# Supplementary material for: Crystal structure, Hirshfeld surface analysis and DFT studies of (E)-4-methyl-2-{[(2-methyl-3-nitro­phen­yl)imino]­meth­yl}phenol
Source: Acta Crystallogr E Crystallogr Commun. 2020 Sep 4;76(Pt 10):1551–6. doi: 10.1107/S2056989020011652 (PMC7534237; doi:10.1107/S2056989020011652)
Supplement: Supplementary file 1 [file e-76-01551-sup1.cif]

##############################################################################
#                                                                            #
# This CIF contains the data in a paper accepted for publication in          #
# Acta Crystallographica Section E. It conforms to the requirements of       #
# Notes for Authors for Acta Crystallographica Section E, and has been       #
# peer reviewed under the auspices of the IUCr Commission on Journals.       #
#                                                                            #
# Full details of the Crystallographic Information File format               #
# are given in the paper "The Crystallographic Information File (CIF):       #
# a New Standard Archive File for Crystallography" by S. R. Hall, F. H.      #
# Allen and I. D. Brown [Acta Cryst. (1991), A47, 655-685].                  #
#                                                                            #
# The current version of the core CIF dictionary is obtainable from          #
# ftp://ftp.iucr.org/pub/cif_core.dic.                                       #
#                                                                            #
# Software is freely available for graphical display of the structure(s)     #
# in this CIF. For information consult the CIF software page                 #
# http://www.iucr.org/resources/cif/software.                                #
#                                                                            #
# This file may be used for bona fide research purposes within the           #
# scientific community so long as proper attribution is given to the journal # 
# article from which it was obtained.                                        #
#                                                                            #
##############################################################################
data_I
_audit_creation_method     'SHELXL-2018/3'
_journal_date_recd_electronic     2020-07-20
_journal_date_accepted     2020-08-25
_journal_name_full     'Acta Crystallographica, Section E'
_journal_year     2020
_journal_volume     76
_journal_issue     10
_journal_page_first     1551
_journal_page_last     1556
_journal_paper_category     GO
_journal_paper_doi     10.1107/S2056989020011652
_journal_coeditor_code     ZL2794
_publ_contact_author_name     'Ashraf Mashrai'
_publ_contact_author_address
;
Faculity of
Pharmacy, University Of Science And Technology, Ibb Branch, Ibb,
Yemen
;
_publ_contact_author_email     'ashraf.yemen7@gmail.com'
_publ_contact_author_fax     ?
_publ_contact_author_phone     ?
_publ_section_title
;
Crystal structure, Hirshfeld surface analysis and DFT studies of
(<i>E</i>)-4-methyl-2-{[(2-methyl-3-nitrophenyl)imino]methyl}phenol
;
loop_
    _publ_author_name
    _publ_author_footnote
    _publ_author_address
    'Cinar, Emine Berrin' .
;
Ondokuz May\?is University, Faculty of Arts and Sciences, Department of Physics,
Samsun,
Turkey
;
    'Faizi, Md. Serajul Haque' .
;
Department of Chemistry, Langat Singh College, B.R.A. Bihar University,
Muzaffarpur, Bihar-842001
India
;
    'Yagci, Nermin Kahveci' .
;
Kirikkale University, Department of Physics, Kirikkale 71450, Turkey
;
    'Dogan, Onur Erman' .
;
Ondokuz May\?is University, Faculty of Arts and Sciences, Department of
 Chemistry,
Samsun,
Turkey
;
    'Aydin, Alev Sema' .
;
Ondokuz May\?is University, Faculty of Arts and Sciences, Department of
 Chemistry,
Samsun,
Turkey
;
    'Agar, Erbil' .
;
Ondokuz May\?is University, Faculty of Arts and Sciences, Department of
 Chemistry,
Samsun,
Turkey
;
    'Dege, Necmi' .
;
Ondokuz May\?is University, Faculty of Arts and Sciences, Department of Physics,
Samsun,
Turkey
;
    'Mashrai, Ashraf' .
;
Department of Pharmacy, University of Science and Technology, Ibb Branch, Ibb,
Yemen
;
_publ_section_synopsis
;
The title compound crystallizes with a single molecule in the asymmetric unit.
The phenol ring makes a dihedral angle of 36.56 (3)\% with the nitrobenzene
ring. In the crystal, molecules are linked by C---H...O interactions, forming
chains along the <i>a-</i>axis direction.
;
_chemical_name_systematic
;
(<i>E</i>)-4-Methyl-2-{[(2-methyl-3-nitrophenyl)imino]methyl}phenol
;
_chemical_name_common     ?
_chemical_formula_moiety     'C15 H14 N2 O3'
_chemical_formula_sum     'C15 H14 N2 O3'
_chemical_formula_iupac     'C15 H14 N2 O3'
_chemical_formula_weight     270.28
_chemical_melting_point     ?
_space_group_crystal_system     orthorhombic
_space_group_name_H-M_alt     'P b c a'
_space_group_name_Hall     '-P 2ac 2ab'
loop_
    _space_group_symop_operation_xyz
    'x, y, z'
    '-x+1/2, -y, z+1/2'
    '-x, y+1/2, -z+1/2'
    'x+1/2, -y+1/2, -z'
    '-x, -y, -z'
    'x-1/2, y, -z-1/2'
    'x, -y-1/2, z-1/2'
    '-x-1/2, y-1/2, z'
_cell_length_a     7.3925(3)
_cell_length_b     15.4082(6)
_cell_length_c     23.5750(9)
_cell_angle_alpha     90
_cell_angle_beta     90
_cell_angle_gamma     90
_cell_volume     2685.31(18)
_cell_formula_units_Z     8
_cell_measurement_reflns_used     15516
_cell_measurement_theta_min     1.58
_cell_measurement_theta_max     29.61
_cell_measurement_temperature     296(2)
_exptl_crystal_description     'prism'
_exptl_crystal_colour     'yellow'
_exptl_crystal_size_max     0.724
_exptl_crystal_size_mid     0.663
_exptl_crystal_size_min     0.590
_exptl_crystal_density_diffrn     1.337
_exptl_crystal_density_meas     ?
_exptl_crystal_density_method     ?
_exptl_crystal_F_000     1136
_exptl_absorpt_coefficient_mu     0.095
_exptl_absorpt_correction_type     integration
_exptl_absorpt_process_details
;
(X-RED32; Stoe & Cie, 2002)
;
_exptl_absorpt_correction_T_min     0.9349
_exptl_absorpt_correction_T_max     0.9684
_diffrn_ambient_temperature     296(2)
_diffrn_source     'sealed X-ray tube, 12 x 0.4 mm long-fine focus'
_diffrn_source_power     2.25
_diffrn_source_voltage     50
_diffrn_source_current     45
_diffrn_radiation_type     'Mo K\a'
_diffrn_radiation_wavelength     0.71073
_diffrn_radiation_monochromator     'plane graphite'
_diffrn_measurement_device_type     'STOE IPDS 2'
_diffrn_measurement_device     '2-circle goniometer'
_diffrn_measurement_method     'rotation method'
_diffrn_detector     'image plate (34 cm diameter)'
_diffrn_detector_area_resol_mean     6.67
_diffrn_reflns_number     18040
_diffrn_reflns_av_R_equivalents     0.0351
_diffrn_reflns_av_unetI/netI     0.0245
_diffrn_reflns_theta_min     1.728
_diffrn_reflns_theta_max     29.202
_diffrn_reflns_theta_full     25.242
_diffrn_measured_fraction_theta_max     0.996
_diffrn_measured_fraction_theta_full     1.000
_diffrn_reflns_limit_h_min     -8
_diffrn_reflns_limit_h_max     10
_diffrn_reflns_limit_k_min     -19
_diffrn_reflns_limit_k_max     20
_diffrn_reflns_limit_l_min     -32
_diffrn_reflns_limit_l_max     32
_refine_special_details     ?
_reflns_number_total     3618
_reflns_number_gt     2258
_reflns_threshold_expression     'I > 2\s(I)'
_refine_ls_structure_factor_coef     Fsqd
_refine_ls_matrix_type     full
_refine_ls_R_factor_all     0.0781
_refine_ls_R_factor_gt     0.0427
_refine_ls_wR_factor_gt     0.1114
_refine_ls_wR_factor_ref     0.1248
_refine_ls_goodness_of_fit_ref     1.035
_refine_ls_restrained_S_all     1.035
_refine_ls_number_reflns     3618
_refine_ls_number_parameters     187
_refine_ls_number_restraints     0
_refine_ls_hydrogen_treatment     mixed
_refine_ls_weighting_scheme     calc
_refine_ls_weighting_details
                      'w=1/[\s^2^(Fo^2^)+(0.0659P)^2^] where P=(Fo^2^+2Fc^2^)/3'
_atom_sites_solution_hydrogens     mixed
_atom_sites_solution_primary     ?
_atom_sites_solution_secondary     ?
_refine_ls_shift/su_max     0.001
_refine_ls_shift/su_mean     0.000
_refine_diff_density_max     0.145
_refine_diff_density_min     -0.132
_refine_ls_extinction_method
;
SHELXL2018/3 (Sheldrick, 2015b)
;
_refine_ls_extinction_coef     0.0039(10)
_refine_ls_extinction_expression
                                  'Fc^*^=kFc[1+0.001xFc^2^\l^3^/sin(2\q)]^-1/4^'
loop_
    _atom_type_symbol
    _atom_type_description
    _atom_type_scat_dispersion_real
    _atom_type_scat_dispersion_imag
    _atom_type_scat_source
    'C' 'C' 0.0033 0.0016
                         'International Tables Vol C Tables 4.2.6.8 and 6.1.1.4'
    'H' 'H' 0.0000 0.0000
                         'International Tables Vol C Tables 4.2.6.8 and 6.1.1.4'
    'N' 'N' 0.0061 0.0033
                         'International Tables Vol C Tables 4.2.6.8 and 6.1.1.4'
    'O' 'O' 0.0106 0.0060
                         'International Tables Vol C Tables 4.2.6.8 and 6.1.1.4'
_computing_data_collection
;
<i>X-AREA</i>, <i>X-RED32</i> and <i>X-SHAPE</i> (Stoe & Cie, 2002)
;
_computing_cell_refinement
;
<i>X-AREA</i>, <i>X-RED32</i> and <i>X-SHAPE</i> (Stoe & Cie, 2002)
;
_computing_data_reduction
;
<i>X-AREA</i>, <i>X-RED32</i> and <i>X-SHAPE</i> (Stoe & Cie, 2002)
;
_computing_structure_solution
;
<i>SHELXT2014/5</i> (Sheldrick, 2015a)
;
_computing_structure_refinement
;
<i>SHELXL2018/3</i> (Sheldrick, 2015b)
;
_computing_molecular_graphics
;
ORTEP-3 for Windows (Farrugia, 2012)
;
_computing_publication_material
;
PLATON (Spek, 2020), publCIF  (Westrip, 2010) and Mercury
(Macrae <i>et al.</i>,  2020)
;
loop_
    _atom_site_type_symbol
    _atom_site_label
    _atom_site_fract_x
    _atom_site_fract_y
    _atom_site_fract_z
    _atom_site_U_iso_or_equiv
    _atom_site_adp_type
    _atom_site_calc_flag
    _atom_site_occupancy
    _atom_site_disorder_assembly
    _atom_site_disorder_group
    C C1 0.74349(19) 0.20861(10) 0.60276(6) 0.0596(4) Uani d 1 . .
    C C2 0.70581(18) 0.23031(10) 0.54705(6) 0.0559(3) Uani d 1 . .
    H H2 0.646600 0.189998 0.524307 0.067 Uiso calc 1 . .
    C C3 0.75324(18) 0.31034(9) 0.52368(5) 0.0519(3) Uani d 1 . .
    C C4 0.8454(2) 0.37053(10) 0.55780(6) 0.0577(3) Uani d 1 . .
    C C5 0.8823(2) 0.35005(11) 0.61387(6) 0.0665(4) Uani d 1 . .
    H H5 0.942132 0.389899 0.636800 0.080 Uiso calc 1 . .
    C C6 0.8309(2) 0.27125(11) 0.63571(6) 0.0650(4) Uani d 1 . .
    H H6 0.855030 0.259165 0.673614 0.078 Uiso calc 1 . .
    C C7 0.6923(3) 0.12209(12) 0.62715(7) 0.0773(5) Uani d 1 . .
    H H7A 0.592310 0.129208 0.652729 0.116 Uiso calc 1 . .
    H H7B 0.793548 0.098209 0.647305 0.116 Uiso calc 1 . .
    H H7C 0.658178 0.083481 0.597033 0.116 Uiso calc 1 . .
    C C8 0.70208(18) 0.33130(10) 0.46597(5) 0.0544(3) Uani d 1 . .
    H H8 0.640422 0.290150 0.444545 0.065 Uiso calc 1 . .
    C C9 0.69171(18) 0.42321(9) 0.38670(5) 0.0525(3) Uani d 1 . .
    C C10 0.64261(17) 0.50918(9) 0.37357(5) 0.0515(3) Uani d 1 . .
    C C11 0.60096(19) 0.52470(9) 0.31696(6) 0.0546(3) Uani d 1 . .
    C C12 0.6044(2) 0.46167(10) 0.27547(6) 0.0668(4) Uani d 1 . .
    H H12 0.571736 0.474947 0.238372 0.080 Uiso calc 1 . .
    C C13 0.6565(3) 0.37947(10) 0.28964(6) 0.0723(5) Uani d 1 . .
    H H13 0.661926 0.336515 0.261979 0.087 Uiso calc 1 . .
    C C14 0.7012(2) 0.36023(10) 0.34503(6) 0.0630(4) Uani d 1 . .
    H H14 0.738019 0.304345 0.354450 0.076 Uiso calc 1 . .
    C C15 0.6285(2) 0.57517(11) 0.42042(6) 0.0680(4) Uani d 1 . .
    H H15A 0.580390 0.548033 0.453817 0.102 Uiso calc 1 . .
    H H15B 0.549860 0.621413 0.408760 0.102 Uiso calc 1 . .
    H H15C 0.746420 0.598158 0.428556 0.102 Uiso calc 1 . .
    N N1 0.73931(16) 0.40478(8) 0.44366(5) 0.0563(3) Uani d 1 . .
    N N2 0.55057(19) 0.61224(8) 0.29747(6) 0.0675(3) Uani d 1 . .
    O O1 0.89814(18) 0.44842(7) 0.53800(5) 0.0778(4) Uani d 1 . .
    O O2 0.6215(2) 0.67456(8) 0.31898(6) 0.0945(4) Uani d 1 . .
    O O3 0.4416(2) 0.61880(9) 0.25937(6) 0.1073(5) Uani d 1 . .
    H H1 0.864(4) 0.4546(18) 0.4992(14) 0.161 Uiso d 1 . .
loop_
    _atom_site_aniso_label
    _atom_site_aniso_U_11
    _atom_site_aniso_U_22
    _atom_site_aniso_U_33
    _atom_site_aniso_U_12
    _atom_site_aniso_U_13
    _atom_site_aniso_U_23
    C1 0.0528(8) 0.0715(9) 0.0545(7) 0.0031(7) 0.0025(6) 0.0003(6)
    C2 0.0493(7) 0.0632(9) 0.0551(7) -0.0006(6) -0.0014(5) -0.0070(6)
    C3 0.0469(7) 0.0589(8) 0.0500(6) 0.0036(6) 0.0001(5) -0.0051(6)
    C4 0.0574(8) 0.0598(9) 0.0559(7) -0.0002(6) -0.0020(6) -0.0057(6)
    C5 0.0723(10) 0.0711(10) 0.0562(8) -0.0027(8) -0.0083(7) -0.0112(7)
    C6 0.0647(9) 0.0796(11) 0.0506(7) 0.0056(8) -0.0038(6) -0.0021(7)
    C7 0.0793(11) 0.0836(12) 0.0690(10) -0.0088(9) -0.0052(8) 0.0130(8)
    C8 0.0489(7) 0.0604(9) 0.0540(7) 0.0006(6) -0.0003(6) -0.0071(6)
    C9 0.0496(7) 0.0577(8) 0.0501(6) -0.0001(6) 0.0031(5) -0.0052(6)
    C10 0.0443(7) 0.0561(8) 0.0542(7) -0.0011(6) 0.0020(5) -0.0075(6)
    C11 0.0551(8) 0.0520(8) 0.0567(7) -0.0036(6) 0.0031(6) -0.0013(6)
    C12 0.0860(11) 0.0665(9) 0.0480(7) -0.0063(8) 0.0029(7) -0.0029(6)
    C13 0.1020(13) 0.0614(9) 0.0535(8) -0.0023(8) 0.0097(8) -0.0112(7)
    C14 0.0770(10) 0.0534(8) 0.0585(8) 0.0046(7) 0.0071(7) -0.0039(6)
    C15 0.0735(10) 0.0661(9) 0.0644(8) 0.0095(8) -0.0050(7) -0.0177(7)
    N1 0.0543(6) 0.0622(7) 0.0523(6) 0.0026(5) -0.0007(5) -0.0029(5)
    N2 0.0747(9) 0.0625(8) 0.0654(7) -0.0006(7) 0.0020(6) 0.0020(6)
    O1 0.0998(9) 0.0647(7) 0.0687(6) -0.0177(6) -0.0139(6) -0.0025(5)
    O2 0.1208(11) 0.0561(7) 0.1065(9) -0.0115(7) -0.0104(8) -0.0056(6)
    O3 0.1330(13) 0.0889(9) 0.1001(9) 0.0089(9) -0.0457(9) 0.0120(7)
_geom_special_details
;
 All esds (except the esd in the dihedral angle between two l.s. planes)
 are estimated using the full covariance matrix.  The cell esds are taken
 into account individually in the estimation of esds in distances, angles
 and torsion angles; correlations between esds in cell parameters are only
 used when they are defined by crystal symmetry.  An approximate (isotropic)
 treatment of cell esds is used for estimating esds involving l.s. planes.
;
loop_
    _geom_bond_atom_site_label_1
    _geom_bond_atom_site_label_2
    _geom_bond_site_symmetry_2
    _geom_bond_distance
    _geom_bond_publ_flag
    C1 C2 . 1.3836(19) ?
    C1 C6 . 1.397(2) ?
    C1 C7 . 1.501(2) ?
    C2 C3 . 1.395(2) ?
    C2 H2 . 0.9300 ?
    C3 C4 . 1.4039(19) ?
    C3 C8 . 1.4486(18) ?
    C4 O1 . 1.3455(18) ?
    C4 C5 . 1.386(2) ?
    C5 C6 . 1.372(2) ?
    C5 H5 . 0.9300 ?
    C6 H6 . 0.9300 ?
    C7 H7A . 0.9600 ?
    C7 H7B . 0.9600 ?
    C7 H7C . 0.9600 ?
    C8 N1 . 1.2782(19) ?
    C8 H8 . 0.9300 ?
    C9 C14 . 1.3826(19) ?
    C9 C10 . 1.4079(19) ?
    C9 N1 . 1.4169(17) ?
    C10 C11 . 1.3904(19) ?
    C10 C15 . 1.5048(19) ?
    C11 C12 . 1.3787(19) ?
    C11 N2 . 1.4728(19) ?
    C12 C13 . 1.365(2) ?
    C12 H12 . 0.9300 ?
    C13 C14 . 1.379(2) ?
    C13 H13 . 0.9300 ?
    C14 H14 . 0.9300 ?
    C15 H15A . 0.9600 ?
    C15 H15B . 0.9600 ?
    C15 H15C . 0.9600 ?
    N2 O2 . 1.2057(17) ?
    N2 O3 . 1.2109(18) ?
    O1 H1 . 0.95(3) ?
loop_
    _geom_angle_atom_site_label_1
    _geom_angle_atom_site_label_2
    _geom_angle_atom_site_label_3
    _geom_angle_site_symmetry_1
    _geom_angle_site_symmetry_3
    _geom_angle
    _geom_angle_publ_flag
    C2 C1 C6 . . 117.00(14) ?
    C2 C1 C7 . . 121.84(14) ?
    C6 C1 C7 . . 121.16(13) ?
    C1 C2 C3 . . 122.53(13) ?
    C1 C2 H2 . . 118.7 ?
    C3 C2 H2 . . 118.7 ?
    C2 C3 C4 . . 118.64(12) ?
    C2 C3 C8 . . 120.15(12) ?
    C4 C3 C8 . . 121.17(13) ?
    O1 C4 C5 . . 118.48(13) ?
    O1 C4 C3 . . 122.08(13) ?
    C5 C4 C3 . . 119.45(14) ?
    C6 C5 C4 . . 120.31(14) ?
    C6 C5 H5 . . 119.8 ?
    C4 C5 H5 . . 119.8 ?
    C5 C6 C1 . . 122.04(13) ?
    C5 C6 H6 . . 119.0 ?
    C1 C6 H6 . . 119.0 ?
    C1 C7 H7A . . 109.5 ?
    C1 C7 H7B . . 109.5 ?
    H7A C7 H7B . . 109.5 ?
    C1 C7 H7C . . 109.5 ?
    H7A C7 H7C . . 109.5 ?
    H7B C7 H7C . . 109.5 ?
    N1 C8 C3 . . 121.84(13) ?
    N1 C8 H8 . . 119.1 ?
    C3 C8 H8 . . 119.1 ?
    C14 C9 C10 . . 121.14(12) ?
    C14 C9 N1 . . 121.34(13) ?
    C10 C9 N1 . . 117.45(11) ?
    C11 C10 C9 . . 115.47(12) ?
    C11 C10 C15 . . 124.95(13) ?
    C9 C10 C15 . . 119.48(12) ?
    C12 C11 C10 . . 123.76(13) ?
    C12 C11 N2 . . 115.37(12) ?
    C10 C11 N2 . . 120.86(12) ?
    C13 C12 C11 . . 119.01(14) ?
    C13 C12 H12 . . 120.5 ?
    C11 C12 H12 . . 120.5 ?
    C12 C13 C14 . . 119.91(14) ?
    C12 C13 H13 . . 120.0 ?
    C14 C13 H13 . . 120.0 ?
    C13 C14 C9 . . 120.65(14) ?
    C13 C14 H14 . . 119.7 ?
    C9 C14 H14 . . 119.7 ?
    C10 C15 H15A . . 109.5 ?
    C10 C15 H15B . . 109.5 ?
    H15A C15 H15B . . 109.5 ?
    C10 C15 H15C . . 109.5 ?
    H15A C15 H15C . . 109.5 ?
    H15B C15 H15C . . 109.5 ?
    C8 N1 C9 . . 120.92(12) ?
    O2 N2 O3 . . 122.32(14) ?
    O2 N2 C11 . . 119.22(13) ?
    O3 N2 C11 . . 118.44(13) ?
    C4 O1 H1 . . 110.3(17) ?
loop_
    _geom_torsion_atom_site_label_1
    _geom_torsion_atom_site_label_2
    _geom_torsion_atom_site_label_3
    _geom_torsion_atom_site_label_4
    _geom_torsion_site_symmetry_1
    _geom_torsion_site_symmetry_2
    _geom_torsion_site_symmetry_3
    _geom_torsion_site_symmetry_4
    _geom_torsion
    _geom_torsion_publ_flag
    C6 C1 C2 C3 . . . . 0.6(2) ?
    C7 C1 C2 C3 . . . . -179.72(14) ?
    C1 C2 C3 C4 . . . . 1.1(2) ?
    C1 C2 C3 C8 . . . . -176.78(13) ?
    C2 C3 C4 O1 . . . . 178.89(13) ?
    C8 C3 C4 O1 . . . . -3.3(2) ?
    C2 C3 C4 C5 . . . . -1.7(2) ?
    C8 C3 C4 C5 . . . . 176.10(14) ?
    O1 C4 C5 C6 . . . . -179.93(14) ?
    C3 C4 C5 C6 . . . . 0.7(2) ?
    C4 C5 C6 C1 . . . . 1.1(2) ?
    C2 C1 C6 C5 . . . . -1.8(2) ?
    C7 C1 C6 C5 . . . . 178.60(15) ?
    C2 C3 C8 N1 . . . . 178.24(13) ?
    C4 C3 C8 N1 . . . . 0.4(2) ?
    C14 C9 C10 C11 . . . . 1.5(2) ?
    N1 C9 C10 C11 . . . . 178.59(12) ?
    C14 C9 C10 C15 . . . . 178.20(14) ?
    N1 C9 C10 C15 . . . . -4.75(19) ?
    C9 C10 C11 C12 . . . . 0.6(2) ?
    C15 C10 C11 C12 . . . . -175.87(15) ?
    C9 C10 C11 N2 . . . . -178.94(12) ?
    C15 C10 C11 N2 . . . . 4.6(2) ?
    C10 C11 C12 C13 . . . . -2.0(2) ?
    N2 C11 C12 C13 . . . . 177.53(15) ?
    C11 C12 C13 C14 . . . . 1.3(3) ?
    C12 C13 C14 C9 . . . . 0.8(3) ?
    C10 C9 C14 C13 . . . . -2.3(2) ?
    N1 C9 C14 C13 . . . . -179.18(14) ?
    C3 C8 N1 C9 . . . . 178.53(12) ?
    C14 C9 N1 C8 . . . . -36.9(2) ?
    C10 C9 N1 C8 . . . . 146.03(13) ?
    C12 C11 N2 O2 . . . . -144.51(15) ?
    C10 C11 N2 O2 . . . . 35.0(2) ?
    C12 C11 N2 O3 . . . . 33.9(2) ?
    C10 C11 N2 O3 . . . . -146.51(16) ?
loop_
    _geom_hbond_atom_site_label_D
    _geom_hbond_atom_site_label_H
    _geom_hbond_atom_site_label_A
    _geom_hbond_site_symmetry_A
    _geom_hbond_distance_DH
    _geom_hbond_distance_HA
    _geom_hbond_distance_DA
    _geom_hbond_angle_DHA
    _geom_hbond_publ_flag
    C7 H7C O1 8_755 0.96 2.54 3.468(2) 163.1 yes
    C14 H14 O2 8_755 0.93 2.40 3.2064(19) 144.5 yes
    C15 H15B O2 . 0.96 2.33 2.840(2) 112.5 yes
    O1 H1 N1 . 0.95(3) 1.78(3) 2.6032(16) 143(3) yes
_shelx_space_group_comment
;
The symmetry employed for this shelxl refinement is uniquely defined
by the following loop, which should always be used as a source of
symmetry information in preference to the above space-group names.
They are only intended as comments.
;
_shelx_estimated_absorpt_T_min     0.935
_shelx_estimated_absorpt_T_max     0.946
_shelx_hkl_file
;
   2   0   0 8728.93   19.97
   4   0   0  622.61    4.43
   6   0   0   34.25    1.92
   8   0   0    4.91    1.83
  10   0   0    1.75    2.19
   2  -1   0  274.11    4.16
  -2   1   0  281.28    4.22
   4  -1   0  653.58    4.53
   4   1   0  652.20    4.18
   6  -1   0  343.56    2.98
   6   1   0  357.34    3.15
   8   1   0   30.01    1.57
   8  -1   0   37.01    2.03
  10  -1   0    0.81    2.28
  10   1   0    0.95    2.27
   0   2   0  139.92    4.69
   0  -2   0  136.86    4.69
  -2   2   0 2768.38   12.23
   2  -2   0 2678.02   12.03
   4  -2   0  853.37    5.14
   4   2   0  875.76    4.71
   6   2   0    4.82    1.62
   6  -2   0    2.38    1.68
   8   2   0    2.58    1.83
   8  -2   0    2.50    1.85
  10   2   0   -1.68    2.25
  10  -2   0    1.66    2.29
   2  -3   0   31.76    2.24
  -2   3   0   35.87    2.10
   4  -3   0  348.66    3.59
   6  -3   0   46.12    2.04
   6   3   0   49.53    1.53
   8  -3   0    1.42    1.32
   8   3   0    1.54    1.72
  10   3   0    0.86    2.27
  10  -3   0    0.18    2.34
   0   4   0 6243.04   20.50
   0  -4   0 6246.51   20.47
   2  -4   0   15.87    1.76
  -2   4   0   15.05    2.11
  -4   4   0   85.56    2.22
   4  -4   0   77.41    2.22
   6  -4   0    4.66    1.69
   6   4   0    4.64    1.61
   8  -4   0    7.54    1.40
   8   4   0   10.19    1.84
   2  -5   0  302.70    4.23
  -2   5   0  317.07    4.33
  -4   5   0   16.75    1.65
   4  -5   0   15.50    1.85
   6  -5   0   -1.24    1.67
   6   5   0   -1.24    1.60
   8   5   0    3.15    1.83
   8  -5   0   -0.83    1.89
   0   6   0    1.32    1.55
   0  -6   0    1.55    1.48
  -2   6   0   16.09    2.21
   2  -6   0   13.73    2.18
  -4   6   0  189.83    3.01
   4  -6   0  185.23    3.02
   6  -6   0    0.67    1.71
   6   6   0    0.00    1.12
   8  -6   0    8.18    1.97
   8   6   0    8.04    1.36
   2  -7   0  635.28    5.61
  -2   7   0  663.11    5.93
   4  -7   0   -0.34    2.23
  -4   7   0    1.07    1.60
   6   7   0   13.89    1.66
   6  -7   0   12.77    1.91
   8   7   0   10.78    1.93
   8  -7   0    8.51    2.06
   0   8   0  227.18    3.23
  -2   8   0   52.54    2.59
   2   8   0   50.73    1.97
   2  -8   0   49.66    2.48
  -4   8   0   14.45    2.05
   4  -8   0   13.71    1.90
   6  -8   0   83.45    2.51
   6   8   0   87.62    2.09
   8  -8   0    5.49    2.15
   8   8   0    8.59    1.94
  -2   9   0   19.34    1.94
   2  -9   0   19.74    1.83
   2   9   0   18.91    1.74
  -4   9   0    7.27    1.68
   4  -9   0    4.81    1.75
   6  -9   0    7.29    1.90
   8  -9   0    2.06    2.06
   8   9   0    3.14    1.91
   0  10   0   11.66    1.69
   2  10   0   46.41    1.48
   2 -10   0   49.42    2.42
  -2  10   0   47.35    2.21
  -4  10   0  189.05    3.49
   4 -10   0  175.50    3.17
  -6  10   0   13.09    1.82
   6 -10   0   10.90    1.98
   8  10   0    5.37    1.53
   8 -10   0    9.14    2.24
   2  11   0   25.83    1.86
   2 -11   0   31.04    2.32
  -2  11   0   32.21    2.02
   4  11   0    6.96    1.72
  -4  11   0    9.30    2.27
   4 -11   0    8.45    1.83
  -6  11   0   11.29    1.88
   6 -11   0   12.58    1.98
   8 -11   0   -0.45    2.18
   8  11   0    0.66    2.11
   0  12   0   83.27    2.26
   2  12   0   35.73    2.02
  -2  12   0   35.77    2.49
   2 -12   0   34.60    2.35
   4  12   0    0.50    1.71
  -4  12   0    0.10    1.69
   4 -12   0    0.49    1.74
   6 -12   0    5.51    2.09
  -6  12   0    7.45    2.32
   6  12   0    6.72    2.00
   8  12   0    1.08    1.53
   8  12   0   -1.18    2.27
   8 -12   0    2.11    2.90
  -2  13   0   18.80    2.41
   2 -13   0   17.53    1.95
   2  13   0   17.42    1.88
   4 -13   0    0.72    2.25
  -4  13   0    1.42    2.23
   4  13   0   -0.66    1.68
   6 -13   0    2.30    2.37
  -6  13   0    1.60    2.31
   6  13   0    2.77    1.97
   0  14   0   14.64    1.83
  -2  14   0   34.88    2.46
   2  14   0   29.53    1.43
   4  14   0   -0.57    1.25
   4 -14   0    0.82    1.86
  -4  14   0    0.28    1.83
   6 -14   0   10.51    2.73
  -6  14   0   11.92    2.57
   6  14   0   13.26    2.14
   2  15   0    2.81    2.02
  -2  15   0    4.67    1.88
  -4  15   0    0.24    1.81
   4  15   0   -1.41    1.91
   4 -15   0   -0.44    1.86
   6  15   0    9.08    2.20
   6 -15   0   10.20    2.86
  -6  15   0   13.22    2.73
   0  16   0    8.95    1.92
  -2  16   0    1.06    1.92
   2  16   0    0.40    1.92
  -4  16   0    2.25    2.02
   4 -16   0    2.12    2.50
   4  16   0    1.09    2.05
   6 -16   0    2.89    2.89
   6  16   0    2.46    2.23
  -6  16   0    1.55    2.78
  -2  17   0    4.45    2.47
   2  17   0    1.37    1.94
   4  17   0    0.60    2.10
  -4  17   0   -0.53    2.43
   0  18   0    2.07    2.07
  -2  18   0    2.86    2.15
   2  18   0    4.73    2.05
  -4  18   0    0.93    2.66
   4  18   0   -0.90    1.59
  -2  19   0    2.63    2.63
   2  19   0    3.43    2.07
  -4  19   0    1.61    2.89
   4  19   0    0.09    2.30
   0  20   0   13.06    2.98
  -2  20   0    1.47    2.88
   2  20   0    1.63    2.26
   1  -1   1  112.76    4.22
   1   1  -1  111.41    3.53
  -1   1   1  114.82    3.72
   1  -1  -1  114.90    3.73
   2  -1  -1 9530.59   21.23
   2  -1   1 9407.63   22.51
  -2   1   1 9772.53   22.07
   2   1  -1 9999.00   20.84
   3   1  -1  115.33    2.46
   3  -1   1  108.38    2.31
   3  -1  -1  111.34    2.56
  -3   1   1  112.75    2.50
   4  -1  -1  104.13    2.02
   4   1   1  102.52    2.27
   4   1  -1  102.39    2.21
   4  -1   1  101.09    2.33
   5   1   1   41.97    1.45
   5  -1   1   45.20    1.82
   5   1  -1   40.32    1.47
   5  -1  -1   45.01    1.96
   6   1   1   12.56    1.69
   6  -1   1   13.54    1.73
   6  -1  -1   15.79    1.81
   6   1  -1   13.13    1.24
   7  -1   1    2.16    1.25
   7   1   1    2.64    1.71
   7  -1  -1    3.59    1.64
   7   1  -1    3.37    1.68
   8  -1  -1    3.47    1.81
   8   1   1    2.53    1.87
   8   1  -1    0.52    1.80
   8  -1   1    0.00    1.87
   9  -1  -1    2.71    1.99
   9   1  -1    0.94    2.01
   9  -1   1   -0.96    2.08
   9   1   1   -0.46    2.04
  10   1  -1   -2.13    2.23
  10  -1  -1    1.30    2.25
  10   1   1    0.97    1.66
  10  -1   1    0.70    2.33
   0   2   1  434.23    6.93
   0  -2  -1  435.71    6.75
   1  -2  -1 3406.36   16.48
  -1   2   1 3483.39   16.60
   1  -2   1 3447.76   21.95
  -1   2  -1 3734.52   23.31
  -2   2  -1 4857.49   17.26
  -2   2   1 4806.02   15.12
   2  -2   1 4913.10   17.19
   2  -2  -1 4638.97   14.75
   3  -2   1  285.51    3.64
  -3   2   1  294.29    3.56
   3   2  -1  291.31    3.24
   3  -2  -1  285.64    3.35
   4   2  -1  282.83    3.01
   4  -2   1  271.16    3.20
   4  -2  -1  264.30    3.21
   5   2   1    2.78    1.60
   5  -2   1    2.79    1.53
   5  -2  -1    3.05    1.58
   5   2  -1    0.87    1.59
   6   2   1   16.66    1.66
   6  -2   1   14.14    1.76
   6   2  -1   16.28    1.21
   6  -2  -1   16.57    1.72
   7   2  -1    1.85    1.64
   7  -2  -1    4.10    1.69
   7  -2   1    1.47    1.67
   7   2   1    3.82    1.75
   8  -2  -1    6.36    1.87
   8   2   1    3.22    1.79
   8  -2   1    4.21    1.84
   8   2  -1    5.03    1.76
   9  -2   1    1.39    2.04
   9  -2  -1   -1.90    2.07
   9   2  -1    0.00    2.04
   9   2   1    2.12    1.88
  10   2   1    3.51    2.24
  10   2  -1    1.17    2.31
  10  -2   1    1.17    2.37
  10  -2  -1    2.92    2.28
   1  -3  -1   87.13    3.24
  -1   3  -1   93.77    4.33
   1  -3   1   90.33    4.03
  -1   3   1   90.63    3.39
  -2   3  -1  361.73    4.99
   2  -3  -1  347.74    4.44
  -2   3   1  358.53    4.56
   2  -3   1  353.26    5.00
  -3   3  -1  136.76    2.68
  -3   3   1  137.54    2.67
   3  -3   1  132.01    2.75
   3  -3  -1  135.15    2.66
  -4   3   1  349.94    3.47
   4  -3   1  333.93    3.56
   4  -3  -1  334.19    3.22
   4   3  -1  347.14    3.00
   5  -3  -1   11.75    1.64
   5   3   1   12.83    1.60
   5  -3   1   12.68    1.61
   5   3  -1   11.93    1.61
   6  -3   1   32.81    1.51
   6  -3  -1   31.75    1.96
   6   3   1   31.12    1.75
   6   3  -1   35.71    1.84
   7  -3   1   24.98    1.52
   7   3   1   22.45    1.79
   7  -3  -1   28.27    1.88
   7   3  -1   26.17    1.80
   8   3  -1    0.74    1.26
   8   3   1    0.84    1.84
   8  -3   1    0.62    1.83
   8  -3  -1    0.42    1.84
   9   3   1    1.66    2.01
   9  -3  -1    0.32    2.06
   9  -3   1    3.19    2.04
   9   3  -1   -2.57    1.98
  10  -3   1    0.79    2.30
  10   3  -1    1.19    2.36
  10   3   1   -0.17    2.30
  10  -3  -1    0.18    2.33
   0   4   1  116.45    3.25
   0   4  -1  113.78    3.41
   0  -4  -1  114.94    3.15
   1   4   1    1.67    1.71
   1  -4   1    3.07    2.25
  -1   4  -1    0.46    2.40
  -1   4   1    1.30    1.97
   1  -4  -1   -0.13    1.82
  -2   4  -1   26.45    1.87
   2  -4   1   27.34    2.03
   2  -4  -1   27.09    2.03
  -2   4   1   28.74    2.04
   3  -4   1    3.67    1.63
  -3   4  -1    3.90    1.49
   3  -4  -1    4.92    1.53
  -3   4   1    2.37    1.48
  -4   4   1   53.61    1.92
   4  -4  -1   52.66    2.00
   4   4  -1   56.69    1.54
   4  -4   1   53.52    2.06
   5  -4   1   20.02    1.73
   5   4  -1   19.58    1.62
   5  -4  -1   21.27    1.71
   6  -4  -1    6.89    1.80
   6  -4   1    5.69    1.70
   6   4  -1    7.13    1.17
   6   4   1    6.77    1.63
   7   4   1    0.53    1.21
   7  -4   1    0.84    1.73
   7  -4  -1    0.33    1.63
   7   4  -1   -0.46    1.18
   8   4   1    2.81    1.80
   8  -4  -1   -0.81    1.87
   8   4  -1   -0.57    1.27
   8  -4   1   -2.03    1.96
   9   4   1   -1.28    2.02
   9  -4   1    1.41    1.46
   9   4  -1    2.23    1.46
   9  -4  -1    2.44    2.11
   1  -5   1    8.54    1.67
  -1   5  -1    8.52    1.83
   1   5   1    8.92    1.71
   1  -5  -1    8.07    1.69
  -1   5   1    7.14    1.84
  -2   5   1  202.55    3.41
  -2   5  -1  202.54    3.80
   2  -5   1  197.26    4.02
   2  -5  -1  193.74    3.38
   3  -5  -1    0.06    1.52
  -3   5  -1    0.52    1.82
  -3   5   1    0.58    1.45
   3  -5   1    0.25    1.99
   4  -5  -1   46.07    2.03
  -4   5   1   49.60    1.95
  -4   5  -1   49.58    2.05
   4  -5   1   44.60    2.13
   5  -5   1   50.58    2.04
   5   5  -1   50.61    1.81
   5  -5  -1   51.99    1.94
  -5   5   1   53.74    1.94
   6  -5  -1   48.39    1.95
   6   5   1   49.18    1.89
   6  -5   1   44.05    2.02
   6   5  -1   45.65    1.52
   7   5  -1   14.69    1.79
   7  -5  -1   15.69    1.84
   7  -5   1   15.94    1.99
   7   5   1   13.30    1.76
   8   5  -1    1.66    1.78
   8  -5   1    1.02    1.89
   8   5   1   -0.28    1.81
   8  -5  -1    1.55    1.88
   9   5  -1   -1.93    2.08
   9   5   1    2.29    1.95
   9  -5   1    1.67    1.51
   9  -5  -1    1.81    2.11
   0   6  -1    8.93    1.99
   0   6   1   10.33    1.67
   0  -6  -1    8.88    1.63
   1  -6  -1  134.91    2.89
  -1   6  -1  134.19    3.44
  -1   6   1  130.20    2.95
   1   6   1  130.74    2.67
   1  -6   1  130.92    3.16
  -2   6  -1  622.99    6.28
   2  -6   1  594.72    6.10
   2  -6  -1  593.47    5.33
  -2   6   1  613.77    5.32
  -3   6  -1   42.74    2.09
  -3   6   1   42.86    1.94
   3  -6  -1   40.24    2.02
   3  -6   1   38.41    2.12
   4  -6   1   72.91    2.72
   4  -6  -1   70.83    2.28
  -4   6  -1   75.02    2.32
  -4   6   1   75.26    2.18
   5  -6   1    7.85    1.69
   5  -6  -1    7.69    1.72
   5   6  -1    9.30    1.49
  -5   6   1    8.50    1.59
   6  -6   1   22.08    1.88
   6  -6  -1   21.10    1.83
   6   6  -1   21.76    1.73
   6   6   1   25.05    1.75
   7  -6   1    2.05    1.81
   7  -6  -1    1.81    1.67
   7   6   1    1.45    1.73
   7   6  -1    1.69    1.75
   8  -6  -1   -0.04    1.38
   8   6  -1   -1.34    1.90
   8  -6   1    2.21    1.88
   8   6   1    1.01    1.75
   9   6  -1    0.44    2.06
   9  -6   1    2.75    2.18
   9   6   1   -1.26    2.06
   9  -6  -1    0.52    2.21
   1  -7  -1   13.10    1.63
   1  -7   1   15.05    2.04
  -1   7   1   13.63    1.72
   1   7  -1   14.73    1.69
  -1   7  -1   14.80    1.83
   1   7   1   13.68    1.68
  -2   7  -1  133.49    3.38
   2  -7   1  132.07    3.36
  -2   7   1  135.96    2.85
   2   7   1  137.79    2.44
   2  -7  -1  134.07    2.81
   3  -7   1   -0.15    2.08
   3  -7  -1    1.12    2.10
  -3   7   1   -0.43    1.62
  -3   7  -1    1.00    1.92
  -4   7   1    6.57    1.63
  -4   7  -1    8.12    1.95
   4  -7  -1    6.64    1.81
   4  -7   1    6.39    1.75
   5  -7  -1    4.22    1.71
   5  -7   1    4.20    1.79
  -5   7   1    6.01    1.55
   6  -7  -1   12.55    1.82
   6   7  -1   10.19    1.24
   6  -7   1   12.45    1.86
   7  -7  -1    9.51    1.85
   7  -7   1    9.23    1.96
   7   7  -1    8.73    1.79
   7   7   1    9.83    1.78
   8   7   1    0.22    1.35
   8   7  -1    1.17    1.91
   8  -7   1    0.29    2.05
   8  -7  -1   -0.20    2.01
   9   7   1   -0.02    2.10
   9  -7   1    1.36    2.76
   9  -7  -1   -0.48    2.26
   9   7  -1    1.61    2.04
   0   8   1   79.71    2.21
   0  -8  -1   75.29    2.16
   0   8  -1   78.70    2.32
   1  -8   1   93.95    2.57
   1   8   1   92.62    2.27
  -1   8   1   98.31    2.48
   1   8  -1   98.38    2.24
   1  -8  -1   94.89    2.41
  -1   8  -1   94.46    2.63
   2  -8   1  124.31    3.20
  -2   8   1  130.73    2.83
  -2   8  -1  131.74    3.02
   2   8   1  123.85    2.34
   2  -8  -1  123.20    2.78
   3  -8  -1    2.01    1.74
  -3   8  -1    1.88    1.52
  -3   8   1    1.19    1.65
   3  -8   1    1.34    2.06
   4  -8  -1    3.72    1.74
  -4   8   1    4.10    1.64
  -4   8  -1    5.95    1.56
   4  -8   1    3.73    2.06
   5  -8   1   -0.11    1.84
  -5   8   1   -0.52    1.60
   5  -8  -1    0.50    1.65
  -5   8  -1    0.04    1.69
   6  -8  -1    7.94    1.96
   6  -8   1    5.03    1.87
   6   8  -1    8.42    1.66
  -6   8   1    7.75    1.75
   7   8  -1   -0.32    1.21
   7   8   1    0.21    1.77
   7  -8   1    0.27    2.36
   7  -8  -1   -0.50    1.94
   8   8   1    4.79    1.39
   8   8  -1    5.19    2.00
   8  -8   1    6.62    2.12
   8  -8  -1    7.00    2.08
   9   8  -1    0.86    2.16
   9  -8  -1    4.41    2.35
   9   8   1    4.95    2.12
   9  -8   1    0.75    2.79
   1   9   1    9.51    1.50
   1  -9   1    7.79    1.65
  -1   9   1    8.61    1.69
  -1   9  -1    7.86    2.08
   1  -9  -1    6.78    1.60
   1   9  -1    7.14    1.14
  -2   9   1    1.19    1.73
  -2   9  -1    1.49    2.05
   2  -9  -1    1.51    1.69
   2   9   1    1.73    1.62
   2  -9   1    2.00    1.95
   2   9  -1    2.30    1.46
   3   9   1   91.03    2.18
   3  -9   1   89.19    2.60
  -3   9   1   98.92    2.52
   3  -9  -1   90.56    2.49
  -3   9  -1   93.99    2.59
  -4   9   1   40.27    2.00
  -4   9  -1   39.09    2.09
   4  -9  -1   37.49    2.40
   4  -9   1   34.35    2.57
   5  -9  -1   97.70    2.64
  -5   9  -1  100.64    2.61
  -5   9   1  102.10    2.57
   5  -9   1   96.09    3.04
   6  -9  -1    7.44    1.90
   6  -9   1    8.30    1.89
  -6   9   1    8.42    1.82
   6   9  -1    9.90    1.76
   7  -9  -1    5.29    2.14
   7   9  -1    8.01    1.32
   7   9   1    7.43    1.82
   7  -9   1    6.62    1.91
   8   9  -1    4.96    1.96
   8  -9   1    5.99    2.15
   8   9   1    1.81    1.46
   8  -9  -1    5.66    2.17
   9  -9   1   -0.21    2.46
   9   9   1    1.39    2.25
   9   9  -1    2.49    2.22
   9  -9  -1   -0.44    2.43
   0  10  -1    0.48    1.61
   0  10   1    0.30    1.64
  -1  10   1  100.66    2.50
  -1  10  -1   99.87    2.62
   1  10  -1   99.90    2.28
   1  10   1   91.86    1.89
   1 -10  -1   96.80    2.42
   2  10  -1   75.50    2.08
  -2  10  -1   76.32    2.85
   2  10   1   72.28    2.12
   2 -10  -1   71.27    2.36
   2 -10   1   72.07    2.42
  -2  10   1   72.73    2.37
   3 -10  -1  154.27    2.88
   3  10  -1  152.96    2.49
  -3  10   1  163.32    2.95
   3  10   1  156.45    2.45
   3 -10   1  154.58    3.09
  -3  10  -1  165.50    3.11
   4  10   1    2.99    1.68
   4 -10   1    2.17    1.84
   4 -10  -1    2.31    1.82
  -4  10  -1    2.50    2.19
  -4  10   1    3.74    1.71
   5 -10  -1   79.11    2.43
  -5  10   1   79.76    2.67
  -5  10  -1   81.98    2.74
   5 -10   1   79.37    2.84
   6  10  -1    0.14    1.23
   6 -10   1   -2.02    2.30
  -6  10   1    0.37    1.74
   6 -10  -1   -0.62    1.87
   7  10  -1    2.76    1.86
   7 -10  -1   -1.13    2.07
   7  10   1    0.07    1.85
   7 -10   1    0.33    1.95
   8  10  -1    2.58    2.04
   8 -10   1    1.43    2.21
   8 -10  -1    0.97    2.18
   8  10   1    0.86    2.07
   1 -11  -1  203.31    3.05
   1  11  -1  192.65    2.78
   1  11   1  206.21    2.75
  -1  11  -1  212.34    3.50
  -1  11   1  204.62    3.10
  -2  11   1   16.07    1.87
   2  11  -1   16.32    1.77
  -2  11  -1   16.59    2.03
   2 -11   1   15.65    1.81
   2 -11  -1   17.52    1.82
   2  11   1   19.17    1.78
   3  11   1  230.13    2.72
   3 -11   1  225.70    3.93
   3 -11  -1  233.78    3.52
  -3  11   1  246.76    3.55
   3  11  -1  222.25    2.56
  -3  11  -1  248.81    4.01
  -4  11   1   12.13    1.90
   4 -11   1    9.39    2.37
   4  11   1   11.79    1.77
   4 -11  -1   13.12    1.88
  -4  11  -1   12.94    2.27
   4  11  -1   11.03    1.76
  -5  11   1    4.32    1.69
   5 -11   1    5.09    2.23
  -5  11  -1    4.38    1.72
   5  11   1    4.20    1.74
   5 -11  -1    3.09    1.85
  -6  11   1    1.35    1.87
   6 -11   1    1.79    1.99
   6  11  -1    2.08    1.70
   6 -11  -1    0.23    2.50
   6  11   1    0.69    1.29
   7  11   1    1.56    1.89
   7 -11  -1    0.96    2.07
   7  11   1   -0.80    1.99
   7 -11   1   -0.20    2.54
   7  11  -1   -0.86    1.36
   8  11  -1   -0.51    1.52
   8  11   1    0.76    1.53
   8  11   1   -0.47    1.47
   8 -11  -1    1.05    2.27
   8 -11   1    0.33    2.74
   0  12  -1   77.15    2.23
   0  12   1   70.04    2.19
   1  12   1    1.02    1.22
   1 -12  -1    1.12    1.57
  -1  12   1    1.66    1.69
  -1  12  -1    0.64    1.80
   1  12  -1    1.36    1.67
  -2  12   1    5.77    1.77
   2  12  -1    5.60    1.23
   2 -12  -1    5.03    1.71
   2  12   1    7.24    1.69
   2 -12   1    5.05    1.79
  -2  12  -1    4.36    2.38
   3 -12  -1  137.89    2.93
  -3  12   1  144.88    2.94
  -3  12  -1  146.57    3.08
   3 -12   1  132.82    3.02
   3  12  -1  135.03    2.50
   3  12   1  140.55    2.43
   4 -12   1   -0.20    1.68
  -4  12  -1    1.35    2.02
   4  12   1   -0.68    1.70
   4 -12  -1   -0.51    2.11
   4  12  -1   -0.85    1.70
  -4  12   1    1.41    2.10
   5 -12   1   28.64    2.56
  -5  12  -1   32.36    2.16
   5  12  -1   27.70    1.56
  -5  12   1   32.34    2.06
   5  12   1   33.21    1.55
   5 -12  -1   28.69    2.16
   6  12  -1    2.69    1.78
  -6  12   1    0.67    1.86
   6  12   1    1.98    1.86
   6 -12  -1    0.01    1.93
   6 -12   1    1.87    2.29
   6  12  -1   -0.96    1.37
   7  12  -1    0.75    1.96
   7  12   1    3.43    1.37
   7 -12  -1    4.30    2.22
   7  12   1    3.72    1.47
   7 -12   1    2.32    2.14
   8  12  -1    1.87    2.16
   8  12   1   -0.71    2.13
   8  12  -1   -1.02    2.30
   8 -12   1    2.29    2.85
   8  12   1    2.10    2.28
   8 -12  -1    0.84    2.36
   1  13   1    2.25    1.76
   1  13  -1    3.23    1.61
  -1  13  -1    2.09    2.06
  -1  13   1    3.69    1.70
  -2  13   1   -0.93    1.88
  -2  13  -1   -0.88    2.30
   2  13  -1    2.16    1.75
   2 -13  -1    0.97    1.66
   2  13   1   -0.16    1.75
   3  13  -1   19.83    1.93
  -3  13   1   20.01    1.99
   3 -13   1   20.43    2.31
   3 -13  -1   22.02    1.96
   3  13   1   19.77    1.87
  -3  13  -1   21.20    2.00
  -4  13  -1   22.15    2.44
   4  13   1   19.70    1.41
   4 -13   1   22.18    2.42
   4  13  -1   17.97    1.92
  -4  13   1   23.14    2.42
   4 -13  -1   21.08    2.06
   5 -13   1    1.30    2.34
   5  13  -1   -0.34    1.26
   5 -13  -1    2.08    2.25
   5  13   1    0.35    1.87
  -5  13   1    2.89    1.95
  -5  13  -1    1.69    2.22
   6 -13  -1    0.73    2.47
   6  13  -1   -0.79    1.86
  -6  13   1    0.57    2.42
   6  13  -1    1.79    1.92
   6  13   1    0.54    1.39
   6 -13   1    2.35    2.44
   7 -13   1    1.15    2.61
   7  13   1    1.80    1.46
   7  13  -1    3.24    2.11
   7  13  -1   -1.05    1.97
   7 -13  -1    2.03    2.63
   7  13   1    0.53    2.17
   0  14  -1   18.79    1.85
   0  14   1   20.22    1.85
  -1  14   1    9.92    1.79
  -1  14  -1    8.38    1.86
   1  14   1    9.59    1.77
   1  14  -1    9.92    1.77
   2  14  -1   10.70    1.82
  -2  14   1   10.73    1.90
   2 -14  -1   10.13    2.17
  -2  14  -1   10.80    2.26
   2  14   1    8.22    1.81
   3  14   1   16.54    1.44
   3  14  -1   21.07    2.00
  -3  14  -1   21.59    2.48
  -3  14   1   20.35    2.07
   3 -14  -1   21.01    2.41
   3 -14   1   19.63    2.44
   4  14   1   27.18    2.09
   4 -14  -1   25.82    2.53
   4  14  -1   21.70    2.03
   4 -14   1   26.01    2.55
  -4  14  -1   27.40    2.16
  -4  14   1   30.34    2.06
  -5  14  -1    5.01    2.17
   5  14  -1    5.26    1.94
   5  14   1    2.60    1.43
   5 -14  -1    3.14    2.07
  -5  14   1    2.57    2.33
   5 -14   1    4.73    2.39
   6 -14  -1    1.83    2.56
   6  14   1    3.07    2.01
  -6  14   1    2.78    2.47
   6 -14   1    1.95    2.62
   6  14  -1    0.91    1.91
   6  14  -1    1.73    1.98
   7 -14   1    1.44    2.79
   7  14  -1    0.51    2.11
   7 -14  -1    1.46    2.78
   7  14  -1    1.38    2.18
   7  14   1    0.40    2.15
   7  14   1    1.52    1.47
  -1  15   1    1.20    1.94
   1  15   1   -0.84    1.64
  -1  15  -1    0.93    2.21
   1  15  -1    3.08    1.84
   2  15  -1    4.69    1.75
  -2  15   1    4.45    1.79
  -2  15  -1    4.00    1.95
   2  15   1    4.99    1.79
   3  15  -1    0.57    1.83
  -3  15   1    0.90    1.86
   3  15   1   -0.20    1.81
   3 -15  -1    0.97    2.24
  -3  15  -1    0.50    2.27
   4 -15  -1   10.04    2.45
   4  15  -1    9.87    2.03
   4 -15   1    8.93    2.55
  -4  15  -1   11.28    2.49
  -4  15   1   11.18    1.99
   4  15   1    9.94    1.82
  -5  15  -1    0.82    2.45
   5 -15  -1    0.59    2.43
   5 -15   1   -0.42    2.52
  -5  15   1    0.17    2.37
   5  15   1    0.45    2.00
   5  15  -1    2.24    1.91
   6  15   1   -2.74    1.99
   6  15  -1   -0.88    1.94
   6  15  -1    1.01    2.03
   6 -15  -1    0.95    2.16
  -6  15   1    0.80    2.54
   6 -15   1   -0.53    2.75
   7 -15  -1    1.46    2.30
   7  15  -1   -1.00    1.57
   7 -15   1    0.27    2.96
   7  15   1   -0.84    2.16
   7  15  -1   -0.44    2.17
   7  15   1    0.46    1.64
   0  16  -1   12.45    1.95
   0  16   1   13.32    1.89
   1  16  -1    0.95    1.86
  -1  16  -1    0.92    1.91
  -1  16   1    0.92    1.86
   1  16   1   -0.40    1.77
   2  16  -1    0.24    1.83
  -2  16  -1    1.98    1.95
   2  16   1    0.77    1.39
  -2  16   1   -0.23    2.38
   3  16  -1    1.89    1.91
   3  16   1    4.71    1.90
  -3  16   1    4.04    2.35
  -3  16  -1    3.67    2.42
   3 -16  -1    4.42    1.86
   4  16  -1    5.41    1.47
  -4  16   1    7.67    2.06
   4 -16  -1    5.59    2.06
   4  16   1    6.57    1.44
  -4  16  -1    7.76    2.49
   5  16  -1    0.34    2.08
   5  16   1    2.25    2.03
  -5  16   1    1.82    2.51
   5 -16  -1    1.27    2.66
   5 -16   1    1.36    2.59
  -5  16  -1    1.63    2.51
   6 -16   1   -0.11    3.29
   6  16  -1    0.47    2.11
  -6  16   1    0.24    2.58
   6 -16  -1    0.81    2.80
   6  16   1    2.66    2.22
   6  16  -1   -0.96    2.27
  -1  17   1    0.75    2.45
   1  17   1    1.25    1.88
   1  17  -1    1.45    1.88
  -1  17  -1   -0.10    1.90
  -2  17   1    2.37    2.02
   2  17  -1    1.14    1.32
  -2  17  -1    2.12    2.45
   2  17   1    1.82    1.96
  -3  17   1    1.76    2.04
   3  17   1    1.04    1.40
   3  17  -1    1.85    2.01
  -3  17  -1    1.59    2.46
  -4  17  -1    0.84    2.55
  -4  17   1    1.21    2.49
   4  17  -1    1.22    2.10
   4 -17  -1    2.27    2.56
   4  17   1    2.53    2.06
  -5  17  -1    0.83    3.03
   5 -17  -1    0.68    2.74
   5  17   1    3.87    2.21
  -5  17   1    0.80    2.57
   5  17  -1    1.21    1.50
   6 -17  -1   -0.07    2.91
   0  18  -1   12.21    2.17
   0  18   1   15.32    2.17
  -1  18  -1    2.65    1.98
   1  18  -1    3.06    2.06
  -1  18   1    0.59    2.04
   1  18   1    0.23    1.93
   2  18  -1    1.63    2.03
  -2  18  -1   -0.70    2.05
  -2  18   1    1.06    2.10
   2  18   1    2.33    2.01
   3  18  -1    3.61    1.50
   3  18   1    3.71    2.16
  -3  18   1    4.47    2.16
  -3  18  -1    3.98    2.71
  -4  18  -1    1.08    3.05
   4  18   1    3.76    2.18
   4  18  -1    2.29    2.17
  -4  18   1    0.73    2.72
  -5  18   1    0.49    2.87
   5  18   1    1.24    2.27
   5 -18  -1    0.84    2.92
  -5  18  -1    0.54    3.30
   5  18  -1    0.24    2.33
  -1  19  -1    2.72    2.69
  -1  19   1    0.56    2.21
   1  19   1    1.74    2.08
   1  19  -1    3.49    2.19
   2  19  -1    5.77    2.12
  -2  19   1    5.53    2.78
   2  19   1    3.29    2.22
  -2  19  -1    6.01    2.77
   3  19   1    0.09    2.23
  -3  19   1    0.24    2.80
  -3  19  -1    0.72    3.16
   3  19  -1    1.06    2.13
   4  19   1    0.86    1.66
  -4  19   1    1.74    2.81
   4  19  -1    4.10    2.34
  -4  19  -1    2.04    3.26
   0  20  -1    7.77    2.41
   0  20   1    8.85    2.33
  -1  20   1    7.37    2.37
   1  20  -1    3.69    2.40
  -1  20  -1    4.30    2.36
   1  20   1    6.21    2.38
   2  20  -1    0.06    2.25
  -2  20  -1    2.07    2.90
  -2  20   1   -0.21    2.84
   2  20   1    1.80    2.19
  -3  20  -1    2.87    3.33
   3  20   1    2.33    1.68
   3  20  -1   -1.10    2.34
  -3  20   1    1.04    2.38
   0   0   2  218.86    6.25
   0   0  -2  218.53    6.57
   1   0  -2  399.07    5.56
  -1   0   2  395.72    5.74
   2   0  -2 6347.15   16.42
  -2   0   2 6463.65   16.34
   3   0  -2  269.63    3.31
  -3   0   2  261.55    3.25
   4   0   2  477.26    3.97
   4   0  -2  466.90    3.57
   5   0   2    7.79    1.58
   5   0  -2    6.84    1.66
   6   0   2    7.18    1.61
   6   0  -2    7.67    1.17
   7   0  -2    0.75    1.64
   7   0   2    2.89    1.65
   8   0   2   10.02    1.93
   8   0  -2    8.20    1.90
   9   0  -2    2.84    2.00
   9   0   2    1.80    1.98
  10   0  -2    0.41    2.32
  10   0   2    1.38    2.32
   1   1  -2   24.28    2.46
  -1  -1   2   26.94    2.39
  -1   1   2   24.94    2.06
   1  -1  -2   23.81    2.49
  -2   1   2   14.23    2.20
   2  -1  -2   13.17    2.36
   2   1  -2   14.36    1.63
   3   1  -2  474.71    4.08
   3  -1  -2  472.69    4.20
   3  -1   2  457.51    4.35
  -3   1   2  474.38    4.30
   4   1  -2   95.65    2.23
   4  -1   2   94.23    1.90
   4  -1  -2   99.93    2.28
   5   1   2   30.69    1.80
   5   1  -2   29.81    1.82
   5  -1   2   31.33    1.73
   5  -1  -2   30.03    1.39
   6   1   2   67.49    1.67
   6  -1  -2   63.55    2.08
   6   1  -2   68.38    1.99
   6  -1   2   69.60    2.01
   7   1  -2    1.93    1.72
   7   1   2    2.89    1.70
   7  -1   2    3.40    1.29
   7  -1  -2    1.43    1.76
   8   1   2    8.22    1.86
   8   1  -2    8.88    1.85
   8  -1  -2    8.71    1.87
   8  -1   2    8.95    1.91
   9  -1  -2   -0.35    1.37
   9  -1   2   -0.29    2.07
   9   1  -2    0.70    2.11
   9   1   2    1.12    2.04
  10   1   2    1.07    2.28
  10   1  -2    1.26    1.54
  10  -1  -2    1.72    1.56
  10  -1   2    1.25    1.60
   0   2   2  945.60    8.75
   0  -2  -2  994.08    8.98
   1  -2   2 5208.67   33.40
   1   2   2 4756.35   17.09
  -1   2   2 4919.58   17.50
   1  -2  -2 4990.27   17.88
   1   2  -2 4922.51   17.59
   2  -2  -2  247.61    3.84
  -2   2   2  260.66    3.94
   2  -2   2  253.60    4.35
   2   2  -2  251.13    3.33
  -3   2   2   35.97    1.89
   3  -2  -2   35.03    1.55
   3   2  -2   38.12    1.44
   3  -2   2   35.83    1.92
   4  -2  -2  105.59    2.34
   4  -2   2   98.83    2.31
   4   2  -2   98.00    1.92
  -4   2   2  101.66    2.29
   5   2   2   15.26    1.72
   5  -2  -2   16.52    1.33
   5   2  -2   14.56    1.67
   5  -2   2   14.66    1.63
   6  -2  -2   13.14    1.75
   6   2   2   14.26    1.22
   6   2  -2   15.51    1.74
   6  -2   2   16.47    1.70
   7  -2  -2    4.05    1.79
   7  -2   2    6.16    1.64
   7   2   2    3.51    1.71
   7   2  -2    4.26    1.65
   8   2  -2    0.21    1.28
   8  -2  -2    2.05    1.91
   8  -2   2    0.68    1.88
   8   2   2   -0.45    1.31
   9  -2  -2    3.55    1.45
   9  -2   2    2.90    2.13
   9   2  -2    3.98    1.92
   9   2   2    2.77    2.02
  10   2  -2   -0.28    2.28
  10  -2   2    0.91    1.65
  10  -2  -2   -0.60    2.26
  10   2   2    2.06    2.25
   1  -3  -2   72.04    2.97
   1   3   2   70.04    2.64
  -1   3   2   72.94    3.00
   1  -3   2   72.95    5.13
  -1   3  -2   77.03    4.85
   2  -3   2 2890.59   14.59
  -2   3  -2 2921.18   14.59
   2  -3  -2 2839.62   11.07
  -2   3   2 2985.04   11.25
   3   3  -2   75.71    1.98
   3  -3   2   76.36    2.33
  -3   3   2   77.59    2.26
   3  -3  -2   73.27    2.21
   4  -3  -2   19.95    1.77
  -4   3   2   22.20    1.70
   4  -3   2   18.43    1.78
   4   3  -2   21.67    1.68
  -5   3   2   54.79    1.91
   5  -3  -2   53.91    1.96
   5  -3   2   53.67    2.03
   5   3  -2   53.53    1.87
   6  -3  -2   17.60    1.81
   6  -3   2   17.04    1.74
   6   3  -2   17.56    1.77
   6   3   2   16.90    1.64
   7   3  -2   16.40    1.77
   7  -3  -2   18.53    1.89
   7  -3   2   20.03    1.83
   7   3   2   19.39    1.73
   8  -3  -2   -0.02    1.30
   8   3  -2   -0.44    1.81
   8  -3   2    0.58    1.26
   8   3   2   -1.89    1.79
   9   3  -2    4.24    2.06
   9  -3   2    1.88    1.46
   9  -3  -2    3.84    2.12
   9   3   2    2.25    2.08
  10  -3  -2   -0.37    2.30
  10   3   2    1.11    2.28
  10   3  -2   -0.08    1.64
  10  -3   2   -0.16    2.30
   0   4  -2  768.45    8.06
   0   4   2  739.05    6.46
   0  -4  -2  744.99    6.34
  -1   4   2  417.03    5.00
   1  -4   2  424.26    7.92
   1   4   2  417.09    4.53
   1  -4  -2  410.29    4.82
  -1   4  -2  413.35    7.75
   2  -4  -2  269.00    3.75
   2  -4   2  270.77    4.88
  -2   4   2  276.08    3.78
  -2   4  -2  273.52    4.86
  -3   4  -2  686.92    5.90
  -3   4   2  700.47    4.97
   3  -4  -2  677.36    5.09
   3  -4   2  688.14    5.85
  -4   4   2   20.79    1.63
   4   4  -2   23.57    1.68
   4  -4  -2   21.21    1.67
   4  -4   2   22.00    1.89
   5  -4   2  125.57    2.46
   5  -4  -2  125.94    2.06
  -5   4   2  128.13    2.35
   5   4  -2  129.27    2.17
   6  -4   2    0.88    1.65
   6  -4  -2    1.37    1.76
   6   4  -2    0.63    1.61
   6   4   2    0.97    1.14
   7   4  -2    6.93    1.23
   7  -4  -2    9.89    1.73
   7  -4   2    9.89    1.91
   7   4   2   10.56    1.65
   8  -4   2    4.18    1.93
   8   4  -2    5.36    1.83
   8  -4  -2    4.98    1.87
   8   4   2    3.62    1.27
   9  -4   2    0.33    2.07
   9  -4  -2    0.07    2.09
   9   4   2    2.35    2.04
   9   4  -2    0.09    1.99
  -1   5  -2    0.35    2.03
   1   5   2    0.63    1.62
  -1   5   2    0.16    1.71
   1  -5  -2    0.83    1.11
   1  -5   2    0.30    1.74
  -2   5  -2  100.72    3.28
   2  -5  -2   94.78    2.55
  -2   5   2   98.66    2.54
   2  -5   2   98.60    3.43
   3  -5   2   42.07    2.47
  -3   5  -2   43.47    2.09
   3  -5  -2   43.26    1.95
  -3   5   2   45.44    1.90
   4   5  -2   98.07    1.77
  -4   5   2  100.48    2.25
   4  -5  -2   93.43    2.36
   4  -5   2   94.32    2.46
   5  -5  -2    1.63    1.59
  -5   5   2    2.52    1.12
   5  -5   2    4.96    1.64
   5   5  -2    3.60    1.53
   6  -5   2   12.84    1.70
   6   5  -2    9.28    1.71
   6   5   2   11.33    1.65
   6  -5  -2   11.23    1.83
   7  -5   2    1.96    1.77
   7   5  -2    2.86    1.69
   7   5   2    2.34    1.66
   7  -5  -2    2.06    1.86
   8  -5  -2   -0.44    1.88
   8  -5   2    1.25    1.87
   8   5   2    1.11    1.81
   8   5  -2   -0.18    1.36
   9   5  -2    3.92    2.07
   9  -5   2    4.14    2.27
   9   5   2    6.92    2.16
   9  -5  -2    3.01    2.20
   0   6   2  390.49    4.16
   0   6  -2  405.43    4.94
   0  -6  -2  418.08    4.33
   1  -6  -2  119.29    2.74
  -1   6  -2  119.55    3.54
  -1   6   2  117.13    2.74
   1   6   2  118.26    2.58
   1  -6   2  118.10    3.50
   2  -6  -2   10.58    1.68
  -2   6   2   11.39    1.68
   2  -6   2   11.56    2.20
  -2   6  -2   10.96    2.18
   2   6   2    9.85    1.32
  -3   6  -2   51.06    2.50
   3  -6   2   52.32    2.61
   3  -6  -2   48.01    2.05
  -3   6   2   52.10    2.02
  -4   6   2   54.00    1.96
   4  -6  -2   47.61    2.04
   4  -6   2   47.55    2.23
  -4   6  -2   51.17    2.10
   5  -6  -2   36.83    1.94
  -5   6   2   38.19    1.91
   5   6  -2   35.91    1.70
   5  -6   2   36.95    2.33
   6   6  -2    5.79    1.64
   6  -6  -2    5.88    1.72
  -6   6   2    5.07    1.61
   6  -6   2    5.34    2.18
   7  -6   2    3.34    1.86
   7   6  -2    3.44    1.80
   7  -6  -2    3.34    1.79
   7   6   2    3.38    1.78
   8   6   2    2.28    1.88
   8  -6   2    0.30    1.93
   8   6  -2   -0.24    1.88
   8  -6  -2    2.69    1.97
   9  -6  -2    1.08    2.12
   9  -6   2    1.68    2.30
   9   6  -2   -1.49    2.13
   9   6   2    1.72    2.08
  -1   7  -2   17.40    2.30
   1  -7  -2   16.83    1.76
   1   7   2   17.83    1.78
   1  -7   2   15.56    2.11
  -1   7   2   16.66    1.43
   2  -7   2   22.66    2.25
  -2   7  -2   22.95    2.27
   2   7   2   20.09    1.29
  -2   7   2   22.63    1.81
   2  -7  -2   23.26    1.79
   3  -7   2   95.89    3.04
  -3   7   2  105.73    2.46
   3  -7  -2   94.17    2.44
  -3   7  -2  101.03    2.69
  -4   7  -2   28.39    1.86
  -4   7   2   29.14    1.87
   4  -7   2   26.13    2.33
   4  -7  -2   27.59    1.95
   5  -7   2    5.44    1.75
   5   7  -2    7.34    1.63
   5  -7  -2    7.46    1.73
  -5   7   2    7.16    1.59
   6  -7   2    2.94    2.16
   6   7  -2    4.99    1.17
  -6   7   2    6.30    1.75
   6  -7  -2    5.27    1.72
   7  -7  -2    7.41    1.87
   7   7  -2    8.28    1.81
   7  -7   2   10.18    1.92
   7   7   2   11.76    1.85
   8  -7  -2   -0.61    1.99
   8  -7   2    1.68    2.08
   8   7   2    1.44    1.84
   8   7  -2    1.49    1.39
   9   7  -2   -0.50    1.48
   9   7   2    0.55    1.50
   9  -7   2    0.81    2.23
   9  -7  -2    1.76    2.19
   0   8  -2 1478.74    8.00
   0   8   2 1464.11    6.89
   0  -8  -2 1436.85    6.75
  -1   8  -2   97.65    3.09
   1  -8  -2   94.52    2.39
   1   8  -2   97.84    2.26
  -1   8   2   97.72    2.46
   1   8   2   94.74    2.00
   2  -8  -2    5.44    1.62
   2  -8   2    5.35    1.66
  -2   8  -2    9.81    2.13
  -2   8   2    5.02    1.68
   2   8   2    5.32    1.12
   3  -8   2    1.74    1.95
   3  -8  -2   -0.36    1.67
   3   8   2   -0.63    1.51
  -3   8   2    0.65    1.59
  -3   8  -2    1.23    1.94
  -4   8  -2   13.65    1.70
   4  -8  -2   14.40    1.79
  -4   8   2   12.91    2.15
   4  -8   2   13.47    1.85
   5  -8   2   39.84    2.22
   5   8  -2   40.90    1.82
  -5   8   2   41.92    1.98
   5  -8  -2   33.48    2.01
   6  -8   2   20.68    2.11
   6   8  -2   20.71    1.31
  -6   8   2   22.52    1.88
   6  -8  -2   20.55    2.02
   7  -8  -2    8.93    1.96
   7   8   2   10.54    1.78
   7  -8   2   10.93    2.06
   7   8  -2   11.43    1.36
   8  -8   2    0.41    2.04
   8   8  -2   -3.36    1.40
   8   8   2    2.04    1.91
   8  -8  -2   -0.39    2.07
   9   8  -2    2.30    1.57
   9  -8  -2    4.87    2.30
   9   8   2    4.64    1.50
   9  -8   2    7.47    2.27
  -1   9  -2   26.03    2.33
   1   9  -2   25.96    1.78
  -1   9   2   27.34    1.90
   1   9   2   26.61    1.71
   1  -9  -2   25.55    1.77
   2  -9  -2  146.98    2.75
  -2   9  -2  154.81    3.58
   2  -9   2  148.77    3.41
  -2   9   2  152.37    2.82
   2   9   2  138.15    2.46
  -3   9  -2   25.37    2.22
  -3   9   2   23.46    1.89
   3   9   2   26.93    1.73
   3  -9   2   22.38    2.18
   3  -9  -2   24.23    1.88
  -4   9  -2    5.96    2.12
   4  -9  -2    6.10    1.74
   4  -9   2    3.96    1.83
  -4   9   2    5.94    1.65
   4   9   2    5.29    1.63
  -5   9   2    7.50    1.80
   5  -9   2    9.76    1.93
   5  -9  -2    8.79    1.81
  -6   9   2    1.33    1.69
   6  -9  -2    0.79    1.78
   6  -9   2    0.96    1.83
   6   9  -2   -0.27    1.22
   7   9   2    4.55    1.85
   7  -9   2    8.25    2.08
   7   9  -2    7.51    1.30
   7  -9  -2    7.73    2.06
   8   9  -2    0.67    1.37
   8  -9   2    2.78    2.73
   8   9   2    3.00    1.96
   8  -9  -2    0.45    2.14
   9  -9   2    1.66    2.40
   9   9   2   -0.17    2.27
   9   9  -2   -1.38    1.61
   9  -9  -2    1.53    2.34
   0 -10  -2   19.93    1.64
   0  10  -2   17.89    1.84
   0  10   2   19.10    1.68
   1 -10  -2   39.91    1.91
   1  10  -2   41.93    1.89
  -1  10  -2   39.25    2.52
   1  10   2   37.64    1.83
  -1  10   2   39.03    2.02
   2 -10  -2  152.76    2.79
   2  10  -2  163.37    2.48
   2  10   2  168.32    2.56
  -2  10  -2  160.24    3.43
   2 -10   2  151.83    3.39
  -2  10   2  156.80    2.94
  -3  10   2   89.14    2.38
   3 -10   2   85.18    2.90
  -3  10  -2   91.33    2.94
   3  10   2   81.39    2.09
   3 -10  -2   84.44    2.70
  -4  10  -2   55.03    2.31
   4  10   2   49.21    2.01
   4 -10   2   50.16    2.59
  -4  10   2   55.59    2.05
   4 -10  -2   48.31    2.20
   5 -10  -2   18.98    1.98
   5 -10   2   18.93    2.39
  -5  10  -2   20.69    2.20
  -5  10   2   19.73    2.25
   5  10   2   23.05    1.81
   6 -10   2    4.71    1.97
   6  10   2    3.25    1.81
   6  10  -2    3.48    1.78
   6 -10  -2    6.20    1.84
  -6  10   2    5.00    2.19
   7 -10  -2    1.33    2.05
   7  10   2    0.12    1.94
   7 -10   2    0.55    1.86
   7  10  -2    1.94    1.87
   7  10   2    0.97    1.30
   8  10  -2    7.85    2.05
   8 -10   2    5.21    2.29
   8  10   2    4.69    2.15
   8 -10  -2    4.97    2.18
   8  10   2    5.37    1.50
   1 -11  -2   62.55    2.10
  -1  11   2   61.91    2.13
  -1  11  -2   66.27    2.69
   1  11  -2   63.18    2.03
   1  11   2   62.28    2.10
   2  11  -2    5.51    1.68
   2 -11  -2    5.52    1.66
   2 -11   2    4.16    1.98
   2  11   2    3.27    1.22
  -2  11  -2    6.27    2.15
  -2  11   2    6.52    1.78
   3 -11  -2   14.40    2.24
   3  11  -2   18.16    1.64
  -3  11  -2   16.14    2.36
   3  11   2   13.50    1.25
   3 -11   2   14.53    2.24
  -3  11   2   15.06    2.26
  -4  11   2   33.60    2.35
   4 -11  -2   32.39    2.47
  -4  11  -2   34.12    2.41
   4 -11   2   31.46    2.46
   4  11   2   31.70    1.95
   5  11   2    3.22    1.73
   5 -11   2    3.29    2.30
   5 -11  -2    2.57    1.79
  -5  11   2    3.49    1.78
  -5  11  -2    3.12    2.14
  -6  11   2    0.69    2.30
   6 -11  -2    0.77    2.02
   6  11  -2    0.50    1.82
   6  11   2   -0.21    1.30
   6 -11   2    1.49    2.26
   7  11   2    5.26    2.03
   7  11  -2    5.46    2.01
   7 -11   2    6.94    2.59
   7 -11  -2    5.77    2.15
   8 -11  -2    0.57    2.28
   8  11   2   -2.84    2.06
   8  11   2   -0.18    2.15
   8 -11   2    0.83    2.18
   8  11  -2    2.65    2.04
   0  12   2   87.62    2.30
   0  12  -2   89.44    2.37
  -1  12  -2  259.69    4.06
   1  12   2  242.29    2.72
  -1  12   2  245.49    3.25
   1 -12  -2  239.36    3.14
   1  12  -2  265.16    3.20
   2  12  -2    0.18    1.62
  -2  12   2    1.07    1.76
   2  12   2   -2.65    1.67
  -2  12  -2   -0.05    1.83
   2 -12  -2   -0.90    1.68
   3 -12   2   12.89    2.24
  -3  12   2   15.00    2.02
   3  12   2   12.03    1.77
   3 -12  -2   12.83    1.96
  -3  12  -2   11.97    2.27
   3  12  -2   12.61    1.33
   4  12   2    7.53    1.77
  -4  12  -2    6.54    2.22
   4 -12   2    6.24    2.21
  -4  12   2    7.42    1.78
   4  12  -2    8.80    1.78
   4 -12  -2    8.83    2.17
  -5  12  -2    6.86    2.28
   5 -12  -2    7.63    2.33
   5  12   2    7.32    1.82
   5 -12   2    6.52    2.36
  -5  12   2    8.43    1.88
  -6  12   2    0.60    1.94
   6  12  -2   -1.12    1.72
   6  12   2    1.41    1.90
   6 -12  -2    1.21    1.91
   6 -12   2    0.19    2.49
   7  12   2   -0.90    2.04
   7  12  -2    1.04    1.93
   7 -12   2    1.30    2.65
   7 -12  -2    1.19    2.57
   8 -12  -2    2.58    2.92
   8 -12   2    0.83    2.91
   8  12   2    2.87    2.31
   8  12  -2    1.75    2.19
   8  12   2    3.78    1.51
  -1  13   2   78.41    2.73
   1  13   2   77.99    2.32
   1  13  -2   76.85    2.22
  -1  13  -2   77.76    2.56
   1 -13  -2   74.86    2.26
   2 -13  -2  157.97    2.95
  -2  13  -2  163.73    3.64
  -2  13   2  163.25    3.05
   2  13  -2  154.96    2.60
   2  13   2  149.96    2.63
  -3  13  -2   37.52    2.58
   3 -13   2   34.09    2.19
   3  13  -2   34.83    2.05
  -3  13   2   38.51    2.12
   3 -13  -2   38.59    2.39
   3  13   2   34.06    2.00
   4 -13   2    2.36    2.26
   4  13  -2    0.69    1.72
   4  13   2    1.31    1.26
  -4  13  -2    0.49    2.16
  -4  13   2    2.33    1.81
   4 -13  -2    2.01    2.17
  -5  13  -2   11.62    2.37
  -5  13   2   12.29    1.90
   5 -13  -2   10.37    1.96
   5  13   2   11.17    1.89
   5  13  -2    9.65    1.98
   5 -13   2   10.81    2.46
   6  13  -2   -0.57    1.29
   6 -13  -2    0.20    2.49
   6  13  -2    0.47    1.38
  -6  13   2    1.47    1.87
   6 -13   2    0.17    2.47
   6  13   2    0.26    1.97
   7  13  -2    2.96    1.38
   7  13   2    5.23    1.55
   7 -13   2    2.66    2.78
   7  13  -2    6.12    2.15
   7 -13  -2    5.19    2.79
   0  14  -2   64.99    2.26
   0  14   2   63.08    2.11
  -1  14   2    0.58    1.82
   1  14  -2    1.39    1.67
   1  14   2    2.44    1.70
  -1  14  -2   -0.62    2.24
   2 -14  -2   36.60    2.02
   2  14  -2   37.10    1.94
  -2  14   2   37.24    2.15
   2  14   2   33.68    1.99
  -2  14  -2   37.73    2.52
   3 -14  -2   10.13    2.23
   3  14  -2    9.00    1.70
  -3  14  -2    9.42    2.35
  -3  14   2   11.75    2.24
   3  14   2   11.16    1.94
   4 -14   2   25.13    2.92
  -4  14   2   26.81    2.16
   4 -14  -2   23.38    2.05
   4  14  -2   27.80    1.99
   4  14   2   27.08    1.93
  -4  14  -2   28.04    2.56
  -5  14  -2    6.28    2.36
   5  14   2    5.40    1.88
  -5  14   2    7.01    2.35
   5 -14   2    4.89    2.47
   5  14  -2    6.70    1.41
   5 -14  -2    4.83    1.98
   6 -14   2    0.12    2.99
   6 -14  -2    1.09    2.49
   6  14  -2    0.52    2.02
  -6  14   2    0.50    1.97
   6  14   2    0.46    1.45
   6  14  -2    0.61    1.80
   7 -14   2    2.70    2.83
   7 -14  -2    3.47    2.32
   7  14   2    2.13    1.52
   7  14  -2    1.56    2.14
   7  14  -2    3.24    1.57
   1  15   2    2.35    1.69
   1  15  -2    1.28    1.73
  -1  15   2   -0.80    1.91
  -1  15  -2    0.53    2.20
   2  15  -2   13.26    1.85
   2  15   2   15.26    1.83
  -2  15  -2   16.06    2.41
  -2  15   2   13.73    1.91
   2 -15  -2   13.75    1.93
  -3  15   2    0.19    2.33
   3  15   2    0.05    1.81
  -3  15  -2    1.89    2.28
   3  15  -2    0.76    1.84
   3 -15  -2   -0.69    1.82
   4 -15  -2    0.68    2.31
   4  15  -2    4.25    1.91
  -4  15   2    1.49    2.32
  -4  15  -2    0.01    2.33
   4  15   2   -0.66    1.36
  -5  15  -2    6.50    2.85
   5  15  -2    6.77    1.42
   5  15   2    5.35    2.05
  -5  15   2    4.66    2.48
   5 -15  -2    4.76    2.52
   5 -15   2    5.68    2.90
   6  15  -2    3.12    2.13
   6  15   2    1.73    2.14
  -6  15   2    1.01    2.12
   6 -15  -2    0.66    2.19
   6 -15   2    0.54    3.07
   6  15  -2   -0.03    2.00
   7 -15  -2    2.73    2.42
   7  15  -2    1.65    2.26
   7  15   2    1.96    2.30
   7  15  -2    2.28    2.33
   7 -15   2    1.85    3.43
   0  16  -2    1.14    1.82
   0  16   2    0.35    1.82
  -1  16  -2   -1.64    1.88
   1  16  -2   -0.95    1.81
   1  16   2   -0.76    1.84
  -1  16   2    0.69    1.80
  -2  16  -2    1.70    2.31
   2  16   2   -0.23    1.87
   2  16  -2    2.42    1.82
  -2  16   2    1.36    1.96
   3  16   2    2.72    1.91
  -3  16   2    2.28    1.98
  -3  16  -2    2.30    2.41
   3 -16  -2    1.65    2.05
   3  16  -2    0.30    1.88
   4 -16  -2    3.23    2.10
   4  16  -2    0.91    2.02
  -4  16  -2    4.41    2.82
  -4  16   2    5.48    2.50
   4  16   2    4.98    1.99
  -5  16   2    2.20    2.53
   5 -16  -2    0.62    2.60
   5  16  -2    2.64    2.14
  -5  16  -2    1.80    2.91
   5  16   2    1.71    1.97
   6 -16   2    0.57    3.68
   6 -16  -2    1.73    2.31
   6  16  -2    0.23    2.15
   6  16  -2    1.46    1.64
  -6  16   2    0.69    2.75
   6  16   2    0.88    2.23
  -1  17   2    2.50    2.03
  -1  17  -2    2.21    1.99
   1  17  -2    4.28    2.05
   1  17   2    2.41    1.88
   2  17   2    1.30    1.36
  -2  17   2    3.63    1.93
  -2  17  -2    1.53    2.46
   2  17  -2    0.22    1.96
   3 -17  -2    1.32    1.88
   3  17  -2    0.37    2.00
  -3  17  -2    1.19    2.52
   3  17   2    1.10    1.98
  -3  17   2   -1.39    2.56
   4  17   2    3.45    1.98
   4  17  -2    4.78    2.11
  -4  17  -2    5.62    2.93
  -4  17   2    5.69    2.09
   4 -17  -2    7.00    2.13
   5 -17  -2    3.21    2.82
   5  17   2    5.66    2.29
   5  17  -2    8.55    2.28
  -5  17   2    6.41    2.76
   0  18   2    0.90    2.03
   0  18  -2    1.74    2.47
  -1  18   2    4.26    2.11
   1  18  -2    7.03    2.05
  -1  18  -2    5.38    2.58
   1  18   2    7.64    2.00
   2  18   2    1.63    1.92
   2  18  -2    1.10    2.01
  -2  18  -2    1.00    2.53
  -2  18   2    1.42    2.57
  -3  18  -2    1.24    2.62
   3  18   2    1.69    1.40
  -3  18   2    0.45    2.58
   3  18  -2    3.04    2.18
   4  18  -2    2.29    2.15
   4 -18  -2    0.01    2.32
  -4  18   2    1.76    2.20
  -4  18  -2    1.24    2.94
   4  18   2   -0.18    2.20
  -5  18   2   -0.97    2.86
   5  18  -2   -1.03    2.17
   5  18   2    1.52    2.28
   5  18  -2    1.25    2.37
   5 -18  -2   -0.07    2.38
  -1  19  -2    5.91    2.26
  -1  19   2    7.43    2.30
   1  19   2    7.10    1.51
   1  19  -2    6.24    2.18
  -2  19   2    4.09    2.16
  -2  19  -2    1.63    2.72
   2  19   2    1.23    1.56
   2  19  -2    2.31    2.25
  -3  19  -2    1.93    2.87
  -3  19   2    4.20    2.29
   3  19  -2    0.96    2.24
   3  19   2    3.02    2.21
  -4  19  -2    0.19    3.56
  -4  19   2    1.42    2.33
   4  19   2   -1.06    2.27
   4  19  -2    1.84    2.28
   0  20  -2    4.35    2.28
   0  20   2    5.13    2.41
  -1  20  -2    2.50    2.82
  -1  20   2    3.72    2.26
   1  20   2    2.75    2.23
   1  20  -2   -0.20    2.35
   2  20   2    0.41    2.31
  -2  20   2    0.80    2.33
   2  20  -2    1.44    2.22
  -2  20  -2    1.13    2.87
   3  20   2    2.15    1.66
  -3  20  -2    3.75    3.39
  -3  20   2    1.17    2.97
   3  20  -2    3.55    2.33
  -1   1   3 4421.19   16.38
   1  -1  -3 4398.74   16.41
   1   1  -3 4503.09   16.48
   1   1   3 4203.46   17.17
  -1  -1   3 4420.44   16.19
   1  -1   3 4375.95   24.66
   2  -1  -3 2677.47   10.48
   2   1  -3 2716.42   10.08
  -2   1   3 2701.74   10.69
  -2  -1   3 2687.65   10.22
   3  -1   3  520.22    4.79
   3   1  -3  516.27    4.16
  -3   1   3  531.51    4.27
   3  -1  -3  535.32    4.30
  -4   1   3  293.06    3.17
   4  -1   3  283.94    3.24
   4   1  -3  285.43    3.05
   4  -1  -3  289.95    3.15
   5  -1   3  112.72    2.26
   5   1   3  111.85    2.22
   5  -1  -3  116.83    2.34
   5   1  -3  113.75    2.19
   6  -1  -3    0.61    1.13
   6   1  -3   -0.02    1.60
   6   1   3    1.18    1.52
   6  -1   3    3.25    1.67
   7   1   3    1.62    1.73
   7  -1  -3    3.76    1.68
   7   1  -3    3.05    1.69
   7  -1   3    1.94    1.71
   8  -1  -3   -0.30    1.88
   8  -1   3    1.36    1.32
   8   1  -3    2.17    1.79
   8   1   3    0.12    1.30
   9  -1  -3   -1.38    1.97
   9   1  -3    0.62    1.95
   9   1   3    0.20    2.01
   9  -1   3   -0.54    2.04
  10   1   3    0.66    2.26
  10  -1  -3    6.13    2.29
  10  -1   3    1.30    2.30
  10   1  -3    0.62    2.29
   0   2   3  547.45    6.28
   0  -2   3  567.05    9.07
   0  -2  -3  562.81    6.24
   0   2  -3  576.62    9.41
  -1  -2   3 1130.98    8.04
   1  -2  -3 1100.57    7.99
  -1   2   3 1106.27    8.02
  -1  -2  -3 1110.16    7.88
   1  -2   3 1106.86   17.16
   1   2  -3 1113.49    8.14
   1   2   3 1093.70    7.99
   2  -2   3  252.82    4.39
   2   2  -3  251.90    3.46
   2  -2  -3  244.90    3.81
  -2   2   3  255.40    3.47
   3  -2  -3    9.77    1.82
  -3   2   3   10.36    1.77
   3  -2   3    9.94    1.94
   3   2  -3   11.30    1.62
  -4   2   3 1196.09    5.62
   4  -2  -3 1209.10    5.78
   4   2  -3 1183.28    5.40
   4  -2   3 1166.72    6.22
  -5   2   3  101.08    1.90
   5  -2  -3  105.52    2.21
   5  -2   3   97.94    2.27
   5   2  -3  102.22    1.82
   6  -2   3   29.38    1.88
   6  -2  -3   27.51    1.49
   6   2   3   28.84    1.70
   6   2  -3   30.02    1.79
   7  -2  -3    9.01    1.90
   7   2   3   12.63    1.76
   7   2  -3   11.60    1.73
   7  -2   3   10.71    1.26
   8  -2   3   20.07    1.95
   8  -2  -3   16.26    1.42
   8   2   3   22.80    1.97
   8   2  -3   19.58    1.95
   9   2  -3    1.26    1.44
   9   2   3    2.45    1.45
   9  -2  -3    3.87    2.10
   9  -2   3    3.04    2.11
  10   2  -3   -0.18    2.34
  10  -2  -3    1.20    2.38
  10   2   3    0.58    2.38
  10  -2   3    1.82    2.29
  -1  -3  -3   77.80    2.64
   1  -3  -3   80.59    2.94
   1   3  -3   79.29    2.34
   1   3   3   79.80    2.68
  -1   3   3   79.52    2.93
   2  -3  -3  478.40    4.65
  -2   3   3  491.50    4.76
   2   3  -3  506.56    4.45
   2  -3   3  497.71    6.51
  -3   3   3   85.84    2.32
   3   3  -3   84.97    1.78
   3  -3  -3   85.68    2.37
   3  -3   3   83.67    2.71
  -4   3   3   24.79    1.34
   4  -3   3   24.75    1.80
   4   3  -3   26.38    1.36
   4  -3  -3   21.18    1.76
   5  -3   3   23.77    1.75
  -5   3   3   25.62    1.70
   5   3  -3   22.61    1.34
   5  -3  -3   24.31    1.76
   6  -3   3   26.76    1.75
   6   3  -3   25.48    1.34
   6  -3  -3   28.68    1.84
   6   3   3   27.80    1.32
   7  -3   3    1.25    1.63
   7   3   3    0.20    1.63
   7   3  -3    0.69    1.69
   7  -3  -3   -0.20    1.28
   8   3   3   11.22    1.88
   8  -3  -3   12.91    1.98
   8   3  -3   10.86    1.83
   8  -3   3    9.24    1.97
   9   3   3    2.67    2.04
   9  -3   3    0.25    2.05
   9  -3  -3    2.55    2.01
   9   3  -3    3.97    2.03
   0  -4  -3  657.46    5.64
   0   4   3  645.94    5.65
  -1   4  -3   48.36    4.97
   1  -4  -3   45.00    2.31
  -1   4   3   43.24    2.35
   1   4   3   47.32    2.18
  -1  -4  -3   41.20    1.78
   2  -4  -3   19.82    1.98
  -2   4   3   20.74    1.94
   2  -4   3   20.73    2.67
   2   4   3   19.42    1.75
   3  -4   3  215.81    3.67
   3  -4  -3  214.06    3.19
   3   4  -3  216.39    2.86
  -3   4   3  217.50    3.11
   4  -4  -3  132.34    2.15
   4  -4   3  135.39    2.71
  -4   4   3  136.51    2.13
   4   4  -3  136.26    2.05
   5  -4   3    4.60    1.75
   5   4  -3    7.23    1.59
  -5   4   3    6.58    1.59
   5  -4  -3    5.66    1.22
   6  -4   3    2.19    1.68
   6   4  -3    1.56    1.66
   6   4   3    2.00    1.09
   6  -4  -3    1.84    1.25
   7   4  -3    1.07    1.13
   7  -4   3    1.65    1.84
   7   4   3    2.80    1.65
   7  -4  -3   -0.46    1.92
   8  -4  -3    2.30    1.88
   8   4   3    2.14    1.76
   8  -4   3    3.61    1.85
   8   4  -3    2.25    1.83
   9   4  -3    0.24    1.47
   9  -4  -3    1.65    2.15
   9  -4   3    1.04    2.06
   9   4   3    0.31    1.45
   1  -5  -3   10.79    1.81
  -1  -5  -3   11.00    1.71
  -1   5  -3   10.73    2.78
   1   5   3   12.41    1.75
  -1   5   3   12.63    1.46
  -2   5  -3  211.69    5.04
   2  -5   3  200.41    4.93
   2  -5  -3  193.48    3.07
   2   5   3  198.52    2.82
  -2   5   3  204.24    3.16
   3  -5  -3   31.18    1.54
  -3   5   3   35.41    1.86
   3  -5   3   33.24    2.48
   3   5  -3   34.13    1.70
  -4   5   3   15.83    1.67
   4  -5   3   13.69    1.83
   4  -5  -3   12.65    1.74
   4   5  -3   14.37    1.63
   5  -5   3   59.83    2.53
  -5   5   3   59.34    1.62
   5   5  -3   58.28    1.50
   5  -5  -3   58.96    2.07
   6  -5  -3    0.65    1.81
   6  -5   3    1.02    1.69
  -6   5   3    0.12    1.68
   6   5  -3    1.26    1.63
   7   5   3    5.06    1.70
   7  -5   3    2.88    1.84
   7   5  -3    2.04    1.76
   7  -5  -3    2.04    1.87
   8  -5   3    1.87    1.96
   8   5  -3    4.16    1.84
   8   5   3    3.68    1.86
   8  -5  -3    3.90    1.95
   9   5   3    3.85    2.09
   9  -5   3    3.82    2.21
   9  -5  -3    5.47    2.23
   9   5  -3    3.23    2.12
   0  -6  -3  451.92    4.32
   0   6  -3  434.77    5.22
   0   6   3  449.63    4.26
   1  -6  -3  178.41    2.99
  -1   6   3  182.15    3.08
   1   6   3  188.72    2.96
  -1   6  -3  187.15    4.83
  -2   6   3  466.73    4.26
   2   6   3  437.62    3.68
  -2   6  -3  488.91    6.97
   2  -6  -3  449.68    4.15
   2  -6   3  459.33    6.87
   3  -6  -3   37.49    1.96
  -3   6   3   40.81    1.86
  -3   6  -3   40.09    2.40
   3  -6   3   37.18    2.51
   3   6   3   34.00    1.39
   4   6  -3    0.69    1.49
   4  -6   3    2.93    2.14
   4  -6  -3    0.70    1.66
  -4   6   3    1.86    1.52
   5  -6  -3    1.86    1.69
   5   6  -3    0.56    1.09
   5  -6   3    3.46    1.69
  -5   6   3    1.83    1.55
   6  -6   3   15.72    1.83
   6   6  -3   13.84    1.25
   6  -6  -3   15.05    1.80
  -6   6   3   14.95    1.76
   7   6   3   44.87    1.61
   7  -6   3   47.50    2.12
   7  -6  -3   45.37    2.09
   7   6  -3   48.89    2.00
   8  -6   3    1.19    1.93
   8   6   3   -0.19    1.35
   8   6  -3    2.29    1.88
   8  -6  -3   -0.68    1.94
   9  -6  -3    1.77    2.18
   9   6  -3   -0.11    1.44
   9  -6   3    2.64    2.25
   9   6   3    1.65    1.52
   1   7   3   49.02    2.09
  -1   7  -3   50.09    2.88
  -1   7   3   50.26    2.19
   1  -7  -3   50.07    1.96
   2  -7   3   30.46    2.52
  -2   7  -3   32.77    2.57
  -2   7   3   32.77    1.91
   2  -7  -3   28.71    1.85
   2   7   3   30.51    1.73
   3   7   3   47.26    1.49
   3  -7   3   45.18    2.63
   3  -7  -3   44.78    2.07
  -3   7   3   47.48    2.01
  -3   7  -3   50.63    2.51
   4   7  -3   16.23    1.60
   4  -7  -3   13.25    1.79
  -4   7   3   15.83    1.66
   4  -7   3   12.70    1.77
  -5   7   3    0.42    1.57
   5  -7   3    0.52    1.76
   5   7  -3    1.77    1.57
   5  -7  -3    1.38    1.71
   6  -7   3   12.54    2.25
  -6   7   3   10.55    1.67
   6  -7  -3   13.61    1.83
   6   7  -3   12.83    1.69
   7   7   3   12.64    1.83
   7  -7  -3   14.07    1.90
   7  -7   3   14.60    2.50
   7   7  -3   13.49    1.82
   8  -7   3    6.27    2.10
   8   7  -3    4.85    1.41
   8   7   3    6.59    1.90
   8  -7  -3    7.39    2.09
   9   7   3    1.32    2.11
   9   7  -3   -2.06    2.03
   9  -7   3    1.61    2.22
   9  -7  -3    3.80    2.31
   0   8   3 1394.56    6.70
   0   8  -3 1367.48    7.93
   0  -8  -3 1370.48    6.55
   1  -8  -3  159.42    2.68
  -1   8   3  154.20    2.44
  -1   8  -3  156.48    3.50
   1   8   3  148.40    2.64
   1   8  -3  161.87    2.75
   2  -8   3   70.31    3.02
   2  -8  -3   70.87    2.15
   2   8   3   72.23    2.04
  -2   8   3   75.45    2.23
  -2   8  -3   76.12    3.03
   3  -8  -3   59.55    2.14
  -3   8   3   67.23    2.17
   3  -8   3   61.62    2.89
   3   8   3   58.08    1.89
  -3   8  -3   66.02    2.65
  -4   8   3   13.41    1.80
   4  -8  -3   12.61    1.76
  -4   8  -3   13.55    2.02
   4  -8   3   13.11    2.24
   4   8   3   15.44    1.59
   5  -8  -3   69.27    2.20
   5   8  -3   71.92    2.05
  -5   8   3   73.38    2.13
   5  -8   3   71.09    2.88
  -6   8   3   31.45    1.99
   6   8  -3   29.15    1.40
   6  -8  -3   27.95    2.00
   6  -8   3   29.32    2.43
   7   8  -3    4.08    1.30
   7  -8   3    0.17    1.95
   7  -8  -3    2.70    1.86
   8   8  -3    4.16    1.94
   8  -8  -3    2.29    2.08
   8   8   3    3.75    1.99
   8  -8   3    1.41    2.08
   9  -8   3    2.60    2.89
   9   8  -3    1.86    2.28
   9   8   3    1.63    2.13
   9  -8  -3    3.60    2.28
  -1   9  -3    2.32    1.68
   1   9   3    3.36    1.53
  -1   9   3    1.97    1.62
   1  -9  -3    1.80    1.58
   1   9  -3    2.33    1.57
   2  -9  -3    8.39    1.67
   2   9   3    7.13    1.67
  -2   9   3    7.24    1.78
   2  -9   3    7.93    1.90
  -2   9  -3    8.66    2.01
  -3   9  -3    6.22    1.94
   3  -9  -3    5.63    1.71
   3   9   3    7.50    1.62
  -3   9   3    5.00    1.77
   3  -9   3    6.69    1.96
   4   9   3   23.81    1.32
  -4   9   3   28.67    1.82
   4  -9  -3   23.92    1.91
   4  -9   3   22.53    2.37
  -4   9  -3   25.10    2.23
   5   9   3    8.03    1.74
  -5   9   3    8.53    1.70
   5  -9   3    9.31    2.26
   5   9  -3    8.91    1.22
   5  -9  -3    8.43    1.75
   6  -9   3    1.27    1.90
   6   9   3   -2.33    1.84
  -6   9   3    1.38    1.76
   6   9  -3    1.05    1.18
   6  -9  -3    1.28    1.81
   7   9  -3    0.77    1.27
   7  -9   3    1.03    2.35
   7   9   3   -0.06    1.33
  -7   9   3    1.03    1.87
   7  -9  -3   -1.42    1.79
   8  -9   3   -0.19    2.17
   8   9  -3   -0.10    1.97
   8   9   3    0.19    2.03
   8   9   3   -1.06    1.43
   8  -9  -3    1.39    2.08
   9   9   3    4.88    2.35
   9   9  -3    1.24    2.24
   9  -9   3   -0.84    2.90
   9  -9  -3   -0.90    2.39
   9   9   3   -0.73    2.18
   0  10   3    1.34    1.58
   0 -10  -3    0.74    1.04
   0  10  -3    0.77    1.62
  -1  10   3  120.20    2.52
   1  10   3  112.15    2.10
  -1  10  -3  122.74    3.27
   1  10  -3  123.16    2.42
   1 -10  -3  119.59    2.39
  -2  10  -3   53.05    2.63
   2  10  -3   49.49    1.87
   2 -10  -3   51.23    2.13
  -2  10   3   51.93    2.20
   2  10   3   47.05    1.58
   3 -10  -3   33.96    1.85
  -3  10  -3   39.81    2.78
   3  10   3   37.92    1.89
   3 -10   3   35.56    2.53
  -3  10   3   36.34    2.33
   4 -10   3   36.70    2.52
   4  10   3   35.00    1.86
  -4  10  -3   37.59    2.68
  -4  10   3   36.72    2.00
   4 -10  -3   36.65    2.06
   5 -10   3    1.80    2.29
   5 -10  -3    1.67    1.82
   5  10  -3    0.75    1.63
   5  10   3    1.33    1.27
  -5  10   3    2.56    1.63
   6  10  -3   27.81    1.92
   6 -10  -3   29.56    2.07
  -6  10   3   28.44    2.03
   6 -10   3   29.33    2.61
   6  10   3   23.63    1.94
   7  10   3    1.52    1.39
   7 -10   3   -0.38    2.38
   7  10  -3    1.99    1.88
   7 -10  -3    1.25    2.02
  -7  10   3    1.26    1.90
   8 -10  -3    1.53    2.24
   8 -10   3    0.46    2.65
   8  10   3    1.12    2.17
   8  10  -3    1.15    1.47
   8  10   3    0.73    2.06
   1  11  -3    0.82    1.57
  -1  11   3    0.22    1.66
   1 -11  -3    1.08    1.51
  -1  11  -3   -1.46    2.14
   1  11   3    0.35    1.12
  -2  11  -3   15.21    2.27
   2  11   3   13.88    1.79
   2  11  -3   17.16    1.74
  -2  11   3   14.68    1.88
   2 -11  -3   14.08    1.72
  -3  11   3    1.28    1.75
  -3  11  -3    0.38    2.07
   3 -11   3    0.54    2.06
   3  11   3    0.81    1.60
   3 -11  -3    1.21    1.67
  -4  11  -3    0.60    1.97
   4 -11  -3    0.59    1.78
   4 -11   3   -0.22    2.06
   4  11   3   -0.20    1.19
  -4  11   3    0.36    1.70
   5  11  -3    6.21    1.67
  -5  11   3    5.55    1.78
   5  11   3    5.66    1.74
   5 -11   3    5.11    2.33
   5 -11  -3    6.03    1.94
   6  11   3   -0.42    1.79
   6 -11   3   -0.53    2.33
   6  11  -3    1.73    1.75
  -6  11   3    0.56    1.78
   6 -11  -3   -0.85    1.96
   7 -11   3    7.91    2.60
   7  11   3    7.10    2.06
   7 -11  -3   11.10    2.13
   7  11  -3    8.38    2.00
  -7  11   3    6.66    2.09
   8  11   3    3.79    2.13
   8 -11  -3    0.00    2.27
   8  11   3   -0.95    1.46
   8  11  -3   -0.59    2.09
   8 -11   3   -0.33    2.77
   0  12  -3   91.16    2.48
   0  12   3   88.63    2.30
   1  12   3  312.69    3.08
  -1  12   3  334.56    3.58
   1 -12  -3  324.46    3.51
   1  12  -3  327.72    3.57
  -1  12  -3  337.21    4.19
   2  12  -3   23.80    1.83
   2 -12  -3   21.76    1.85
   2  12   3   21.35    1.83
  -2  12  -3   23.38    2.43
  -2  12   3   25.16    1.91
   3  12   3    4.41    1.70
   3 -12  -3    5.66    1.73
  -3  12  -3    4.90    2.44
   3  12  -3    5.91    1.72
  -3  12   3    5.68    1.75
   3 -12   3    4.70    2.13
  -4  12   3   17.55    1.90
   4 -12  -3   14.23    1.93
  -4  12  -3   15.25    2.60
   4 -12   3   13.70    2.39
   4  12   3   15.37    1.80
   5 -12   3    1.01    2.19
  -5  12   3    0.53    1.79
   5 -12  -3   -0.41    2.26
   5  12  -3    3.03    1.69
   5  12   3    0.75    1.81
   6 -12   3    3.84    2.50
  -6  12   3    4.68    1.91
   6  12   3    4.22    1.43
   6  12  -3    4.60    1.82
   6 -12  -3    3.71    2.40
   7  12   3    3.02    2.07
   7 -12   3    1.29    2.64
  -7  12   3    0.19    2.07
   7  12  -3    0.45    1.94
   7 -12  -3    1.12    2.17
   8 -12   3    1.31    2.88
   8  12   3    1.42    2.21
   8  12  -3   -0.68    1.54
   8  12   3    0.60    2.29
   8 -12  -3   -1.14    2.38
  -1  13   3   46.08    2.11
   1  13  -3   49.82    2.08
   1  13   3   47.89    2.04
  -1  13  -3   50.42    2.75
   1 -13  -3   47.20    1.94
   2  13  -3  101.80    2.00
  -2  13   3  104.46    2.51
  -2  13  -3  108.39    3.21
   2  13   3  102.77    2.34
   2 -13  -3  105.95    2.53
   3  13  -3    1.45    1.76
  -3  13   3    0.02    2.18
  -3  13  -3    0.23    2.51
   3  13   3   -0.63    1.70
   3 -13  -3   -0.41    1.73
  -4  13  -3   10.16    2.31
   4  13  -3   10.63    1.94
  -4  13   3   11.84    1.94
   4 -13  -3   10.05    1.92
   4 -13   3   10.44    2.71
   4  13   3   10.63    1.31
   5  13  -3   21.47    1.92
  -5  13   3   23.49    2.52
   5  13   3   15.13    1.46
   5 -13  -3   19.75    2.03
   5  13  -3   20.83    2.00
   5 -13   3   20.74    2.94
   6 -13   3    1.35    2.81
  -6  13   3    0.65    2.39
   6  13  -3   -0.80    1.80
   6 -13  -3    0.45    2.50
   6  13   3    2.91    1.96
   7 -13  -3    0.42    2.12
  -7  13   3    0.35    2.11
   7  13  -3   -0.08    1.46
   7 -13   3   -1.08    2.76
   7  13   3    0.07    2.09
   0  14  -3   30.98    2.10
   0  14   3   28.33    1.90
   1  14   3   -0.13    1.71
   1  14  -3    1.78    2.12
   1 -14  -3    2.41    1.72
  -1  14   3    1.72    1.69
  -1  14  -3    0.83    2.19
  -2  14   3   38.61    2.52
   2 -14  -3   34.78    2.05
  -2  14  -3   37.99    2.64
   2  14   3   33.88    1.99
   2  14  -3   32.61    1.96
  -3  14   3    2.48    1.81
  -3  14  -3    2.98    2.62
   3  14   3    3.90    1.81
   3 -14  -3    4.28    1.85
   3  14  -3    2.80    1.76
  -4  14  -3    1.10    2.52
   4  14   3   -1.44    1.90
  -4  14   3    0.95    1.97
   4 -14  -3    1.83    1.88
   4  14  -3    1.11    1.84
   5  14  -3    1.30    1.85
   5  14   3    1.10    1.91
   5  14  -3    3.35    1.87
   5 -14   3    2.74    2.81
  -5  14   3    2.64    2.02
   5 -14  -3    1.65    1.98
   6  14  -3    0.90    2.01
  -6  14   3    3.53    2.01
   6 -14  -3    1.30    2.06
   6  14   3    1.68    1.99
   6  14  -3    4.26    2.09
   6 -14   3    0.93    3.00
   7  14  -3   -0.48    2.11
   7 -14  -3    1.06    2.30
   7  14  -3   -0.51    1.43
   7 -14   3    1.00    3.30
   7  14   3   -0.24    2.24
  -7  14   3    1.03    2.22
   1  15   3    2.71    1.69
   1  15  -3    0.77    1.81
  -1  15   3   -0.26    1.94
  -1  15  -3    1.05    1.82
   2  15  -3   28.71    1.94
  -2  15   3   27.94    2.02
   2  15   3   27.59    1.99
  -2  15  -3   30.50    2.62
   2 -15  -3   28.53    2.37
   3 -15  -3    7.07    1.95
   3  15   3    5.17    1.28
  -3  15  -3    6.93    2.24
   3  15  -3    5.71    1.91
  -3  15   3    7.38    1.92
   4  15   3    5.50    1.86
  -4  15  -3    4.27    2.74
   4  15  -3    3.63    1.39
  -4  15   3    3.65    2.48
   4 -15  -3    3.76    1.95
   5  15  -3   12.04    1.92
   5  15  -3    7.31    2.04
   5 -15  -3   10.56    2.60
  -5  15   3    9.90    2.03
   5  15   3    8.54    1.96
   6  15  -3    1.56    1.55
  -6  15   3    4.40    2.27
   6 -15   3    3.73    3.55
   6  15  -3    4.52    2.05
   6  15   3    3.74    1.55
   6 -15  -3    2.99    2.27
  -7  15   3   -0.86    2.28
   7 -15   3   -0.23    4.47
   7  15  -3   -0.41    1.55
   7  15   3   -0.59    2.34
   7 -15  -3    0.52    2.91
   7  15  -3    0.69    2.30
   0  16  -3    5.27    1.91
   0  16   3    5.57    1.89
  -1  16   3    6.63    1.91
  -1  16  -3    5.46    2.38
   1  16   3    7.50    1.90
   1  16  -3    6.81    1.92
   2 -16  -3    3.06    1.97
   2  16  -3    1.09    1.91
  -2  16   3    1.50    1.89
   2  16   3    0.68    1.33
  -2  16  -3    2.62    2.32
  -3  16  -3   -0.76    2.78
  -3  16   3    0.94    1.96
   3  16   3   -1.75    1.97
   3  16  -3   -0.82    1.89
   3 -16  -3   -0.56    2.04
   4 -16  -3    0.59    2.47
   4  16   3    0.42    2.02
  -4  16  -3    1.56    2.82
   4  16  -3    0.64    1.38
  -4  16   3    0.43    1.95
  -5  16   3    0.96    2.11
   5  16   3    0.71    2.04
   5  16  -3   -0.54    2.11
   5 -16  -3    2.14    2.14
   5  16  -3    2.50    1.47
  -6  16   3    1.33    2.66
   6  16  -3    0.72    2.15
   6  16   3   -0.27    2.22
   6  16  -3   -0.66    2.24
   6 -16  -3    0.00    2.30
   1  17  -3    5.97    1.92
  -1  17  -3    3.61    2.39
   1  17   3    5.43    1.91
  -1  17   3    4.97    1.92
  -2  17  -3    1.94    2.41
   2  17   3    3.35    1.98
  -2  17   3   -0.26    2.04
   2  17  -3   -0.39    1.91
  -3  17   3    1.42    2.44
   3 -17  -3    1.39    2.42
  -3  17  -3    0.40    2.85
   3  17  -3    1.77    1.93
   3  17   3    2.50    2.06
  -4  17   3    1.43    2.10
  -4  17  -3    0.50    3.48
   4 -17  -3   -0.05    2.11
   4  17   3    1.59    2.13
   4  17  -3    0.27    2.15
   5  17  -3    2.61    2.11
   5  17   3    1.44    2.15
  -5  17   3    2.36    2.68
   5 -17  -3    1.53    2.78
   5  17  -3    1.14    2.23
   0  18   3    0.53    1.97
   0  18  -3    0.72    2.00
   1  18  -3    0.06    2.05
  -1  18   3    1.28    2.07
   1  18   3    1.07    1.90
  -1  18  -3    2.17    2.11
   2  18   3    6.50    2.04
   2  18  -3    5.46    2.15
  -2  18   3    6.45    2.12
  -2  18  -3    5.92    2.67
   3  18   3    4.44    2.18
  -3  18  -3    4.47    2.66
  -3  18   3    5.56    2.74
   3  18  -3    5.15    2.11
  -4  18   3    1.20    2.17
   4 -18  -3    0.86    2.24
   4  18   3   -0.61    1.57
  -4  18  -3    0.36    4.54
   4  18  -3    1.80    2.23
   5  18  -3   -1.39    2.30
  -5  18   3    0.65    2.83
   5  18  -3    0.35    2.19
   5 -18  -3    1.81    2.42
   5  18   3    1.17    1.57
   1  19  -3   -0.95    2.33
   1  19   3    1.66    2.09
  -1  19   3    2.17    2.21
  -1  19  -3    1.25    2.62
   2  19  -3    1.78    2.13
   2  19   3    1.09    2.06
  -2  19  -3    1.45    2.75
  -2  19   3   -0.32    2.76
  -3  19   3    1.09    2.74
   3  19  -3    4.21    2.24
   3  19   3    3.48    2.33
  -3  19  -3    2.00    3.20
   4  19  -3    1.84    1.55
  -4  19   3    0.84    2.41
   4  19   3    5.05    2.35
   4  19  -3    2.25    2.36
   0  20   3    2.19    2.40
   0  20  -3    1.16    2.21
   1  20   3    4.46    2.32
   1  20  -3    3.26    2.33
  -1  20   3    2.31    2.38
  -1  20  -3    3.41    2.33
   2  20   3    1.57    2.27
   2  20  -3   -0.75    2.37
  -2  20  -3    1.90    3.43
  -2  20   3    1.69    2.31
   3  20  -3    1.34    2.35
  -3  20  -3    0.65    3.71
   3  20   3    2.44    2.37
  -3  20   3    1.27    2.39
   0   0   4  661.50    7.46
   0   0  -4  670.85    7.65
   1   0   4 3932.48   17.24
  -1   0  -4 3850.18   17.47
  -1   0   4 4061.37   14.83
   1   0  -4 4015.66   14.62
   2   0  -4 2064.38    8.88
  -2   0   4 2110.69    8.84
   3   0  -4 1280.45    6.17
  -3   0   4 1269.30    6.13
   4   0  -4   97.29    2.17
  -4   0   4   99.63    2.17
   5   0  -4    9.44    1.65
   5   0   4    9.40    1.59
   6   0   4  124.49    2.38
   6   0  -4  129.80    2.27
   7   0   4    3.63    1.75
   7   0  -4    8.01    1.70
   8   0  -4    1.89    1.87
   8   0   4    0.05    1.80
   9   0  -4    1.71    2.10
   9   0   4   -0.62    2.07
  10   0  -4   -0.26    1.58
  10   0   4   -0.08    2.35
  -1  -1   4  829.35    6.88
  -1  -1  -4  798.89    7.09
   1  -1  -4  784.62    6.74
   1   1   4  780.80    6.92
  -1   1  -4  797.03    9.50
   1   1  -4  826.06    6.95
  -1   1   4  818.52    6.89
   1  -1   4  797.25    9.43
  -2   1   4 1042.12    6.32
  -2  -1   4 1020.44    6.25
   2   1  -4 1047.84    6.32
   2  -1  -4  996.79    6.29
  -3   1   4    4.74    1.69
   3  -1  -4    5.11    1.75
   3   1  -4    4.35    1.61
  -3  -1   4    4.82    1.09
   4   1  -4    2.11    1.58
  -4   1   4    3.13    1.12
   4  -1  -4    2.43    1.14
   4  -1   4    4.07    1.45
   5  -1  -4   66.16    2.11
   5   1  -4   67.03    1.98
   5  -1   4   59.20    1.90
   6  -1  -4   22.30    1.78
   6   1  -4   20.15    1.73
   6  -1   4   20.78    1.82
   6   1   4   16.72    1.67
   7  -1   4    0.96    1.72
   7   1   4    0.88    1.64
   7   1  -4    1.76    1.72
   7  -1  -4    1.40    1.73
   8  -1  -4    1.82    1.84
   8   1   4    0.68    1.81
   8  -1   4    3.22    1.81
   8   1  -4   -0.21    1.21
   9   1   4    0.96    1.37
   9  -1  -4   -0.03    2.02
   9   1  -4   -0.23    2.05
   9  -1   4    0.87    2.05
  10  -1  -4   -0.45    2.41
  10   1   4    2.97    2.31
  10  -1   4   -0.31    2.31
  10   1  -4    1.53    2.24
   0  -2   4  214.54    5.30
   0   2  -4  211.26    5.10
   0   2   4  213.01    4.21
   0  -2  -4  207.64    3.80
   1   2   4  487.43    5.07
  -1  -2  -4  506.03    5.15
  -1  -2   4  513.81    5.37
  -1   2   4  508.49    5.32
   1  -2   4  502.60   10.15
   1  -2  -4  511.94    5.46
   1   2  -4  515.27    5.37
  -2  -2   4  207.09    2.89
   2   2   4  202.16    3.20
   2   2  -4  209.46    3.13
  -2   2   4  211.73    3.33
   2  -2  -4  210.35    3.28
  -3   2   4 1038.48    5.73
   3  -2  -4 1017.73    5.61
   3  -2   4 1026.24    6.82
   3   2  -4 1040.99    5.29
  -4   2   4   16.16    1.30
   4   2  -4   19.24    1.25
   4  -2  -4   16.66    1.78
   4  -2   4   18.04    1.78
   5  -2   4   32.74    1.80
   5   2  -4   34.89    1.37
  -5   2   4   34.38    1.79
   5  -2  -4   34.08    1.44
   6  -2  -4   17.61    1.27
   6   2   4   19.08    1.64
   6  -2   4   20.84    1.71
   6   2  -4   19.51    1.76
   7  -2  -4    0.46    1.24
   7  -2   4    2.55    1.69
   7   2   4   -0.42    1.62
   7   2  -4   -0.07    1.69
   8  -2   4    1.05    1.23
   8  -2  -4    1.05    1.91
   8   2  -4    2.50    1.81
   8   2   4    0.08    1.82
   9   2   4    3.65    2.07
   9  -2   4    1.23    2.05
   9  -2  -4    5.63    2.12
   9   2  -4    3.41    2.03
  10  -2   4    3.49    2.27
  10   2  -4   -1.07    2.31
  10   2   4    0.79    2.33
   1   3   4  539.71    5.12
   1  -3  -4  532.43    5.26
  -1  -3  -4  549.61    5.08
   1   3  -4  538.51    5.39
  -1   3   4  560.60    5.43
   2  -3   4  103.18    3.52
   2   3  -4  105.79    2.47
  -2   3   4  106.36    2.33
   2  -3  -4   99.30    2.27
   2   3   4  101.73    2.48
   3   3  -4   18.50    1.65
  -3   3   4   18.21    1.88
   3  -3  -4   15.78    1.92
   3  -3   4   17.07    1.78
   4   3  -4  363.60    3.24
  -4   3   4  353.78    3.22
   4  -3   4  351.46    3.90
   4  -3  -4  343.77    3.38
  -5   3   4   18.96    1.79
   5  -3   4   18.18    1.77
   5   3  -4   19.27    1.25
   5  -3  -4   19.61    1.82
   6   3   4   60.24    1.53
   6   3  -4   65.84    1.98
   6  -3  -4   66.23    2.14
   6  -3   4   59.82    1.97
   7   3   4   29.07    1.94
   7   3  -4   30.17    1.84
   7  -3  -4   29.23    2.05
   7  -3   4   26.33    1.86
   8  -3  -4    2.15    1.34
   8   3  -4   -0.55    1.79
   8  -3   4   -0.22    1.30
   8   3   4    0.81    1.78
   9  -3  -4    3.70    2.07
   9  -3   4   -0.08    2.04
   9   3   4    0.40    2.02
   9   3  -4    4.82    1.97
   0   4   4   62.61    2.58
   0  -4  -4   58.74    2.08
   0   4  -4   60.02    2.96
   1   4  -4   87.37    2.49
   1   4   4   87.57    2.52
   1  -4  -4   87.17    2.62
  -1  -4  -4   91.34    2.43
  -1   4   4   88.02    2.76
  -2   4   4  136.29    2.72
   2  -4  -4  135.76    2.79
   2   4   4  131.72    2.50
   2  -4   4  140.36    4.69
   2   4  -4  134.40    2.58
   3  -4  -4  202.15    2.98
   3  -4   4  197.94    3.68
  -3   4   4  200.22    2.97
   3   4  -4  184.29    2.67
   4  -4  -4    3.20    1.58
   4   4  -4    1.39    1.53
  -4   4   4    0.71    1.50
   4  -4   4    0.68    2.03
   5  -4   4   99.78    2.40
   5   4  -4   99.73    2.12
   5  -4  -4   89.63    1.84
  -5   4   4  100.86    2.20
   6  -4  -4    4.55    1.75
  -6   4   4    4.03    1.64
   6  -4   4    4.68    1.70
   6   4  -4    4.02    1.25
   7   4  -4   44.45    1.95
   7   4   4   46.48    1.99
   7  -4   4   43.78    2.16
   7  -4  -4   45.16    2.04
   8   4  -4    4.66    1.91
   8   4   4    3.77    1.86
   8  -4   4    1.16    1.89
   8  -4  -4    2.78    1.95
   9  -4  -4   -0.28    1.59
   9   4  -4    1.37    2.03
   9  -4   4    2.17    2.17
   9   4   4    1.34    2.06
   1  -5  -4  247.93    3.42
  -1   5   4  244.09    3.47
  -1   5  -4  266.61    8.59
   1   5   4  244.81    3.27
  -1  -5  -4  249.27    3.21
   2  -5  -4   21.33    1.89
   2  -5   4   23.56    3.24
   2   5   4   20.99    1.64
  -2   5   4   22.50    1.92
   2   5  -4   22.55    1.70
   3  -5   4  128.48    3.48
  -3   5   4  131.52    2.47
   3   5   4  119.77    2.29
   3   5  -4  131.81    2.29
   3  -5  -4  118.89    2.41
   4   5  -4   58.65    1.88
   4  -5  -4   62.93    2.00
  -4   5   4   64.11    1.99
   4  -5   4   60.78    2.57
   5   5  -4   15.34    1.21
  -5   5   4   14.16    1.62
   5  -5   4   15.21    1.80
   5  -5  -4   14.67    1.79
  -6   5   4    0.20    1.64
   6  -5  -4    2.02    1.74
   6  -5   4   -0.74    1.76
   6   5  -4   -0.06    1.13
   7  -5  -4    1.67    1.39
   7   5  -4   -0.23    1.76
   7  -5   4    1.93    1.77
   7   5   4   -1.09    1.67
   8  -5  -4    1.34    1.97
   8   5   4    3.00    1.36
   8  -5   4    1.31    1.94
   8   5  -4    3.50    1.88
   9   5   4   -0.77    1.44
   9  -5  -4   -0.90    2.06
   9  -5   4    1.60    2.07
   9   5  -4   -0.81    1.45
   0  -6  -4    1.68    1.17
   0   6   4    1.77    1.72
  -1   6  -4  986.17   11.27
   1  -6  -4  947.69    5.89
   1   6   4  921.97    5.68
  -1  -6  -4  921.35    5.40
  -1   6   4  937.88    5.89
   2  -6   4  275.61    7.13
   2  -6  -4  276.95    3.37
  -2   6   4  275.00    3.42
  -2   6  -4  293.49    7.05
   2   6   4  268.42    2.97
   3   6   4   10.79    1.65
   3  -6   4   10.23    2.19
  -3   6   4   10.80    1.58
   3   6  -4    9.76    1.13
   3  -6  -4    8.67    1.69
   4  -6   4   87.81    2.80
  -4   6   4   91.41    2.17
   4  -6  -4   87.83    2.17
   4   6  -4   87.56    2.03
   5  -6   4   11.95    1.85
   5   6  -4    9.45    1.15
  -5   6   4   11.69    1.67
   5  -6  -4   10.62    1.38
   6  -6  -4    3.23    1.75
  -6   6   4    2.73    1.63
   6  -6   4    4.28    2.20
   6   6  -4    3.84    1.65
   7  -6   4   36.36    2.11
   7   6  -4   34.92    2.00
   7   6   4   34.53    2.01
   7  -6  -4   37.63    2.16
   8  -6   4    6.70    2.06
   8   6  -4    5.30    1.39
   8   6   4    2.75    1.90
   8  -6  -4    8.73    2.03
   9  -6  -4    4.57    2.18
   9  -6   4    6.86    2.28
   9   6   4    4.76    2.14
   9   6  -4    2.84    2.14
   1  -7  -4  153.01    2.83
  -1   7  -4  157.98    4.26
  -1  -7  -4  152.22    2.61
  -1   7   4  157.54    2.89
   1   7   4  148.90    2.66
  -2   7   4   20.55    1.77
  -2   7  -4   21.53    2.99
   2  -7  -4   20.00    1.75
   2  -7   4   19.80    3.01
   2   7   4   18.03    1.29
   3  -7  -4  306.13    3.40
   3  -7   4  307.28    5.45
  -3   7   4  321.07    3.44
   3   7   4  295.70    2.78
  -4   7   4   12.26    1.70
   4  -7  -4   10.96    1.78
   4   7   4   11.74    1.62
   4  -7   4    9.69    2.13
   4   7  -4    9.95    1.55
  -5   7   4    2.31    1.61
   5   7  -4    3.75    1.63
   5  -7   4    2.86    1.90
   5  -7  -4    5.37    1.73
  -6   7   4    2.07    1.64
   6   7  -4    0.66    1.64
   6  -7  -4   -1.04    1.66
   6  -7   4    1.09    2.14
   7  -7   4   -0.88    2.37
   7   7  -4    0.48    1.72
   7  -7  -4    1.51    1.29
  -7   7   4    1.41    1.27
   8  -7  -4    2.91    2.13
   8   7   4   -0.32    1.97
   8  -7   4    0.75    2.08
   8   7  -4    1.86    1.98
   9   7  -4    2.77    2.12
   9  -7  -4   -0.15    2.24
   9  -7   4    2.22    2.72
   9   7   4    2.26    2.16
   9   7   4    1.32    1.51
   0   8   4  161.86    2.71
   0  -8  -4  156.96    2.65
   0   8  -4  158.28    3.18
  -1   8  -4   66.77    2.99
  -1  -8  -4   63.52    1.71
   1   8   4   64.67    2.04
   1  -8  -4   60.81    1.66
  -1   8   4   61.85    2.09
  -2   8   4  161.29    2.74
   2   8   4  161.39    2.48
   2  -8  -4  159.35    2.73
  -2   8  -4  170.69    4.63
  -3   8   4    5.70    1.65
   3  -8  -4    3.67    1.62
   3   8   4    2.35    1.58
  -3   8  -4    3.73    2.08
   3  -8   4    3.16    2.18
   4  -8   4   12.14    2.24
   4  -8  -4   13.83    1.84
   4   8  -4   11.80    1.14
   4   8   4   12.06    1.63
  -4   8   4   12.59    1.63
   5  -8   4   28.30    2.55
   5   8  -4   25.75    1.82
   5  -8  -4   27.63    1.91
  -5   8   4   31.31    1.84
   5   8   4   26.76    1.84
   6  -8   4   -0.24    1.74
   6   8  -4    0.06    1.59
  -6   8   4    0.31    1.73
   6   8   4    1.58    1.74
   6  -8  -4   -1.40    1.73
   7  -8   4   21.49    2.10
   7   8   4   20.73    1.46
   7   8  -4   19.95    1.42
   7  -8  -4   22.01    2.03
  -7   8   4   24.61    1.89
   8  -8   4    3.12    2.05
   8   8   4    2.67    2.01
   8   8   4    2.11    1.95
   8   8  -4    4.83    1.97
   8  -8  -4    2.96    2.00
   9   8  -4    3.87    1.54
   9  -8  -4    0.82    2.35
   9  -8   4   -0.48    2.36
   9   8   4    0.79    2.23
   9   8   4   -0.73    2.17
   1  -9  -4   20.78    1.65
   1   9   4   22.28    1.74
  -1   9   4   22.57    1.75
   1   9  -4   22.80    1.79
  -1   9  -4   21.35    2.30
  -2   9  -4   94.72    3.55
   2   9   4   90.50    2.19
  -2   9   4   95.15    2.42
   2  -9  -4   92.67    2.26
   3  -9  -4    1.44    1.66
  -3   9  -4    0.62    2.26
   3   9   4    1.35    1.15
  -3   9   4   -0.18    1.60
   3  -9   4    0.80    2.27
   4  -9  -4    0.58    1.70
   4   9   4   -0.80    1.64
  -4   9   4    0.53    1.61
   4  -9   4    1.73    2.12
   4   9  -4    1.47    1.05
   5   9   4   48.91    1.59
   5  -9  -4   47.98    2.13
   5  -9   4   49.31    2.69
   5   9  -4   47.51    1.97
  -5   9   4   50.71    2.01
   6   9   4   -0.30    1.79
   6  -9  -4    0.65    1.84
  -6   9   4    0.33    1.72
   6   9  -4   -0.22    1.72
   6  -9   4    1.46    2.26
   7   9  -4   10.59    1.42
  -7   9   4   12.30    1.92
   7   9   4    9.04    1.43
   7  -9  -4   11.12    2.06
   7  -9   4    9.43    2.56
   8  -9   4    0.42    2.12
   8   9   4    0.62    2.03
   8   9  -4   -0.05    1.98
   8  -9  -4    3.19    2.18
   8   9   4    3.63    2.06
   9  -9   4   -0.04    2.92
   9  -9  -4    1.85    2.27
   9   9  -4    0.06    2.22
   9   9   4    0.86    2.33
   9   9   4    2.18    2.21
   0 -10  -4    5.24    1.52
   0  10  -4    4.72    1.66
   0  10   4    5.11    1.75
   1  10   4   79.71    2.14
   1 -10  -4   85.17    2.11
  -1  10  -4   83.27    2.85
  -1  10   4   82.62    2.18
   1  10  -4   84.54    2.24
   2 -10  -4   -0.02    1.59
   2  10   4    1.78    1.69
  -2  10   4    2.27    1.73
  -2  10  -4    2.01    2.35
   3 -10   4    0.97    2.53
  -3  10  -4    0.24    2.51
   3 -10  -4    2.20    1.58
  -3  10   4    2.33    1.70
   3  10   4    1.73    1.59
   4  10  -4    9.17    1.14
   4 -10   4    8.20    2.25
   4  10   4    8.00    1.23
   4 -10  -4    9.97    1.76
  -4  10   4    8.42    1.74
  -5  10   4    6.83    1.76
   5 -10   4    6.15    2.24
   5 -10  -4    6.52    1.83
   5  10  -4    5.09    1.66
   5  10   4    5.63    1.71
   6  10   4    0.68    1.79
   6 -10  -4    2.63    1.81
   6  10  -4   -1.13    1.72
  -6  10   4    0.49    1.74
   6 -10   4    1.12    2.36
   7  10  -4    2.49    1.87
   7  10   4    0.74    1.39
   7 -10   4    0.81    2.09
   7 -10  -4    1.78    1.99
  -7  10   4    3.24    1.93
   8 -10  -4    0.89    2.12
   8  10   4    1.66    2.12
   8 -10   4    1.17    2.77
   8  10  -4    2.31    2.05
   8  10   4    0.38    1.39
   1  11  -4   26.68    1.86
  -1  11   4   23.32    1.84
  -1  11  -4   24.39    2.02
   1  11   4   23.75    1.88
   1 -11  -4   26.33    1.75
   2  11   4   11.49    1.75
  -2  11   4   12.66    1.80
  -2  11  -4   13.51    2.62
   2  11  -4   12.09    1.66
   2 -11  -4   13.17    1.69
   3  11   4    2.21    1.66
  -3  11   4    5.46    1.72
  -3  11  -4    4.83    2.35
   3 -11  -4    5.12    1.73
   4 -11   4    3.01    2.42
   4 -11  -4    3.04    1.73
  -4  11   4    4.00    1.69
   4  11   4    2.34    1.71
   5 -11  -4    8.86    1.92
   5  11  -4    8.45    1.67
  -5  11   4    8.86    1.87
   5 -11   4    7.50    2.65
   5  11   4    8.94    1.79
  -6  11   4    1.64    1.74
   6 -11   4    0.94    2.37
   6  11   4    0.24    1.85
   6  11  -4    0.81    1.23
   6 -11  -4    0.91    1.96
   7  11  -4   -0.07    1.87
   7 -11  -4    1.31    2.05
   7 -11   4   -0.04    2.57
  -7  11   4    1.28    1.94
   7  11   4    1.86    1.34
   8  11   4   -0.24    2.07
   8  11  -4    2.20    1.45
   8 -11   4    2.14    2.87
   8 -11  -4    1.20    2.26
   8  11   4   -0.51    1.54
   0 -12  -4  123.89    2.46
   0  12  -4  118.28    2.78
   0  12   4  119.08    2.46
  -1  12  -4  262.45    4.25
  -1  12   4  256.03    3.25
   1  12  -4  251.95    3.27
   1  12   4  250.56    2.73
   1 -12  -4  265.41    3.14
  -2  12   4   45.75    2.01
   2  12  -4   42.54    2.07
  -2  12  -4   50.58    3.04
   2  12   4   45.05    1.56
   2 -12  -4   47.69    1.98
   3  12  -4    3.28    1.66
   3  12   4    4.09    1.73
  -3  12  -4    3.12    2.36
  -3  12   4    3.84    1.78
   3 -12  -4    3.53    1.71
   4 -12  -4   69.26    2.32
  -4  12   4   73.99    2.32
   4 -12   4   68.75    3.58
   4  12   4   73.60    2.11
   5 -12  -4    0.59    1.88
   5  12   4    2.13    1.78
  -5  12   4    0.70    1.74
   5 -12   4    0.49    2.76
   5  12  -4    0.30    1.72
  -6  12   4    1.76    1.99
   6 -12  -4    1.57    2.11
   6 -12   4    1.40    2.79
   6  12  -4    1.03    1.86
   6  12   4    2.82    1.41
   7  12   4    1.95    1.50
   7 -12   4   -0.35    3.09
   7 -12  -4    0.66    2.14
   7  12  -4    0.20    1.38
  -7  12   4    2.07    2.10
   8 -12   4    1.19    3.45
   8  12   4    2.81    2.23
   8  12   4    0.48    1.61
   8  12  -4   -4.23    2.24
   8 -12  -4   -0.36    2.40
   1  13   4   15.71    1.91
  -1  13  -4   16.67    2.55
  -1  13   4   16.48    1.95
   1  13  -4   16.85    1.79
   1 -13  -4   16.68    1.83
  -2  13  -4   40.45    2.95
   2  13  -4   37.83    1.98
   2 -13  -4   39.28    2.04
   2  13   4   35.40    1.46
  -2  13   4   37.85    2.06
  -3  13  -4   18.75    2.71
   3  13  -4   17.64    1.76
  -3  13   4   15.30    1.95
   3 -13  -4   15.85    1.91
   3  13   4   18.31    1.82
   4  13   4    9.28    1.84
   4 -13  -4   10.67    1.86
  -4  13  -4   11.13    2.93
   4  13  -4   10.00    1.92
  -4  13   4    9.95    1.86
   5  13  -4    2.46    1.78
  -5  13   4    1.26    2.37
   5  13   4    2.69    1.29
   5 -13   4    1.68    3.10
   5 -13  -4    2.12    1.97
   6  13  -4    1.74    1.87
   6 -13  -4    0.33    2.03
   6  13   4    0.73    1.42
  -6  13   4    2.30    2.01
   6 -13   4    0.60    3.17
   7  13   4    3.55    1.55
   7 -13   4    4.51    3.16
   7  13  -4    1.70    2.06
   7 -13  -4    3.13    2.33
  -7  13   4    4.58    2.59
   0  14  -4  293.00    3.99
   0  14   4  280.43    3.23
   1  14  -4    2.60    1.81
  -1  14   4    2.17    1.87
   1  14   4    1.22    1.90
   1 -14  -4    2.11    1.66
  -1  14  -4    3.94    2.27
   2  14  -4   30.20    2.02
  -2  14   4   27.50    2.02
  -2  14  -4   31.30    2.99
   2 -14  -4   26.03    2.06
   2  14   4   27.60    2.08
  -3  14  -4   74.20    3.58
   3 -14  -4   70.10    2.28
   3  14   4   71.69    2.23
   3  14  -4   70.22    2.17
  -3  14   4   77.54    2.39
   4  14  -4    4.47    1.86
   4  14   4    2.26    1.86
  -4  14   4    1.56    1.81
   4 -14  -4    2.85    1.86
   5 -14  -4    1.44    2.06
   5  14   4    2.25    1.93
   5  14  -4    1.22    1.39
   5  14  -4    3.86    1.87
  -5  14   4    1.46    1.96
   6 -14  -4    0.78    2.09
   6  14  -4   -0.40    1.97
  -6  14   4    1.08    1.99
   6  14   4    3.26    1.95
   6 -14   4    0.12    4.17
   6  14  -4    0.14    2.10
   7 -14  -4    1.09    2.37
   7  14   4    2.41    2.25
   7  14  -4    1.02    2.08
  -7  14   4    0.39    2.27
   7  14  -4    2.28    2.15
   7 -14   4    0.88    4.32
   1  15  -4   15.28    1.93
  -1  15   4   12.65    1.90
   1  15   4   14.02    2.01
  -1  15  -4   12.46    2.45
   1 -15  -4   13.14    1.95
   2  15  -4    6.56    1.84
  -2  15  -4    6.33    2.35
   2  15   4    6.06    1.89
  -2  15   4    6.49    1.95
   2 -15  -4    8.69    1.88
  -3  15  -4    0.19    2.83
   3  15   4   -0.97    1.85
   3  15  -4    0.42    1.91
  -3  15   4   -0.50    2.36
   3 -15  -4    1.21    2.28
   4 -15  -4   -0.05    1.94
   4  15  -4    2.04    1.93
   4  15   4    2.73    1.89
  -4  15   4    1.91    1.95
  -5  15   4    0.88    1.99
   5  15  -4    0.60    1.90
   5  15   4   -1.73    1.94
   5 -15  -4    1.29    2.01
   5  15  -4   -0.03    1.42
   6  15  -4    3.57    2.20
   6  15  -4    5.88    2.08
  -6  15   4    3.49    2.23
   6  15   4    3.30    2.19
   6 -15  -4    2.64    2.22
   7  15  -4   -0.17    2.28
  -7  15   4    0.51    2.83
   7 -15  -4    1.32    2.87
   0  16  -4    5.28    2.32
   0  16   4    7.43    1.90
  -1  16  -4   12.32    2.43
  -1  16   4   11.59    1.98
   1  16   4   13.46    1.95
   1  16  -4   12.74    1.98
   2  16  -4    1.24    1.81
  -2  16  -4   -0.25    2.34
   2 -16  -4    0.54    1.92
   2  16   4   -0.36    1.96
  -2  16   4    2.16    1.97
   3 -16  -4    5.72    1.88
  -3  16   4    5.47    2.00
   3  16   4    6.30    1.41
   3  16  -4    6.43    1.92
  -3  16  -4    6.33    3.10
  -4  16   4    0.51    2.04
   4 -16  -4    0.46    2.02
   4  16  -4    0.59    2.01
   4  16   4    1.58    1.97
   5  16   4    2.53    2.09
   5  16  -4   -0.23    1.94
   5 -16  -4    0.44    2.21
  -5  16   4   -0.27    2.06
   5  16  -4    1.42    1.53
   6  16  -4    3.52    2.33
   6  16   4    2.72    2.23
   6 -16  -4    1.19    2.27
  -6  16   4    3.16    2.24
   6  16  -4    0.27    2.19
   1  17  -4    1.46    2.02
   1  17   4    1.00    1.92
  -1  17  -4    0.89    2.04
  -1  17   4   -0.12    1.85
   2  17   4   -0.37    1.92
   2  17  -4    0.55    2.38
  -2  17   4    1.44    2.04
  -2  17  -4    1.78    2.90
  -3  17   4    1.20    2.52
   3 -17  -4    0.71    2.00
   3  17  -4   -0.04    1.94
  -3  17  -4    0.12    3.37
   3  17   4    1.11    2.05
   4  17  -4    5.28    2.12
   4  17  -4    6.10    2.04
   4  17   4    5.00    1.56
  -4  17   4    6.83    2.61
   4 -17  -4    5.93    2.18
  -5  17   4    0.32    2.69
   5  17  -4    0.93    2.06
   5  17   4    1.34    1.52
   5  17  -4    0.40    1.54
   5 -17  -4    0.20    2.70
   0  18   4    7.18    2.11
   0  18  -4    7.74    2.59
   1  18  -4    0.40    2.03
  -1  18  -4    0.49    2.55
   1  18   4    2.53    2.10
  -1  18   4   -0.33    1.99
  -2  18  -4   -0.18    2.97
   2  18  -4   -0.10    2.03
  -2  18   4    1.25    2.17
   2  18   4    0.46    1.38
   3  18   4    1.20    2.19
   3 -18  -4    1.17    2.12
  -3  18   4    0.95    2.66
   3  18  -4    1.96    2.09
  -3  18  -4    0.80    3.27
   4  18  -4    2.40    2.20
   4  18   4   -2.00    2.14
   4 -18  -4   -0.28    2.62
  -4  18   4    1.68    2.68
   4  18  -4    1.95    2.04
   5  18   4    2.26    2.34
  -5  18   4    0.25    2.29
   5 -18  -4   -0.23    2.81
   5  18  -4    2.04    2.26
   5  18  -4    0.63    1.69
   1  19  -4    2.91    2.67
   1  19   4   -0.18    2.22
  -1  19  -4    2.03    2.71
  -1  19   4    2.09    2.19
  -2  19  -4    2.40    2.75
   2  19   4    1.15    2.21
  -2  19   4    2.27    2.23
   2  19  -4    3.15    2.12
  -3  19  -4   -0.29    4.94
  -3  19   4    1.16    2.78
   3  19  -4    0.73    2.24
   3  19   4    1.24    1.61
   4  19   4    0.99    2.37
   4 -19  -4    3.16    2.40
   4  19  -4    2.72    2.26
  -4  19   4    2.52    2.90
   4  19  -4    2.04    1.70
   0  20  -4    0.80    2.86
   0  20   4    1.07    2.28
  -1  20  -4    1.00    2.90
   1  20  -4    0.04    2.38
   1  20   4    2.99    2.35
  -1  20   4    0.55    2.75
   2  20   4    1.46    2.39
   2  20  -4   -0.90    2.36
  -2  20  -4    0.17    3.35
  -2  20   4    0.26    2.44
   3  20  -4   -1.54    2.16
   1   1   5 1182.07    8.18
   1   1  -5 1166.03    7.77
   1  -1   5 1142.46    9.96
  -1  -1   5 1186.18    7.68
  -1   1   5 1201.28    7.53
  -1  -1  -5 1151.55    7.81
   1  -1  -5 1165.87    7.64
  -1   1  -5 1155.76   10.27
  -2   1   5   39.63    2.12
   2   1  -5   37.89    2.12
   2   1   5   38.21    2.05
   2  -1  -5   37.66    2.13
  -2  -1   5   40.08    2.04
   2  -1   5   37.15    2.09
   3   1  -5    1.10    1.56
  -3  -1   5    1.47    1.45
   3  -1  -5   -0.14    1.21
  -3   1   5    0.28    1.60
  -4  -1   5    2.21    1.45
  -4   1   5    0.81    1.52
   4  -1  -5    1.31    1.16
   4   1  -5    0.73    1.54
   5  -1   5   40.76    1.77
   5   1  -5   40.91    1.49
   5  -1  -5   37.95    1.48
  -5   1   5   38.63    1.44
   6   1   5    2.93    1.12
   6  -1  -5    4.32    1.63
   6  -1   5    3.71    1.64
   6   1  -5    3.89    1.63
   7  -1  -5    7.27    1.80
   7   1  -5    4.61    1.70
   7   1   5   10.18    1.70
   7  -1   5    9.27    1.66
   8  -1  -5    2.16    1.91
   8  -1   5    3.10    1.81
   8   1   5    2.88    1.80
   8   1  -5   -0.18    1.80
   9  -1   5    0.76    2.00
   9  -1  -5    1.30    2.15
   9   1  -5    0.03    2.02
   9   1   5   -0.69    2.04
  10  -1  -5   -0.22    2.39
  10  -1   5    1.53    2.30
   0   2  -5 1168.41   10.04
   0   2   5 1163.37    7.59
   0  -2  -5 1166.57    7.77
   0  -2   5 1211.06   10.33
  -1   2   5  386.07    4.45
  -1   2  -5  374.46    7.58
   1  -2   5  389.80    7.42
  -1  -2  -5  387.36    4.41
   1   2  -5  397.37    4.71
   1  -2  -5  387.20    4.54
  -1  -2   5  392.50    4.75
   1   2   5  380.49    4.40
  -2   2   5   71.41    2.01
   2  -2   5   68.65    2.84
   2   2  -5   72.92    1.96
  -2  -2   5   71.19    2.17
   2  -2  -5   69.68    2.34
   2   2   5   68.79    2.27
  -3   2   5  356.92    3.56
   3  -2  -5  354.23    3.63
   3   2  -5  354.47    3.38
  -3  -2   5  356.33    3.32
   4   2  -5    3.19    1.58
   4  -2   5    2.96    1.51
  -4   2   5    4.60    1.59
   4  -2  -5    3.91    1.17
   5  -2  -5    1.35    1.73
   5   2  -5    1.94    1.53
   5  -2   5   -0.38    1.52
  -5   2   5    0.67    1.60
   6  -2  -5   11.08    1.68
   6   2   5   11.13    1.70
   6   2  -5   10.16    1.69
   6  -2   5    8.13    1.66
   7   2  -5    5.62    1.72
   7   2   5    6.03    1.33
   7  -2  -5    8.90    1.89
   7  -2   5    5.93    1.74
   8   2   5    2.38    1.90
   8   2  -5    6.35    1.87
   8  -2  -5    1.97    1.89
   8  -2   5    4.27    1.78
   9  -2   5    1.83    2.02
   9   2  -5    0.95    1.45
   9  -2  -5    1.97    1.46
   9   2   5    1.16    2.07
   1  -3   5 1679.84   22.87
  -1  -3  -5 1574.89    7.85
   1   3  -5 1615.51    8.68
   1   3   5 1555.75    7.88
  -1   3   5 1659.93    8.28
   1  -3  -5 1679.28    8.25
  -1  -3   5 1633.86    9.03
   2   3   5  192.80    3.01
   2  -3   5  190.61    4.69
   2  -3   5  206.74    4.76
   2   3  -5  203.60    3.03
  -2   3   5  204.18    2.88
   2  -3  -5  202.11    3.15
   3  -3  -5  647.13    4.66
   3   3   5  629.82    4.50
   3  -3   5  676.41    6.10
   3   3  -5  644.20    4.26
  -3   3   5  668.27    4.69
   4  -3  -5  163.05    2.56
  -4   3   5  166.26    2.55
   4  -3   5  166.95    2.95
   4   3  -5  164.78    2.16
   5  -3  -5   11.36    1.24
   5  -3   5    9.40    1.64
   5   3  -5   10.90    1.67
  -5   3   5   10.32    1.70
   6  -3  -5   -1.35    1.65
  -6   3   5    0.81    1.56
   6   3  -5    2.07    1.14
   6  -3   5    0.75    1.60
   7   3  -5    1.56    1.73
   7  -3   5    2.79    1.80
   7   3   5    4.72    1.73
   7  -3  -5    1.63    1.89
   8   3   5    1.20    1.30
   8  -3  -5    0.34    1.97
   8  -3   5    2.19    1.87
   8   3  -5    1.13    1.27
   9  -3   5    2.50    2.05
   9  -3  -5   -0.03    1.49
   9   3  -5    0.57    1.42
   9   3   5   -0.86    1.43
   0   4  -5 1207.23    9.96
   0   4   5 1129.50    6.57
   0  -4  -5 1161.03    6.66
   1   4  -5   17.98    1.73
   1   4   5   18.61    1.88
  -1  -4  -5   18.21    1.85
   1  -4  -5   16.95    2.03
  -1   4   5   16.51    2.07
   2  -4  -5   48.05    2.21
   2  -4   5   50.79    3.81
   2   4  -5   51.69    1.69
  -2   4   5   51.45    1.79
   2  -4   5   52.53    3.81
   2   4   5   49.79    1.59
   3  -4  -5 1234.59    6.10
   3  -4   5 1261.77    8.99
  -3   4   5 1266.56    6.27
   3   4  -5 1216.14    5.57
   3   4   5 1160.77    5.80
   4   4  -5  261.73    2.83
  -4   4   5  284.27    3.04
   4  -4   5  274.72    3.75
   4  -4  -5  264.68    3.00
  -5   4   5  237.56    2.87
   5  -4   5  231.48    3.44
   5   4  -5  230.90    2.39
   5  -4  -5  221.72    2.55
   6  -4   5   33.94    1.98
   6  -4  -5   33.03    1.91
   6   4  -5   35.28    1.83
  -6   4   5   34.03    1.84
   7  -4  -5    0.27    1.90
   7  -4   5    0.80    1.84
   7   4  -5   -0.89    1.74
   7   4   5    1.15    1.63
   8   4  -5   12.93    1.46
   8  -4   5   14.33    1.98
   8   4   5   13.89    1.45
   8  -4  -5   13.63    1.52
   9   4   5   -1.02    2.08
   9  -4  -5    1.35    2.24
   9  -4   5    1.57    2.14
   9   4  -5    0.17    2.06
   1   5   5   15.26    1.31
   1  -5  -5   14.74    1.87
   1   5  -5   14.12    1.61
  -1   5   5   16.33    1.96
  -1  -5  -5   14.84    1.31
  -2   5   5   71.88    2.27
   2  -5  -5   70.60    2.28
   2   5   5   68.24    2.00
   2   5  -5   66.55    1.84
   3  -5  -5   43.50    1.63
   3  -5   5   49.91    2.78
   3   5   5   41.60    1.53
  -3   5   5   46.95    1.96
   3   5  -5   44.67    1.89
   4  -5  -5   -0.97    1.58
  -4   5   5    3.33    1.51
   4   5  -5    1.04    1.12
   4   5   5    1.36    1.61
   4  -5   5    0.95    2.06
   5  -5  -5    5.32    1.88
   5  -5   5    2.10    1.71
  -5   5   5    3.08    1.69
   5   5  -5    1.38    1.58
  -6   5   5   87.42    2.24
   6  -5  -5   87.45    1.88
   6   5  -5   88.14    2.12
   6  -5   5   89.87    2.82
   7  -5   5    4.05    1.87
   7  -5  -5    2.55    1.86
   7   5  -5    3.84    1.77
   7   5   5    3.53    1.27
   8  -5   5    8.39    2.11
   8   5  -5   10.85    1.95
   8   5   5    9.31    1.92
   8  -5  -5    7.26    2.09
   9   5  -5    2.99    2.08
   9   5   5    4.18    2.06
   9  -5   5    1.53    2.67
   9  -5  -5    3.61    2.18
   0   6   5 1324.64    6.53
   0  -6  -5 1350.43    6.55
   0   6  -5 1363.43    9.52
   1   6   5   50.73    2.17
   1   6  -5   52.39    2.00
   1  -6  -5   51.79    2.18
  -1   6   5   53.05    2.24
  -1   6  -5   52.35    4.54
  -1   6  -5   52.55    4.15
  -1  -6  -5   53.50    2.01
   2   6   5    2.33    1.53
  -2   6   5    3.46    1.76
   2  -6  -5    2.15    1.74
   2   6  -5    2.35    1.58
   3   6   5   -0.02    1.08
   3  -6  -5    2.06    1.60
   3  -6   5    2.07    2.39
   3   6  -5    0.69    1.10
  -3   6   5    1.27    1.59
  -4   6   5   42.57    1.83
   4   6   5   38.82    1.79
   4  -6   5   39.59    2.44
   4  -6  -5   35.61    1.48
   4   6  -5   40.94    1.75
   5   6  -5   89.47    2.02
   5  -6   5   89.48    2.95
   5  -6  -5   89.67    2.26
  -5   6   5   96.10    2.22
   5   6   5   77.46    1.74
   6  -6   5   45.25    2.11
   6   6  -5   47.11    1.90
   6  -6  -5   44.00    1.96
  -6   6   5   44.08    1.93
   7  -6   5   19.80    2.40
  -7   6   5   20.85    1.98
   7   6  -5   17.60    1.84
   7  -6  -5   18.59    1.93
   8   6   5    9.80    1.40
   8  -6   5   14.63    2.09
   8  -6  -5   13.86    2.05
   8   6  -5   12.12    1.99
   9  -6   5    6.51    2.28
   9   6   5    6.71    2.19
   9  -6  -5    8.06    2.26
   9   6  -5    8.48    1.57
   9   6   5    5.31    2.29
  -1  -7  -5  475.57    3.89
   1  -7  -5  459.46    4.07
  -1   7   5  462.41    4.05
  -1   7  -5  474.76    7.89
   1   7   5  471.67    4.01
   2   7   5  380.16    3.36
  -2   7   5  375.48    3.61
   2  -7  -5  386.69    3.67
   2   7  -5  367.95    3.50
   3   7  -5  170.62    2.51
   3  -7   5  165.82    5.09
  -3   7   5  173.20    2.72
   3  -7  -5  163.17    2.68
   3   7   5  165.15    2.49
   4   7  -5    6.85    1.52
   4  -7   5    5.98    2.12
  -4   7   5    6.21    1.61
   4   7   5    5.18    1.59
   4  -7  -5    4.13    1.68
  -5   7   5   -0.55    1.64
   5   7  -5   -0.32    1.13
   5  -7   5    0.41    2.16
   5  -7  -5   -0.22    1.77
   5   7   5   -0.44    1.14
   6  -7   5    0.68    2.17
   6   7  -5    1.13    1.17
   6   7   5    0.07    1.68
   6  -7  -5    1.31    1.73
  -6   7   5    0.67    1.72
   7   7   5    1.72    1.86
   7   7  -5    3.29    1.79
   7  -7   5    4.89    2.29
   7  -7  -5    2.89    1.93
  -7   7   5    1.64    1.86
   8  -7  -5    6.97    2.05
   8   7  -5   10.08    2.00
   8   7   5    5.62    1.89
   8  -7   5    6.87    2.06
   8   7   5    6.00    2.06
   9   7  -5    1.95    2.13
   9  -7   5    0.97    2.34
   9   7   5   -0.43    1.50
   9   7   5    0.57    2.22
   9  -7  -5    3.43    2.15
   0  -8  -5   -0.01    1.07
   0   8   5    0.28    1.18
   0   8  -5    0.26    1.55
   1   8   5   19.46    1.32
  -1  -8  -5   20.28    1.70
   1  -8  -5   18.24    1.73
  -1   8   5   18.13    1.80
  -1   8  -5   19.72    2.66
  -2   8   5  176.33    2.75
   2   8   5  171.48    2.54
   2  -8  -5  158.31    2.35
   3  -8   5    8.45    3.18
   3   8  -5    8.39    1.15
   3  -8  -5    7.38    1.63
   3   8   5   10.08    1.61
  -3   8   5    9.11    1.64
   4   8   5   63.79    1.60
   4   8  -5   67.26    1.92
  -4   8   5   71.21    2.07
   4  -8   5   69.70    3.40
   4  -8  -5   68.30    2.10
  -5   8   5    1.80    1.56
   5   8   5    0.57    1.22
   5  -8  -5    0.53    1.70
   5  -8   5    1.23    2.16
   5   8  -5   -0.66    1.68
   6   8  -5    2.39    1.62
  -6   8   5    2.18    1.71
   6  -8  -5    4.86    1.74
   6  -8   5    1.76    2.27
   6   8   5    2.55    1.70
   7  -8  -5   28.19    1.96
   7   8   5   23.21    2.00
   7   8  -5   26.37    1.50
   7  -8   5   26.84    2.58
  -7   8   5   30.66    1.93
   8   8   5    0.08    2.05
   8   8  -5   -0.96    1.94
   8  -8  -5    0.72    1.97
   8  -8   5   -0.52    2.06
   8   8   5   -0.79    1.96
   9   8  -5    2.73    2.18
   9   8   5    2.83    1.51
   9  -8  -5    0.74    2.32
   9  -8   5    1.13    2.27
   9   8   5    0.41    2.23
   1  -9  -5   47.05    1.90
  -1   9  -5   48.29    2.72
  -1  -9  -5   48.04    1.55
   1   9   5   48.04    1.95
  -1   9   5   48.13    1.96
   2   9   5  141.31    2.42
   2  -9  -5  148.45    2.50
  -2   9  -5  157.76    5.49
  -2   9   5  152.74    2.62
   3   9  -5    5.08    1.56
  -3   9   5    4.53    1.67
   3  -9  -5    3.77    1.66
   3  -9   5    4.82    3.28
   3   9   5    2.79    1.58
   4  -9   5    9.84    2.61
   4  -9  -5    9.17    1.74
  -4   9   5    9.65    1.75
   4   9  -5    9.46    1.18
   4   9   5    9.49    1.25
   5   9  -5    5.49    1.74
   5  -9  -5    5.22    1.79
  -5   9   5    7.88    1.74
   5   9   5    4.52    1.70
   5  -9   5    5.61    2.19
  -6   9   5    3.32    1.72
   6   9  -5    4.15    1.70
   6  -9  -5    1.28    1.77
   6  -9   5    2.21    2.38
   6   9   5    2.09    1.85
   7  -9   5    3.39    2.55
   7   9  -5    2.79    1.34
   7   9   5    2.85    1.40
  -7   9   5    4.41    1.88
   7  -9  -5    3.17    1.95
   8   9   5    0.44    2.07
   8  -9  -5    0.28    2.06
   8  -9   5   -0.27    2.66
   8   9   5    0.74    1.40
   8   9  -5   -2.10    1.99
   9  -9   5    0.14    3.02
   9  -9  -5    1.42    2.37
   9   9  -5   -1.64    2.25
   9   9   5    3.35    2.22
   0  10  -5    4.88    2.01
   0 -10  -5    4.03    1.62
   0  10   5    4.55    1.19
  -1  10  -5   54.27    2.94
   1  10   5   49.17    2.01
   1  10  -5   53.09    2.02
  -1  10   5   49.85    1.95
   1 -10  -5   48.67    1.91
   2 -10  -5   -0.34    1.10
  -2  10   5    1.35    1.68
  -2  10  -5    0.44    2.70
   2  10   5    0.64    1.14
   3  10   5    8.66    1.65
  -3  10   5    8.97    1.82
   3 -10  -5   10.13    1.78
   4 -10   5   11.31    2.84
   4 -10  -5   11.89    1.74
   4  10   5   10.43    1.84
  -4  10   5   11.33    1.77
   4  10  -5   11.29    1.14
  -5  10   5   10.18    1.84
   5  10  -5    9.01    1.71
   5 -10  -5    8.54    1.93
   5  10   5   10.61    1.72
   5 -10   5    9.96    2.68
  -6  10   5    2.54    1.83
   6  10  -5    0.92    1.81
   6 -10  -5    1.00    1.83
   6 -10   5    2.11    2.30
   6  10   5    2.61    1.81
   7  10   5    1.86    1.39
   7  10  -5    0.27    1.34
  -7  10   5    1.13    1.88
   7 -10   5    1.59    2.49
   7 -10  -5    2.12    2.02
   8  10   5    0.09    2.04
   8  10   5    1.38    1.48
   8 -10   5    0.76    2.75
   8 -10  -5   -1.70    2.18
   8  10  -5   -0.58    2.06
   1 -11  -5   20.42    1.73
   1  11   5   18.27    1.81
  -1  11  -5   18.66    2.31
  -1  11   5   21.20    1.76
   1  11  -5   19.65    2.17
   2 -11  -5   47.63    1.95
   2  11   5   45.23    1.54
  -2  11   5   47.77    2.04
  -2  11  -5   48.71    3.24
   3  11   5   46.89    1.99
   3 -11  -5   47.49    2.03
  -3  11   5   46.66    2.01
  -3  11  -5   53.50    4.42
   4 -11  -5    9.21    1.78
   4  11  -5   13.58    1.68
  -4  11   5   12.53    1.79
   4  11   5    8.54    1.77
   4 -11   5   10.95    3.50
   5 -11  -5    2.12    1.90
   5  11   5    1.50    1.82
  -5  11   5    3.19    1.80
   5 -11   5    2.34    2.83
   5  11  -5   -0.08    1.66
   6 -11  -5   17.23    2.09
   6  11  -5   15.58    1.42
  -6  11   5   18.55    2.13
   6  11   5   18.82    1.94
   6 -11   5   18.97    2.95
  -7  11   5    0.46    1.95
   7  11  -5   -0.29    1.99
   7 -11  -5    1.92    2.05
   7  11   5    1.23    1.45
   7 -11   5    2.01    2.59
   8 -11   5    1.34    2.84
   8  11  -5    1.41    1.47
   8 -11  -5   -0.35    2.30
   8  11   5    0.78    2.18
   8  11   5   -0.25    1.48
   0  12  -5   68.78    2.42
   0 -12  -5   69.60    2.09
   0  12   5   67.73    1.80
   1  12  -5    9.28    1.72
   1 -12  -5    9.60    1.72
   1  12   5    9.26    1.30
  -1  12  -5    8.98    2.28
  -1  12   5   10.35    1.92
   2  12  -5   -0.72    1.63
  -2  12  -5    1.71    2.47
   2 -12  -5    0.37    1.65
  -2  12   5    2.16    1.68
   2  12   5   -0.41    1.18
   3 -12  -5   47.75    2.02
  -3  12  -5   47.68    4.47
  -3  12   5   49.38    2.06
   3  12   5   40.39    1.55
   4  12  -5   21.01    1.44
   4 -12  -5   22.10    2.02
  -4  12   5   21.38    2.04
   4  12   5   20.55    1.81
   5  12  -5    4.23    1.68
   5 -12  -5    3.15    1.89
  -5  12   5    4.60    1.79
   5  12   5    5.70    1.84
   5 -12   5    3.93    3.43
   6 -12   5    0.68    3.05
   6  12   5    1.72    1.93
  -6  12   5    1.18    2.35
   6  12  -5    1.98    1.81
   6 -12  -5    1.33    2.07
   7  12  -5    0.56    1.39
   7 -12   5    1.02    3.00
   7  12   5    2.16    2.08
   7 -12  -5    1.65    2.12
  -7  12   5    2.11    1.98
   8  12   5   -0.66    2.30
   8  12  -5    0.19    2.18
   8 -12  -5    0.07    2.31
   8 -12   5    1.33    3.35
   8  12   5    1.19    1.57
   1  13   5   81.47    2.21
  -1  13  -5   79.29    3.01
  -1  13   5   75.36    2.30
   1 -13  -5   74.60    2.26
   1  13  -5   83.60    2.37
   2  13  -5   17.80    1.81
  -2  13  -5   20.63    2.71
   2  13   5   16.36    1.40
  -2  13   5   20.90    1.85
   2 -13  -5   17.78    1.81
   3 -13  -5   19.27    1.99
   3  13   5   17.29    1.40
   3  13  -5   19.78    1.85
  -3  13   5   18.63    2.03
  -3  13  -5   18.26    3.90
   4 -13  -5    3.85    1.81
  -4  13   5    2.63    1.88
   4  13   5    5.80    1.82
   4  13  -5    2.02    1.74
  -5  13   5    0.34    1.75
   5  13  -5    1.19    1.18
   5 -13  -5   -0.85    2.30
   5  13   5   -1.34    1.89
  -6  13   5    7.75    2.06
   6  13  -5    5.37    2.00
   6 -13  -5    6.50    2.11
   6  13   5    4.24    2.01
   7  13   5    2.60    2.11
   7 -13   5    0.17    4.06
  -7  13   5   -0.55    2.17
   7 -13  -5    0.12    2.20
   7  13  -5    0.84    2.04
   0  14  -5  460.94    4.51
   0  14   5  459.21    3.78
   1 -14  -5   62.75    2.23
   1  14   5   64.64    2.22
   1  14  -5   66.68    2.28
  -1  14  -5   64.49    2.92
  -1  14   5   63.31    2.23
  -2  14  -5   48.34    3.19
   2 -14  -5   46.91    2.15
  -2  14   5   44.60    2.17
   2  14  -5   46.19    2.05
   2  14   5   42.35    1.61
   3 -14  -5    1.79    1.76
  -3  14   5    1.61    1.89
  -3  14  -5    0.60    3.69
   3  14   5    2.19    1.83
   3  14  -5    0.73    1.73
   4 -14  -5    0.30    1.94
  -4  14   5    2.71    1.96
   4  14  -5   -0.34    1.96
   4  14  -5    1.02    1.84
   4  14   5    0.44    1.30
   5  14   5   -0.03    1.40
  -5  14   5    2.72    2.01
   5  14  -5    1.45    1.93
   5 -14  -5    0.92    2.03
   5  14  -5    0.62    1.32
   6  14   5   -1.08    1.43
   6 -14  -5    0.76    2.18
  -6  14   5    0.93    2.10
   6  14  -5    1.81    2.04
  -7  14   5    0.20    2.30
   7 -14  -5    2.31    2.30
   7  14  -5    4.53    2.26
   7  14   5    1.90    2.24
   1  15  -5   24.01    2.04
   1 -15  -5   24.43    2.02
   1  15   5   22.08    1.94
  -1  15   5   23.45    1.99
  -1  15  -5   22.43    2.63
   2  15  -5   -0.64    1.74
  -2  15  -5    1.09    2.70
   2 -15  -5    1.95    1.75
  -2  15   5    1.34    1.85
   2  15   5   -1.23    1.28
   3  15   5    5.02    1.90
   3 -15  -5    4.54    2.02
  -3  15  -5    5.25    4.55
  -3  15   5    5.38    1.95
   3  15  -5    3.61    1.91
   4  15  -5   10.24    2.02
  -4  15   5   14.27    2.03
   4  15  -5   11.44    1.43
   4 -15  -5   11.61    2.04
   4  15   5   10.34    1.98
   5  15  -5    3.11    1.87
  -5  15   5    2.60    2.10
   5  15   5    2.40    1.44
   5  15  -5    3.45    2.01
   5 -15  -5    2.44    2.10
   6  15  -5    6.72    2.27
   6  15   5    6.27    1.67
   6  15  -5   10.42    2.20
  -6  15   5    7.27    2.74
   6 -15  -5   10.69    2.88
   0  16   5   35.91    2.09
   0  16  -5   34.53    2.24
   1  16  -5    1.98    1.87
  -1  16   5    0.60    1.89
   1  16   5   -0.94    1.34
  -1  16  -5   -0.42    2.44
  -2  16   5   31.63    2.24
  -2  16  -5   37.05    3.22
   2 -16  -5   35.17    2.22
   2  16  -5   30.98    2.26
   2  16   5   29.47    1.68
   3  16   5    0.29    1.91
  -3  16   5    1.27    1.98
   3 -16  -5    1.74    1.91
   3  16  -5    1.63    1.87
   4  16   5    3.75    2.05
  -4  16   5    4.66    2.04
   4  16  -5    2.43    1.98
   4  16  -5    3.45    1.95
   4 -16  -5    4.06    2.49
   5  16   5    0.85    2.13
   5  16  -5    2.14    2.06
  -5  16   5    0.97    2.09
   5 -16  -5    1.30    2.20
   5  16  -5    3.00    2.16
   6  16   5   -0.10    2.28
   6  16  -5    1.44    2.20
   6 -16  -5    1.40    2.36
   6  16  -5    1.82    2.13
  -6  16   5    1.83    2.29
   1  17  -5    1.15    1.94
   1  17   5   -0.83    1.86
  -1  17  -5    1.60    2.44
  -1  17   5    2.26    1.93
   2 -17  -5    1.68    2.00
  -2  17  -5    1.81    2.82
   2  17  -5    0.49    1.93
  -2  17   5    1.67    1.93
   2  17   5   -0.59    1.99
   3 -17  -5    1.55    2.00
   3  17  -5    2.93    1.93
   3  17   5    0.78    2.02
  -3  17   5    1.17    2.06
   3  17  -5    0.92    1.99
   4 -17  -5    2.17    2.09
   4  17  -5    2.20    1.48
   4  17  -5    3.39    2.12
  -4  17   5    3.39    2.23
   4  17   5    0.05    2.12
   5  17  -5    2.06    1.58
   5  17   5    5.50    2.24
   5 -17  -5    1.18    2.86
  -5  17   5    3.18    2.82
   5  17  -5    5.15    2.23
   0  18  -5    2.08    2.01
   0  18   5    1.10    2.01
  -1  18  -5    0.08    2.54
   1  18   5    0.14    1.96
  -1  18   5    2.61    2.04
   1  18  -5    0.50    2.05
  -2  18  -5    0.18    2.97
   2  18   5    0.82    2.07
   2  18  -5    0.79    2.09
  -2  18   5    0.04    2.12
  -3  18   5    0.68    2.23
   3  18   5    0.88    1.41
   3  18  -5   -0.21    1.47
   3 -18  -5    2.87    2.25
   3  18  -5    1.06    1.97
   4  18  -5    1.92    2.22
   4  18   5    4.11    2.22
   4  18  -5    2.78    2.29
   4 -18  -5    2.57    2.75
  -4  18   5    2.04    2.25
   5  18   5    1.99    2.38
   5 -18  -5    1.24    2.91
  -5  18   5    0.66    2.37
   5  18  -5    0.06    2.42
   5  18  -5    2.31    2.34
  -1  19  -5   -0.15    2.78
   1  19  -5    1.71    2.14
  -1  19   5    1.93    2.10
   1  19   5   -0.09    2.08
  -2  19  -5    0.67    2.90
   2  19  -5    2.33    2.28
   2  19   5   -0.28    2.13
  -2  19  -5    0.04    3.05
  -2  19   5    1.60    2.22
   2  19  -5    0.38    2.10
   3  19  -5   -0.40    2.16
   3  19   5    1.39    2.32
  -3  19   5    1.22    2.26
   3  19  -5    0.94    2.05
   4 -19  -5    1.66    2.40
   4  19   5    1.73    1.60
   4  19  -5    1.76    2.20
  -4  19   5    2.21    2.36
   4  19  -5    0.44    1.61
   0  20  -5    1.01    2.25
   0  20   5   -0.46    2.17
  -1  20   5    1.93    2.28
   1  20  -5    0.47    2.31
   1  20   5    2.00    1.59
  -1  20  -5   -0.08    2.94
   2  20  -5    1.69    2.39
  -2  20  -5    2.61    3.68
  -2  20   5    1.97    2.89
   2  20  -5    2.86    2.25
  -2  20  -5    2.29    3.88
   2  20   5    0.82    2.39
   0   0  -6  375.49    5.01
   0   0   6  373.34    4.76
   1   0  -6 1146.37    7.13
   1   0   6 1178.83    8.35
  -1   0   6 1207.77    7.27
  -1   0  -6 1207.53    8.35
   2   0   6   21.42    1.81
   2   0  -6   20.00    1.93
  -2   0   6   20.32    1.42
  -3   0   6   43.63    1.81
   3   0  -6   42.90    1.83
  -4   0   6   11.04    1.56
   4   0  -6    9.59    1.22
  -5   0   6   39.99    1.38
   5   0  -6   39.39    1.86
   6   0   6    0.70    1.64
   6   0  -6    1.81    1.09
   7   0   6    5.62    1.61
   7   0  -6    2.67    1.65
   8   0  -6    6.93    1.37
   8   0   6    2.42    1.32
   9   0   6    1.10    2.04
   9   0  -6    3.88    2.05
   1  -1  -6  330.13    3.91
   1  -1   6  321.74    5.04
  -1   1  -6  320.83    5.11
  -1  -1  -6  330.22    4.38
   1   1  -6  332.67    4.07
   1   1   6  321.20    4.20
  -1   1   6  333.38    3.88
  -1  -1   6  340.52    4.22
   2   1   6  205.00    3.24
   2  -1   6  201.19    3.59
  -2   1   6  220.19    3.14
   2  -1  -6  217.68    3.12
  -2  -1   6  213.50    3.07
   2   1  -6  216.51    3.10
   3  -1  -6    7.27    1.64
  -3   1   6    7.54    1.20
   3   1  -6    7.41    1.52
   3   1   6    6.70    1.66
  -3  -1   6    9.65    1.48
   4   1  -6   44.94    1.86
  -4  -1   6   49.87    1.52
  -4   1   6   47.70    1.83
   4  -1  -6   52.01    1.92
   5   1  -6    4.86    1.59
   5  -1  -6    4.74    1.64
  -5   1   6    4.56    1.62
   5  -1   6    1.82    1.48
   6  -1  -6    2.14    1.71
   6  -1   6    4.93    1.66
   6   1  -6    5.83    1.67
   6   1   6    3.51    1.62
   7  -1   6    1.43    1.64
   7  -1  -6   -1.06    1.68
   7   1   6    1.90    1.70
   7   1  -6   -0.41    1.71
   8  -1   6    1.31    1.86
   8  -1  -6    1.05    1.95
   8   1   6    1.93    1.92
   8   1  -6    1.24    1.86
   9   1   6    1.20    1.97
   9  -1  -6    2.85    2.03
   9   1  -6   -2.46    2.00
   9  -1   6    1.58    1.37
   0   2  -6  812.52    7.63
   0  -2   6  827.94    7.70
   0   2   6  795.48    5.93
   0  -2  -6  796.11    5.89
  -1   2  -6  251.05    5.38
   1  -2   6  254.66    5.35
   1  -2  -6  254.31    3.36
  -1  -2   6  256.34    3.86
  -1   2   6  262.34    3.42
   1   2  -6  250.65    3.84
  -1  -2  -6  256.99    3.46
   1   2   6  261.03    3.84
   2   2   6   61.11    2.23
   2  -2   6   61.40    2.66
   2  -2  -6   63.90    2.26
  -2  -2   6   61.95    2.06
  -2   2   6   64.75    1.87
   2   2  -6   61.63    2.16
   3  -2  -6  117.61    2.14
   3   2  -6  124.26    2.25
  -3   2   6  126.53    2.10
   3   2   6  120.80    2.51
  -3  -2   6  118.74    1.96
   4   2  -6    9.14    1.63
  -4   2   6   12.53    1.66
   4  -2  -6   10.32    1.67
   4  -2   6   11.49    1.62
  -5   2   6  178.25    2.58
   5  -2   6  176.34    2.69
   5  -2  -6  170.75    2.57
   5   2  -6  181.86    2.44
   6  -2   6    7.55    1.65
   6  -2  -6    7.92    1.72
   6   2  -6    7.41    1.22
  -6   2   6    8.43    1.14
   7  -2  -6   12.99    1.83
   7   2  -6   12.15    1.73
   7   2   6   10.26    1.88
   7  -2   6   10.36    1.69
   8  -2   6    1.56    1.30
   8   2  -6    0.92    1.26
   8   2   6   -0.14    1.94
   8  -2  -6   -0.64    1.96
   9  -2   6    0.12    2.10
   9   2  -6    2.16    2.05
   9  -2  -6    0.29    2.10
   9   2   6    1.58    2.06
  -1  -3  -6  130.27    2.70
   1   3  -6  137.33    2.90
  -1   3  -6  128.33    5.06
  -1   3   6  136.17    2.94
   1   3   6  130.64    2.77
   1  -3  -6  132.53    2.52
  -1  -3   6  134.39    2.87
   1  -3   6  134.06    5.05
   2  -3  -6    5.16    1.75
  -2  -3   6    6.51    1.21
   2   3  -6    5.12    1.62
  -2   3   6    7.47    1.78
   2   3   6    5.19    1.66
   2  -3   6    5.70    2.00
   3  -3   6  761.25    6.72
  -3   3   6  768.59    4.76
   3   3   6  697.47    4.60
   3   3  -6  764.98    4.55
   3  -3  -6  737.75    4.81
   4   3  -6  143.02    2.39
   4  -3  -6  150.16    2.22
   4  -3   6  143.90    2.87
  -4   3   6  149.53    2.19
   5  -3  -6    6.04    1.76
   5  -3   6    8.22    1.64
  -5   3   6    7.12    1.65
   5   3  -6    8.20    1.62
  -6   3   6   13.23    1.66
   6  -3  -6   12.22    1.31
   6   3  -6   12.23    1.73
   6  -3   6    9.17    1.68
   7   3  -6    3.55    1.70
   7  -3   6    2.98    1.82
   7   3   6    3.71    1.59
   7  -3  -6    1.22    1.85
   8   3  -6    2.90    1.32
   8  -3  -6    3.15    1.41
   8   3   6    4.98    1.87
   8  -3   6    3.45    1.87
   9  -3  -6    1.75    2.08
   9   3  -6   -0.98    2.08
   9   3   6    1.91    2.16
   9  -3   6    0.43    2.03
   0  -4  -6  600.99    4.79
   0   4   6  605.30    4.82
   0   4  -6  608.80    6.73
   1  -4  -6 1147.75    6.29
   1   4   6 1133.39    6.10
  -1  -4  -6 1181.62    6.20
  -1   4   6 1151.21    6.31
   1   4  -6 1131.01    7.16
  -2   4   6  101.68    2.13
   2   4  -6  103.90    2.37
   2   4   6  102.94    2.21
   2  -4   6  109.65    5.10
   2  -4  -6   95.69    2.10
   2  -4   6  103.52    5.12
  -3   4   6   13.01    1.78
   3  -4  -6    7.21    1.84
   3  -4   6    6.49    2.06
   3   4   6    7.39    1.63
   3   4  -6    6.95    1.61
   4   4   6   59.29    2.03
   4  -4  -6   61.18    2.18
  -4   4   6   62.00    2.14
   4  -4   6   63.22    2.31
   4   4  -6   61.03    1.60
   5  -4  -6    4.70    1.74
   5  -4   6    4.92    1.71
  -5   4   6    3.07    1.74
   5   4  -6    6.27    1.60
   6  -4   6    0.29    1.72
   6  -4  -6    2.16    1.72
  -6   4   6   -0.05    1.64
   6   4  -6    0.98    1.12
   7   4  -6    0.63    1.76
   7  -4  -6    0.83    1.83
   7  -4   6    1.72    1.77
   7   4   6   -0.44    1.15
   8   4  -6    1.11    1.34
   8   4   6    0.49    1.89
   8  -4   6    2.90    1.92
   8  -4  -6    1.03    2.00
   9  -4   6    2.33    2.16
   9  -4  -6   -0.68    2.23
   9   4   6    1.63    2.08
   9   4  -6   -0.82    2.02
  -1  -5  -6  188.86    2.77
   1   5   6  183.59    2.78
   1  -5  -6  195.66    3.02
   1   5  -6  187.75    3.07
  -1   5   6  186.49    3.01
   2  -5  -6  238.06    3.14
  -2   5   6  235.46    2.91
   2   5  -6  240.44    3.17
   2   5   6  237.92    2.89
  -3   5   6  287.44    3.15
   3   5  -6  267.12    2.74
   3  -5   6  286.69    5.43
   3  -5  -6  277.55    3.17
   3   5   6  269.28    2.98
   4   5  -6   86.22    2.06
   4  -5  -6   84.58    2.17
  -4   5   6   87.72    2.04
   4   5   6   83.01    2.07
   4  -5   6   83.65    2.82
   5   5   6  355.37    3.31
   5   5  -6  381.99    3.13
  -5   5   6  377.00    3.13
   5  -5   6  378.92    4.50
   5  -5  -6  378.79    3.44
   6  -5   6    5.65    1.76
   6  -5  -6    7.69    1.78
  -6   5   6    7.53    1.68
   6   5  -6    8.60    1.71
   7   5  -6    6.44    1.80
  -7   5   6    5.59    1.76
   7  -5  -6    5.55    1.91
   7  -5   6    6.83    1.85
   8   5   6    2.72    1.34
   8  -5   6    4.03    2.46
   8  -5  -6    3.33    1.44
   8   5  -6    1.65    1.90
   9   5   6   -0.82    2.11
   9   5   6    1.28    1.56
   9   5  -6    2.24    2.18
   9  -5   6    2.89    2.77
   9  -5  -6    0.51    2.25
   0   6   6 1710.86    7.23
   0  -6  -6 1790.88    7.30
   0   6  -6 1776.10   10.60
   1   6   6    0.08    1.23
  -1  -6  -6    1.94    1.14
   1  -6  -6    2.50    1.85
  -1   6   6    0.44    1.86
   1   6  -6    2.19    1.44
  -2   6   6  209.69    3.00
   2  -6  -6  226.19    3.00
   2   6   6  206.20    2.49
   2   6  -6  212.49    2.96
   3  -6   6   52.37    3.90
   3   6  -6   49.48    1.55
   3  -6  -6   52.78    1.96
   3   6   6   50.94    1.92
  -3   6   6   53.72    1.91
   4   6  -6    0.80    1.06
  -4   6   6    1.63    1.66
   4  -6  -6    2.79    1.63
   4  -6   6    1.13    1.99
   4   6   6    1.74    1.59
   5  -6  -6    8.24    1.87
   5  -6   6    7.22    2.22
  -5   6   6    9.74    1.64
   5   6  -6    5.51    1.65
   5   6   6   12.17    1.75
   6  -6  -6    8.44    1.83
   6   6   6    5.10    1.78
  -6   6   6    7.03    1.79
   6   6  -6    4.82    1.28
   6  -6   6    6.23    2.15
   7   6  -6    0.51    1.75
   7  -6   6    2.07    2.30
   7  -6  -6    3.70    1.84
   7   6   6    2.80    1.32
  -7   6   6    2.68    1.78
   8   6   6    1.94    1.85
   8   6   6    1.94    1.97
   8  -6  -6    4.45    2.12
   8  -6   6    1.29    2.07
   8   6  -6    0.77    1.94
   9   6  -6   21.75    2.30
   9  -6  -6   23.72    2.39
   9  -6   6   18.17    2.51
   9   6   6   16.16    1.73
   9   6   6   14.34    2.40
   1  -7  -6  166.47    2.74
  -1  -7  -6  159.26    2.30
   1   7   6  161.94    2.62
   1   7  -6  167.62    2.84
  -1   7  -6  166.42    5.85
  -1   7   6  163.48    2.73
  -1   7  -6  166.25    5.91
   2   7   6  126.47    2.32
   2  -7  -6  119.01    2.07
  -2   7   6  129.38    2.46
   2   7  -6  119.41    2.39
   3   7  -6    3.41    1.59
  -3   7   6    2.67    1.59
   3  -7  -6    4.06    1.66
   3   7   6    3.54    1.64
   4   7  -6    3.54    1.14
   4  -7   6    3.10    2.43
   4  -7  -6    2.88    1.74
  -4   7   6    3.42    1.15
   4   7   6    4.51    1.57
   5   7   6    6.51    1.71
   5  -7   6    5.06    2.19
   5   7  -6    6.21    1.61
  -5   7   6    4.69    1.66
   5  -7  -6    5.63    1.87
   6  -7  -6   33.46    1.97
  -6   7   6   34.05    1.90
   6  -7   6   31.94    2.47
   6   7   6   29.91    1.46
   6   7  -6   30.27    1.86
  -7   7   6   11.41    1.28
   7  -7   6    9.92    2.02
   7  -7  -6    9.22    1.95
   7   7   6   13.11    1.93
   7   7  -6   12.87    1.87
   8  -7  -6    0.74    2.04
   8  -7   6    1.85    2.51
   8   7   6    2.07    2.00
   8   7  -6    2.39    2.04
   8   7   6    0.92    1.92
   9   7   6   -0.83    2.16
   9   7  -6    1.70    2.16
   9   7   6    0.90    2.20
   9  -7  -6    1.47    1.56
   9  -7   6    1.33    2.33
   0   8   6   43.91    1.56
   0   8  -6   46.44    2.18
   0  -8  -6   44.51    1.54
   0   8  -6   47.08    2.14
  -1   8   6   32.39    1.84
   1  -8  -6   30.52    1.81
   1   8   6   29.77    1.81
  -1   8  -6   31.50    3.02
  -1   8  -6   30.47    2.91
  -1  -8  -6   29.51    1.73
   1   8  -6   29.68    1.76
  -2   8   6   30.41    1.78
   2  -8  -6   26.80    1.82
   2   8   6   28.69    1.74
   2   8  -6   30.14    1.65
  -3   8   6    0.76    1.63
   3   8  -6    0.32    1.61
   3   8   6    1.30    1.56
   3  -8  -6   -1.04    1.58
   4   8   6    1.84    1.52
   4  -8   6    0.59    2.80
   4  -8  -6    1.18    1.76
   4   8  -6    0.62    1.57
  -4   8   6    1.76    1.75
   5  -8  -6   25.11    1.41
   5  -8   6   26.40    2.45
  -5   8   6   29.09    1.90
   5   8  -6   27.95    1.77
   5   8   6   25.94    1.87
  -6   8   6    3.22    1.69
   6   8  -6    1.31    1.19
   6  -8  -6    1.79    1.87
   6   8   6    1.15    1.18
   6  -8   6    2.16    2.33
   7   8  -6    0.32    1.30
  -7   8   6    2.85    1.82
   7  -8  -6    0.59    1.91
   7   8   6    0.03    1.89
   7  -8   6   -0.40    2.00
   8  -8   6    1.34    2.51
   8   8   6    0.88    1.94
   8   8  -6    2.51    1.33
   8   8   6    1.89    1.86
   8  -8  -6   -0.16    2.07
   9   8   6    0.46    2.26
   9  -8   6    0.42    2.91
   9  -8  -6    0.06    2.37
   9   8  -6   -0.24    2.25
   9   8   6    1.44    2.13
  -1   9   6   18.57    1.87
  -1   9  -6   17.99    2.26
   1   9   6   17.74    1.79
   1  -9  -6   16.12    1.66
  -1  -9  -6   17.84    1.68
  -2   9   6    2.47    1.65
   2  -9  -6    2.43    1.51
   2   9   6    4.33    1.62
   2   9  -6    3.19    1.41
  -3   9   6   63.27    2.03
   3  -9  -6   56.92    1.63
   3   9   6   60.69    1.97
   3   9  -6   64.99    1.95
   4   9   6   58.79    1.95
   4  -9  -6   56.87    2.11
  -4   9   6   60.41    1.70
   4   9  -6   56.35    1.53
   4  -9   6   55.70    4.60
   5   9   6    1.86    1.69
   5  -9   6    0.74    2.55
   5   9  -6    0.71    1.10
   5  -9  -6   -0.17    1.69
  -5   9   6   -0.25    1.61
   6  -9  -6   14.54    1.90
   6   9  -6   13.82    1.36
   6  -9   6   14.05    2.76
   6   9   6   16.22    1.89
  -6   9   6   15.13    1.80
   7   9  -6    9.80    1.42
  -7   9   6   13.09    1.97
   7  -9  -6   12.07    2.08
   7  -9   6   11.85    2.59
   7   9   6    7.62    1.46
   8   9   6    1.84    1.47
   8  -9   6    2.26    2.71
   8   9  -6   -0.74    2.02
   8  -9  -6    0.33    2.18
   0  10   6   42.09    1.99
   0  10  -6   44.35    2.41
   0 -10  -6   44.76    1.83
  -1 -10  -6   13.58    1.71
   1  10   6   12.87    1.28
   1  10  -6   13.17    1.75
   1 -10  -6   13.37    1.57
  -1  10   6   13.32    1.73
  -1  10  -6   13.97    2.47
   2  10   6   31.81    1.78
   2 -10  -6   31.61    1.81
  -2  10   6   33.40    1.86
   2  10  -6   33.08    1.70
  -3  10   6    5.11    1.73
   3  10   6    5.46    1.19
   3 -10  -6    7.61    1.67
   3  10  -6    5.64    1.56
   4  10  -6   14.94    1.20
   4 -10  -6   16.04    1.79
   4  10   6   14.79    1.81
  -4  10   6   13.39    1.76
   5  10   6   37.54    1.87
  -5  10   6   40.35    2.03
   5 -10   6   38.99    3.60
   5  10  -6   38.62    1.48
   5 -10  -6   38.80    2.16
   6  10   6   -1.86    1.81
   6 -10  -6   -0.21    1.93
   6 -10   6    0.48    2.60
   6  10  -6   -0.06    1.27
  -6  10   6    1.18    1.31
   7  10   6    2.27    1.36
   7 -10   6    1.22    2.51
   7  10  -6   -0.17    1.88
   7 -10  -6   -0.26    1.97
  -7  10   6    0.53    1.86
   8 -10   6    0.97    2.73
   8  10   6   -0.21    2.12
   8  10  -6    0.08    2.04
   8 -10  -6   -0.68    2.21
   1  11   6   -0.69    1.66
  -1  11  -6    1.50    2.39
  -1  11   6    1.42    1.64
   1 -11  -6    1.18    1.62
   1  11  -6    0.51    1.54
  -2  11  -6   63.45    5.18
  -2  11   6   58.57    2.17
   2  11   6   57.56    1.95
   2 -11  -6   62.12    2.11
   3  11  -6  164.65    2.52
   3  11   6  150.24    2.16
  -3  11   6  153.17    2.66
   3 -11  -6  148.08    2.59
   4 -11  -6   14.62    1.83
   4  11  -6   14.96    1.80
  -4  11   6   15.51    1.80
   4  11   6   15.90    1.75
   5 -11  -6    7.86    1.77
  -5  11   6    7.89    1.74
   5  11  -6    8.14    1.76
   5  11   6    9.96    1.88
   6 -11   6    1.59    3.09
   6  11  -6   -0.53    1.77
   6 -11  -6    0.17    1.90
   6  11   6   -1.62    1.85
  -6  11   6    2.45    1.85
   7 -11  -6    5.43    2.14
   7 -11   6    4.49    2.63
   7  11  -6    2.15    1.92
   7  11   6    3.61    2.01
  -7  11   6    4.55    2.05
   8  11   6    4.63    2.21
  -8  11   6   -0.59    2.14
   8 -11   6    2.01    3.37
   8 -11  -6    2.47    2.74
   8  11  -6    2.46    2.09
   0  12   6   15.55    1.84
   0  12  -6   16.66    1.90
   0 -12  -6   16.25    1.71
   1  12   6    0.39    1.74
   1 -12  -6    2.23    1.74
  -1  12  -6    1.47    2.16
  -1  12   6    1.12    1.75
   1  12  -6    1.33    2.02
   2  12  -6    7.36    1.67
   2 -12  -6    4.76    1.72
  -2  12   6    5.43    1.76
   2  12   6    5.73    1.22
  -2  12  -6    5.22    3.24
   3 -12  -6    1.57    1.72
   3  12  -6    1.55    1.07
  -3  12   6    0.81    1.74
   3  12   6    1.53    1.19
   4  12   6    1.11    1.69
   4  12  -6    0.77    1.81
  -4  12   6    1.52    1.65
   4 -12  -6    1.64    1.75
   5  12   6    2.65    1.85
   5  12  -6    1.76    1.70
   5 -12  -6    2.47    1.92
  -5  12   6    1.52    1.85
   6  12  -6    0.00    1.24
   6  12   6   -1.74    1.94
   6 -12  -6   -0.51    1.97
  -6  12   6    0.05    1.89
   7  12  -6    0.64    1.46
   7 -12  -6    0.18    2.25
  -7  12   6    1.53    2.10
   7  12   6    1.24    2.15
   7 -12   6    1.92    3.71
   8 -12   6    0.93    3.73
  -8  12   6    0.46    2.21
   8 -12  -6    0.20    2.41
   8 -12   6   -0.14    3.81
   8  12  -6   -0.48    2.21
   8  12   6    1.39    2.36
   1  13  -6   17.94    2.00
  -1  13  -6   16.48    2.49
   1  13   6   15.83    1.86
  -1  13   6   17.52    1.90
   1 -13  -6   18.26    1.81
   2 -13  -6   76.79    2.18
   2  13   6   67.79    2.15
  -2  13  -6   75.40    4.25
   2  13  -6   70.49    2.15
  -2  13   6   70.05    2.22
   3  13  -6   -0.40    1.58
   3  13   6   -0.02    1.24
  -3  13   6    0.45    1.79
   3 -13  -6    0.59    1.73
   3  13  -6    0.10    1.73
   4  13   6    1.95    1.81
   4 -13  -6    0.51    1.81
  -4  13   6    1.66    1.81
   4  13  -6    0.64    1.67
   5  13   6   15.02    1.91
   5 -13  -6   12.24    2.08
   5  13  -6   12.73    1.95
  -5  13   6   15.29    1.96
   6 -13  -6    1.87    2.04
   6  13  -6    1.33    1.90
  -6  13   6    2.06    1.97
   6  13   6    2.51    2.03
  -7  13   6   -0.73    2.20
   7 -13  -6    3.18    2.28
   7  13   6    3.06    2.18
   7  13  -6    2.44    2.04
   0  14   6   41.95    2.21
   0  14  -6   39.27    2.62
   0 -14  -6   43.04    2.04
   1  14   6   52.16    1.75
   1 -14  -6   55.13    2.17
  -1  14   6   54.36    2.15
  -1  14  -6   58.41    2.94
   1  14  -6   56.08    2.25
   2 -14  -6    0.75    1.72
   2  14   6    3.25    1.72
  -2  14  -6    1.52    2.85
   2  14  -6    1.88    1.83
  -2  14   6    1.28    1.87
   3 -14  -6    2.10    1.72
   3  14   6    2.87    1.27
   3  14  -6    4.72    1.69
   3  14  -6    3.10    1.72
  -3  14   6    3.60    1.73
   4 -14  -6    4.37    2.07
   4  14  -6    3.67    1.82
   4  14   6    2.43    1.85
  -4  14   6    3.84    1.91
   4  14  -6    5.53    1.87
   5  14   6    0.41    1.91
   5 -14  -6   -0.30    2.01
  -5  14   6   -1.09    2.08
   5  14  -6   -0.46    1.83
   6  14   6    0.76    2.09
   6  14  -6    1.66    2.00
   6 -14  -6    0.37    2.18
  -6  14   6    1.91    2.12
   7  14  -6    3.47    2.19
   7  14   6    0.93    2.38
   7 -14  -6    1.61    2.36
  -7  14   6    3.40    2.28
  -1  15   6    7.84    1.87
   1  15   6    6.02    1.85
  -1  15  -6    7.98    2.38
   1  15  -6    7.86    1.86
   1 -15  -6    5.90    1.78
   2  15  -6    9.33    1.85
   2 -15  -6    8.51    1.84
   2  15   6    8.74    1.86
  -2  15   6    8.78    1.90
  -2  15  -6    8.43    3.04
   3 -15  -6   39.87    2.18
   3  15   6   34.19    1.66
   3  15  -6   34.69    1.65
   3  15  -6   34.56    2.19
  -3  15   6   36.30    2.11
   4 -15  -6    4.19    1.98
  -4  15   6    1.69    2.00
   4  15  -6    2.83    1.86
   4  15  -6    2.23    1.96
   4  15   6   -0.44    1.85
   5  15   6    1.59    1.99
   5 -15  -6   -0.15    2.16
  -5  15   6    0.59    2.11
   5  15  -6    2.18    2.09
   5  15  -6    2.35    1.86
   6  15  -6   -0.27    2.04
   6 -15  -6    1.91    2.26
  -6  15   6   -0.82    2.25
   6  15   6    1.07    2.19
   6  15  -6    1.65    1.60
   0  16  -6    2.70    1.86
   0  16   6    3.30    1.96
   1  16  -6   26.25    2.10
   1 -16  -6   26.62    1.94
  -1  16   6   21.60    2.04
  -1  16  -6   24.78    2.67
   1  16   6   24.52    2.08
   2  16   6   10.14    1.98
  -2  16  -6    8.61    3.33
   2  16  -6    8.76    2.04
   2 -16  -6    5.79    1.91
   2  16  -6    7.91    1.88
  -2  16  -6    9.18    3.25
  -2  16   6    7.41    2.00
   3  16  -6   -0.64    1.87
  -3  16   6    0.31    1.99
   3  16   6    2.18    1.41
   3 -16  -6   -1.00    1.98
   3  16  -6    1.10    1.95
   4 -16  -6    8.43    2.13
   4  16   6    2.94    1.56
   4  16  -6    7.78    1.49
   4  16  -6    6.45    2.07
  -4  16   6    6.67    2.11
   5  16  -6    1.88    2.06
   5  16   6    2.18    2.06
   5  16  -6    0.55    2.15
  -5  16   6    0.97    2.07
   5 -16  -6    2.07    2.28
   6  16   6    2.79    2.31
   6 -16  -6    1.41    2.30
   6  16  -6    2.31    1.66
  -6  16   6    0.70    2.27
   6  16  -6    4.13    2.26
  -1  17  -6    0.90    2.45
   1  17  -6    0.48    1.93
   1  17   6   -0.25    2.00
  -1  17   6    2.02    1.97
   2  17  -6    5.67    2.04
   2  17  -6    4.35    2.08
  -2  17   6    5.63    2.11
   2  17   6    6.80    2.05
  -2  17  -6    6.72    3.42
   2 -17  -6    6.56    2.03
  -2  17  -6    7.96    3.26
   3  17   6   -0.68    2.11
  -3  17   6   -0.85    2.06
   3 -17  -6    2.06    1.98
   3  17  -6    0.37    1.91
   3  17  -6   -1.08    1.97
   4 -17  -6    2.83    2.10
   4  17   6    1.52    1.49
   4  17  -6    1.79    1.98
  -4  17   6   -0.23    2.28
   4  17  -6    1.42    2.16
   5  17  -6    2.22    2.34
  -5  17   6   -1.26    2.33
   5  17  -6   -0.25    2.15
   5  17   6    0.56    1.55
   5 -17  -6    1.82    2.17
   0  18   6    1.44    2.03
   0  18  -6    0.08    2.06
  -1  18  -6    5.36    2.51
   1  18   6    3.87    1.55
   1  18  -6    6.52    2.60
  -1  18   6    5.20    2.11
  -1  18  -6    4.75    2.67
   1  18  -6    5.25    1.94
  -2  18  -6    0.39    3.75
   2  18  -6    1.22    2.00
   2  18   6    0.26    2.08
  -2  18  -6    0.08    3.86
   2 -18  -6    0.11    1.99
   2  18  -6    0.75    2.11
  -2  18   6    0.15    2.08
   3  18   6    5.53    2.17
   3  18  -6    4.58    2.14
  -3  18   6    6.57    2.22
   3  18  -6    3.15    1.46
   3 -18  -6    6.03    2.14
  -4  18   6    1.25    2.27
   4  18  -6    1.69    2.32
   4 -18  -6    1.19    2.32
   4  18   6    1.29    2.24
   4  18  -6    0.77    2.10
  -1  19  -6    1.50    3.09
  -1  19  -6    0.43    2.58
   1  19  -6    0.59    2.19
   1  19   6    0.01    2.05
   1  19  -6    1.19    2.03
  -1  19   6    0.80    2.19
   2  19   6    1.95    2.20
   2  19  -6    4.52    2.17
  -2  19  -6    1.43    4.85
  -2  19  -6    2.82    5.14
   2  19  -6    2.58    2.10
  -2  19   6    3.40    2.33
   3  19   6    1.74    2.21
   3 -19  -6    2.45    2.25
   3  19  -6    0.69    2.24
  -3  19   6    1.82    2.32
   3  19  -6    1.73    2.16
   0  20  -6    0.10    2.30
   0  20   6    0.27    2.24
   0  20  -6   -0.02    2.68
  -1  20  -6   -0.03    3.19
   1  20  -6   -1.06    2.26
  -1  20   6    0.94    2.26
   1  20  -6    0.20    2.61
   1  20   6    1.19    2.28
  -1  20  -6    1.13    2.95
   2  20   6    0.32    2.36
   2  20  -6   -0.90    2.38
  -2  20   6    0.84    2.45
   2  20  -6    2.15    2.24
   1   1  -7 1176.33    7.06
   1   1   7 1157.23    7.20
   1  -1   7 1201.76    8.63
  -1   1  -7 1180.02    8.54
  -1   1   7 1207.08    6.67
   1  -1  -7 1174.19    6.72
  -1  -1   7 1222.95    7.16
  -1  -1  -7 1185.72    7.39
   2   1   7  398.86    4.22
   2  -1   7  402.51    4.83
  -2  -1   7  429.66    3.95
   2  -1  -7  425.36    3.87
   2   1  -7  421.41    3.74
  -2   1   7  430.87    3.68
   3  -1   7   -0.38    1.42
  -3   1   7    1.91    1.53
   3  -1  -7    2.50    1.72
   3   1   7   -0.20    1.04
   3   1  -7    0.18    1.09
  -3  -1   7   -0.43    0.96
   4   1   7  182.35    2.67
   4  -1  -7  197.15    2.62
  -4  -1   7  191.28    2.57
   4   1  -7  189.54    2.31
  -4   1   7  195.17    2.60
   5   1  -7   46.63    1.84
  -5   1   7   44.28    1.87
   5  -1  -7   46.90    1.92
  -6   1   7    4.42    1.14
   6  -1   7    3.10    1.57
   6  -1  -7    6.41    1.76
   6   1  -7    3.61    1.24
   7   1   7    6.38    1.30
   7  -1  -7    8.08    1.72
   7  -1   7    6.67    1.62
   7   1  -7    7.00    1.73
   8   1  -7    4.95    1.84
   8  -1  -7    6.09    1.90
   8   1   7    7.79    1.85
   8  -1   7    7.19    1.81
   9  -1   7    1.13    2.05
   9  -1  -7    3.67    1.95
   9   1  -7    2.20    1.98
   9   1   7    1.22    1.47
   0   2   7  236.74    3.48
   0  -2   7  228.63    4.01
   0  -2  -7  229.60    3.53
   0   2  -7  220.04    4.05
   1  -2  -7   75.66    2.46
  -1   2  -7   73.30    3.01
   1   2   7   71.95    2.42
  -1  -2   7   77.97    2.41
   1   2  -7   76.69    2.18
   1  -2   7   74.18    2.85
  -1  -2  -7   74.95    2.08
  -1   2   7   74.40    2.44
   2   2   7   12.54    1.77
  -2  -2   7   13.37    1.68
  -2   2   7   14.53    1.67
   2  -2   7   14.07    2.06
   2   2  -7   14.81    1.36
   2  -2  -7   17.16    1.35
  -3   2   7    5.77    1.12
   3   2   7    5.39    1.63
  -3  -2   7    6.23    1.57
   3  -2  -7    5.42    1.79
   3  -2   7    5.67    1.60
   3   2  -7    6.64    1.63
   4  -2  -7   32.02    1.90
  -4  -2   7   34.59    1.37
   4   2  -7   33.27    1.41
  -4   2   7   33.10    1.82
   4   2   7   31.15    1.78
   5   2  -7   31.90    1.78
   5  -2  -7   31.70    1.45
   5  -2   7   36.91    1.84
  -5   2   7   36.91    1.87
   6  -2   7    2.32    1.63
   6   2  -7    2.58    1.72
   6  -2  -7    3.25    1.60
  -6   2   7    1.21    1.61
   7   2  -7    2.08    1.75
   7   2   7    3.14    1.75
   7  -2  -7    3.12    1.83
   7  -2   7    2.16    1.72
   8   2  -7    0.45    1.85
   8  -2   7   -0.19    1.83
   8  -2  -7    1.18    1.90
   8   2   7   -1.82    1.86
   9   2   7    2.00    2.08
   9  -2  -7   -1.19    1.52
   9   2  -7    2.00    2.04
   9  -2   7    1.11    2.08
  -1  -3  -7  242.66    3.04
  -1  -3   7  245.58    3.52
   1  -3  -7  241.18    3.05
   1   3   7  237.20    3.04
   1   3  -7  239.93    3.48
  -1   3   7  243.99    3.29
   1  -3   7  235.80    5.32
  -1   3  -7  236.07    5.57
   2  -3   7  289.54    5.44
  -2   3   7  291.55    3.40
   2   3  -7  292.75    3.38
   2   3   7  282.94    3.18
   2  -3  -7  295.51    3.42
  -2  -3   7  291.00    3.37
   3  -3  -7   14.45    1.77
   3   3  -7   13.16    1.24
   3  -3   7   12.53    2.11
  -3  -3   7   15.12    1.58
  -3   3   7   13.81    1.72
   3   3   7   13.26    1.66
  -4   3   7  124.20    2.33
   4   3  -7  129.11    2.27
   4   3   7  119.83    2.37
   4  -3   7  122.82    2.69
   4  -3  -7  116.60    2.04
  -5   3   7   -0.76    1.63
   5  -3  -7    0.65    1.76
   5   3  -7    1.60    1.52
   5  -3   7    0.16    1.55
   5   3   7    1.49    1.64
   6  -3  -7   37.15    1.52
  -6   3   7   38.10    1.93
   6   3  -7   38.77    1.86
   6  -3   7   38.31    2.02
   7   3   7    6.59    1.40
   7   3  -7    6.79    1.83
   7  -3  -7    6.33    1.84
   7  -3   7    6.32    1.77
   8   3  -7    3.95    1.86
   8  -3   7    1.69    1.98
   8   3   7    2.37    1.33
   8  -3  -7    2.26    1.98
   9   3   7    4.48    2.08
   9  -3  -7    0.76    2.15
   9   3   7    1.31    2.16
   9   3  -7    1.02    2.06
   9  -3   7    2.77    2.67
   0   4   7  470.40    4.22
   0   4  -7  473.08    5.82
   0  -4  -7  487.31    4.14
   0  -4   7  461.57    5.66
  -1  -4  -7  562.86    4.18
   1   4  -7  573.75    5.03
   1  -4   7  591.30   10.11
   1   4   7  594.41    4.38
  -1   4  -7  584.21   10.20
   1  -4  -7  582.03    4.52
  -1  -4   7  590.77    5.12
  -1   4   7  583.85    4.62
   2   4  -7   81.13    2.21
   2   4   7   87.59    2.23
   2  -4   7   84.33    4.55
   2  -4  -7   84.72    2.45
  -2   4   7   90.21    2.44
   3  -4  -7  187.21    2.41
   3   4   7  186.48    2.66
   3  -4   7  193.26    4.11
   3   4  -7  193.01    2.67
  -3   4   7  193.02    2.72
   3  -4   7  187.62    4.41
  -4   4   7  189.02    2.68
   4  -4   7  188.46    3.32
   4   4  -7  189.16    2.55
   4   4   7  180.58    2.60
   4  -4  -7  184.30    2.74
   5  -4  -7   15.64    1.81
   5   4   7   11.21    1.75
  -5   4   7   13.45    1.28
   5  -4   7   13.69    1.71
   5   4  -7   13.00    1.66
  -6   4   7   23.49    1.75
   6   4  -7   27.02    1.78
   6  -4   7   28.47    2.27
   6  -4  -7   22.96    1.33
   6   4   7   25.37    1.86
   7   4   7    6.32    1.80
   7  -4   7    8.15    1.73
   7  -4  -7    6.82    1.88
  -7   4   7    9.52    1.90
   7   4  -7    8.53    1.85
   8   4   7   30.89    2.20
   8  -4  -7   42.63    2.20
   8   4   7   37.64    1.66
   8  -4   7   45.72    2.30
   8   4  -7   33.62    2.14
   9  -4  -7    1.66    2.18
   9   4  -7    0.02    2.05
   9   4   7    0.66    1.54
   9   4   7    1.03    2.10
   9  -4   7   -1.28    2.19
  -1  -5  -7  354.31    3.44
   1   5   7  336.38    3.22
   1  -5  -7  348.36    3.37
   1   5  -7  346.19    3.91
  -1   5   7  356.21    3.72
  -2   5   7   56.64    2.13
   2   5   7   52.75    1.90
   2  -5  -7   50.60    2.17
   2   5  -7   54.39    2.01
   3   5   7    1.41    1.55
  -3   5   7    2.47    1.66
   3  -5   7    2.39    2.22
   3   5  -7    2.53    1.09
   3  -5   7    2.77    2.54
   3  -5  -7    2.91    1.68
   4   5   7   85.90    1.85
   4  -5   7   99.34    3.01
   4  -5  -7   97.61    2.25
  -4   5   7   94.75    2.19
   4   5  -7   96.60    2.13
   5  -5   7    0.35    1.76
   5   5   7    0.26    1.16
   5   5  -7    0.40    1.58
  -5   5   7    2.64    1.64
   5  -5  -7    1.37    1.76
   6   5  -7    1.70    1.65
   6  -5  -7    1.37    1.83
   6  -5   7    2.44    1.73
  -6   5   7    0.38    1.71
   6   5   7    1.63    1.69
   7  -5  -7    1.62    1.84
   7  -5   7    2.01    1.83
   7   5  -7    2.00    1.74
  -7   5   7    0.76    1.71
   7   5   7    1.28    1.78
   8   5   7    8.11    1.39
   8  -5  -7   11.12    2.11
   8   5  -7    9.71    1.46
   8  -5   7   11.29    2.03
   8   5   7   12.17    1.93
   9  -5  -7   -0.77    1.59
   9   5  -7    1.03    2.09
   9  -5   7    2.71    2.36
   9   5   7   -0.57    1.48
   9   5   7   -0.01    1.57
   0   6  -7 2188.79   11.63
   0  -6  -7 2187.12    7.98
   0   6   7 2066.59    7.71
   1   6   7  601.48    4.31
   1  -6  -7  594.07    4.18
  -1  -6  -7  601.55    4.32
  -1   6   7  610.97    4.40
   1   6  -7  605.20    4.96
   2   6   7   -0.08    1.42
  -2   6   7    0.01    1.67
   2   6  -7    0.56    1.48
   2  -6  -7    1.30    1.67
   3  -6  -7  108.19    2.34
   3   6   7  109.77    2.25
  -3   6   7  116.06    2.36
   3   6  -7  112.66    1.95
  -4   6   7    0.72    1.73
   4  -6  -7   -1.50    1.80
   4  -6   7    1.20    2.29
   4   6  -7    1.42    1.51
   4   6   7    0.42    1.54
  -5   6   7   17.42    1.32
   5   6   7   17.38    1.71
   5  -6   7   19.32    2.38
   5   6  -7   19.58    1.74
   5  -6  -7   15.94    1.98
  -6   6   7  133.26    2.39
   6  -6   7  132.04    2.81
   6   6  -7  127.01    2.34
   6   6   7  115.41    2.01
   6  -6  -7  127.33    2.43
   7   6  -7   -0.49    1.75
   7  -6  -7    0.55    1.97
   7  -6   7    0.60    1.82
   7   6   7   -0.93    1.88
  -7   6   7    1.77    1.83
   8  -6  -7   15.43    2.05
   8   6  -7   16.42    2.00
   8   6   7   11.97    1.48
   8  -6   7   13.66    2.08
   8   6   7   11.14    2.13
   9   6  -7   -0.07    2.18
   9   6   7    2.64    2.09
   9  -6   7   -0.71    2.30
   9   6   7    0.82    2.24
   9  -6  -7    4.89    2.26
  -1   7  -7   31.55    4.39
   1  -7  -7   32.05    1.84
   1   7   7   28.83    1.78
   1   7  -7   30.74    1.81
  -1   7   7   28.51    1.94
  -1   7  -7   30.43    4.21
  -1  -7  -7   32.46    1.81
   2   7   7    2.85    1.58
  -2   7   7    1.43    1.68
   2   7  -7    2.45    1.41
   2  -7  -7    1.64    1.22
   3  -7  -7  107.97    2.29
   3   7  -7  110.11    2.24
  -3   7   7  109.48    2.24
   3   7   7  111.15    2.24
   4   7  -7   30.94    1.75
  -4   7   7   33.83    1.85
   4  -7   7   33.41    3.30
   4  -7  -7   33.49    1.88
   4   7   7   34.65    1.73
  -5   7   7    0.30    1.66
   5   7  -7    0.78    1.66
   5  -7  -7   -0.76    1.29
   5   7   7    0.96    1.70
   5  -7   7    1.03    2.12
  -6   7   7   16.21    1.86
   6   7  -7   13.05    1.74
   6  -7  -7   14.63    1.50
   6  -7   7   14.87    2.42
   6   7   7   13.98    1.83
   7  -7   7   11.77    2.01
   7   7  -7   12.78    1.86
  -7   7   7   12.65    1.94
   7   7   7    9.44    1.90
   7  -7  -7   13.06    1.99
   8   7   7   -1.06    1.37
   8  -7  -7    1.04    2.09
   8   7  -7    0.70    1.99
   8  -7   7   -0.44    2.01
   8   7   7    0.12    1.32
   9   7  -7   -0.63    1.53
   9  -7  -7    0.50    1.63
   9  -7   7    0.11    2.26
   9   7   7    1.72    2.18
   9   7   7    3.23    2.25
   0  -8  -7  100.16    2.18
   0   8  -7   97.19    2.95
   0   8   7   88.68    1.88
   1   8   7   19.50    1.73
  -1   8   7   17.38    1.78
  -1  -8  -7   22.45    1.68
  -1   8  -7   19.74    3.22
  -1   8  -7   19.14    3.10
   1   8  -7   20.99    1.71
   1  -8  -7   19.00    1.69
   2   8   7   51.64    1.56
   2  -8  -7   56.76    1.58
   2   8  -7   57.42    1.95
  -2   8   7   56.54    1.93
   3  -8  -7   75.47    2.07
  -3   8   7   82.71    2.21
   3   8  -7   74.23    2.06
   3   8   7   74.04    1.67
   4   8   7   60.86    1.95
   4   8  -7   62.85    1.89
   4  -8   7   60.73    5.60
  -4   8   7   63.36    2.03
   4  -8  -7   61.76    2.11
   4  -8   7   60.27    5.52
   5   8  -7   14.32    1.31
   5   8   7   13.74    1.32
  -5   8   7   16.51    1.33
   5  -8  -7   15.70    1.82
   5  -8   7   15.65    2.63
   6  -8   7    6.25    2.38
  -6   8   7    5.80    1.44
   6  -8  -7    4.96    1.82
   6   8  -7    6.20    1.77
   6   8   7    3.26    1.79
   7  -8  -7    6.66    1.99
  -7   8   7    2.99    1.34
   7   8   7    3.16    1.95
   7   8  -7    4.29    1.32
   7  -8   7    4.25    2.36
   8  -8   7    1.25    2.67
   8   8  -7    1.16    1.41
  -8   8   7    1.20    1.44
   8   8   7    4.04    2.01
   8  -8  -7    2.33    2.11
   9   8   7    1.00    1.64
   9  -8  -7   -0.06    2.36
   9  -8   7    0.81    2.94
   9   8   7    0.87    2.21
   9   8  -7   -1.02    1.58
  -1  -9  -7   32.96    1.79
   1   9  -7   29.98    1.85
  -1   9  -7   30.38    3.04
  -1   9   7   32.01    1.76
   1   9   7   26.71    1.85
  -1   9  -7   29.68    2.67
   1  -9  -7   28.15    1.71
   2   9   7   34.92    1.79
   2  -9  -7   30.99    1.81
  -2   9   7   34.24    1.87
   2   9  -7   34.25    1.67
   3   9   7    2.22    1.53
  -3   9   7    2.45    1.25
   3  -9  -7    3.19    1.68
   3   9  -7    3.10    1.54
  -4   9   7   14.64    1.82
   4  -9  -7   14.68    1.94
   4   9  -7   10.94    1.60
   4   9   7   12.49    1.27
   5  -9  -7   13.07    1.86
   5   9  -7    9.88    1.73
  -5   9   7   14.27    1.79
   5  -9   7   12.33    3.39
   5   9   7   10.64    1.27
   6  -9  -7    4.70    1.84
   6   9  -7    6.56    1.77
  -6   9   7    2.97    1.72
   6  -9   7    4.31    2.28
   6   9   7    4.93    1.34
   7   9   7    2.43    1.41
   7  -9   7    3.15    2.52
   7   9  -7    2.83    1.37
   7  -9  -7    5.74    2.05
  -7   9   7    4.03    2.00
   8   9   7    0.03    1.48
   8  -9   7    0.21    2.19
   8   9  -7   -0.34    1.42
  -8   9   7    1.00    2.05
   8  -9  -7    1.01    2.17
   0  10   7   44.15    1.90
   0  10  -7   45.57    2.12
   0 -10  -7   45.32    1.54
   0  10  -7   45.83    2.09
  -1 -10  -7   77.92    2.09
   1  10   7   72.14    2.17
  -1  10  -7   73.16    3.67
  -1  10  -7   76.28    3.53
   1 -10  -7   73.61    2.06
  -1  10   7   78.30    2.11
   1  10  -7   75.63    2.43
   2 -10  -7    2.77    1.16
   2  10  -7    1.34    1.47
   2  10   7    2.49    1.13
  -2  10   7   -0.23    1.79
  -3  10   7   27.72    1.87
   3  10   7   24.66    1.81
   3  10  -7   25.69    1.76
   3 -10  -7   30.36    1.91
   4 -10  -7    1.15    1.84
   4  10  -7    3.70    1.58
   4  10   7    1.87    1.21
  -4  10   7    1.95    1.73
   5  10   7   38.06    1.97
   5  10  -7   44.90    1.90
   5 -10  -7   38.71    2.09
  -5  10   7   39.18    1.57
   6 -10  -7    3.39    1.83
   6  10   7    3.96    1.83
   6  10  -7    3.97    1.77
  -6  10   7    2.07    1.88
   6 -10   7    2.62    3.10
   7  10   7    1.37    1.93
   7 -10   7    1.00    2.94
   7 -10  -7    1.41    2.01
  -7  10   7    1.89    1.83
   7  10  -7    0.94    1.94
   8 -10   7    2.00    3.21
   8 -10  -7    1.34    1.64
   8  10  -7    2.40    2.12
   8  10   7    1.01    2.18
  -8  10   7    1.71    2.14
   1 -11  -7    9.17    1.70
  -1  11  -7   10.24    2.42
  -1 -11  -7   10.29    1.65
   1  11  -7    8.71    1.59
  -1  11  -7   10.49    2.59
   1  11   7    8.29    1.77
  -1  11   7    9.31    1.73
   1  11  -7   10.17    1.65
  -2  11   7   15.97    1.83
   2  11   7   17.59    1.77
   2 -11  -7   19.16    1.84
   2  11  -7   16.71    1.63
   3  11   7    1.03    1.72
  -3  11   7    0.32    1.75
   3 -11  -7   -0.51    1.78
   3  11  -7    0.17    1.15
   4  11  -7    5.01    1.69
   4  11   7    5.28    1.74
   4 -11  -7    5.04    1.75
  -4  11   7    4.21    1.70
  -5  11   7    9.00    1.78
   5  11  -7    7.94    1.28
   5 -11  -7    7.54    1.87
   5  11   7    6.84    1.83
  -6  11   7    1.59    1.80
   6  11  -7    0.39    1.81
   6  11   7   -0.30    1.84
   6 -11  -7    3.03    1.89
   7 -11  -7    1.02    2.07
   7 -11   7    1.87    3.64
   7  11  -7    1.38    1.97
  -7  11   7    2.82    1.37
   7 -11   7    2.10    3.32
   7  11   7    2.64    2.04
   8  11   7   -0.32    2.23
   8 -11   7    0.59    3.32
   8  11  -7    0.20    2.14
   8 -11  -7    1.40    2.31
  -8  11   7    0.64    2.16
   8 -11   7    0.58    3.34
   0 -12  -7   70.38    2.09
   0  12  -7   69.81    2.83
   0  12   7   65.04    1.79
   0  12  -7   72.34    2.68
   1  12  -7   83.27    2.25
   1  12   7   80.98    2.08
  -1  12  -7   81.17    3.23
   1  12  -7   83.67    2.64
   1 -12  -7   86.15    2.24
  -1  12   7   77.56    2.37
  -1  12  -7   78.58    3.10
   2 -12  -7    6.39    1.78
   2  12   7    5.62    1.24
   2  12  -7    2.24    1.55
  -2  12   7    4.33    1.79
   3  12   7    6.45    1.29
   3 -12  -7    4.95    1.65
  -3  12   7    4.57    1.24
   3  12  -7    4.27    1.62
   4  12   7    3.14    1.77
   4  12  -7    2.04    1.83
  -4  12   7    2.70    1.70
   4 -12  -7    2.01    1.77
   5  12   7   10.49    1.88
   5 -12  -7   11.74    1.95
   5  12  -7    9.67    1.85
  -5  12   7   13.28    1.88
   6  12  -7    1.87    1.31
   6  12   7    2.18    1.97
   6 -12  -7    3.23    1.96
  -6  12   7    4.45    2.05
   7 -12  -7    2.30    2.23
  -7  12   7    1.26    2.16
   7  12  -7   -0.49    1.35
   7  12   7    2.78    2.17
   8  12  -7    2.05    1.53
   8 -12  -7    2.36    2.36
   8  12   7    0.93    1.68
  -8  12   7    1.34    2.25
   1  13  -7   33.80    1.92
   1  13   7   30.74    1.48
   1 -13  -7   34.05    1.89
  -1  13  -7   32.24    2.90
  -1  13  -7   31.31    2.46
  -1  13   7   33.44    1.51
   1  13  -7   32.69    2.05
   2  13   7   73.85    2.10
   2  13  -7   68.52    2.24
   2  13  -7   70.34    2.26
  -2  13   7   72.88    2.31
   2 -13  -7   74.61    2.24
   3  13   7    1.17    1.29
  -3  13   7    3.33    1.70
   3  13  -7    1.63    1.70
   3 -13  -7    0.29    1.76
  -4  13   7    8.19    1.80
   4  13   7    5.67    1.85
   4 -13  -7    4.55    1.83
   4  13  -7    6.46    1.88
   5 -13  -7    1.24    1.95
   5  13  -7    0.21    1.34
   5  13   7    1.18    1.94
  -5  13   7    0.38    1.86
   6  13   7    4.88    2.08
   6 -13  -7    5.13    2.11
  -6  13   7    3.36    2.12
   6  13  -7    6.38    1.86
  -7  13   7    3.89    2.30
   7  13   7   -0.60    2.17
   7 -13  -7    2.66    2.32
   7  13  -7    2.34    2.12
   0 -14  -7   80.30    2.29
   0  14  -7   71.07    2.84
   0  14  -7   79.78    2.48
   0  14   7   73.09    1.91
   1  14   7   13.50    1.97
   1  14  -7   13.19    1.91
   1  14  -7   13.88    2.29
  -1  14  -7   12.61    2.36
   1 -14  -7   13.86    1.88
  -1  14  -7   11.72    2.55
  -1  14   7   12.23    1.91
   2 -14  -7   39.45    2.04
   2  14   7   34.13    2.00
   2  14  -7   41.42    2.01
  -2  14   7   36.73    2.05
   2  14  -7   37.66    2.15
   3 -14  -7    5.03    1.77
   3  14   7    7.50    1.86
  -3  14   7    6.17    1.84
   3  14  -7    6.87    1.80
   3  14  -7    5.39    1.74
   4 -14  -7    3.00    1.92
  -4  14   7    2.78    1.83
   4  14   7    5.43    1.87
   4  14  -7    3.12    1.77
   5 -14  -7   21.64    2.16
   5  14   7   17.39    2.09
  -5  14   7   17.04    2.20
   5  14  -7   15.75    2.09
   6  14  -7   -1.25    2.07
   6  14   7   -0.12    2.13
   6 -14  -7    0.30    2.17
  -6  14   7    1.38    2.00
  -7  14   7    2.64    2.31
   7  14   7    1.54    1.65
   7 -14  -7    2.58    2.43
   7  14  -7    0.54    2.20
   1  15  -7    7.74    2.15
   1  15  -7    8.65    1.92
  -1  15  -7    8.34    2.60
  -1  15   7    7.37    1.83
   1  15   7    6.78    1.32
  -1  15  -7    7.90    2.39
   1 -15  -7    7.53    1.77
   2  15   7   16.54    1.95
   2  15  -7   19.95    2.00
   2 -15  -7   19.79    1.99
   2  15  -7   16.17    1.93
  -2  15   7   16.94    1.98
   3  15  -7    6.26    1.88
   3 -15  -7    7.52    1.94
   3  15   7    3.95    1.86
   3  15  -7    5.13    1.77
  -3  15   7    4.83    1.95
   4  15  -7    5.86    2.01
   4  15   7   10.20    2.00
  -4  15   7    9.15    2.03
   4  15  -7    8.57    1.91
   4 -15  -7    7.12    2.12
  -5  15   7    2.56    2.00
   5  15   7    1.72    1.96
   5 -15  -7    1.17    2.13
   5  15  -7   -0.40    2.05
   5  15  -7   -0.27    1.38
   6  15  -7    2.57    2.13
  -6  15   7    2.21    2.20
   6 -15  -7    2.02    2.25
   6  15   7    1.36    2.20
   0  16   7    2.15    1.81
   0  16  -7    1.66    2.28
   0  16  -7   -0.35    2.15
  -1  16  -7    0.52    2.43
   1  16   7    0.73    1.96
   1  16  -7    1.40    2.06
   1  16  -7    1.47    1.96
  -1  16  -7    1.51    2.61
  -1  16   7    1.69    1.95
   1 -16  -7    1.08    1.84
   2  16   7   17.65    1.54
   2  16  -7   16.21    2.15
  -2  16   7   20.94    2.07
   2 -16  -7   18.03    1.96
   2  16  -7   19.18    1.94
   3  16  -7    2.80    1.88
  -3  16   7    1.86    1.93
   3  16   7    1.64    1.95
   3  16  -7    3.06    1.92
   3 -16  -7    1.95    1.95
   4  16   7   19.10    2.11
  -4  16   7   18.59    2.15
   4 -16  -7   16.45    2.19
   4  16  -7   17.18    2.24
   4  16  -7   15.19    2.14
   5  16  -7    1.77    1.95
   5  16   7   -0.63    2.15
   5 -16  -7    2.13    2.18
  -5  16   7    1.54    2.18
   5  16  -7    0.94    1.57
  -6  16   7    1.21    2.35
   6  16   7    0.85    2.30
   6  16  -7   -0.23    2.35
   6 -16  -7    0.85    2.34
   6  16  -7    1.99    2.34
  -1  17  -7    1.15    2.49
   1 -17  -7    3.00    1.96
   1  17   7    0.22    1.96
   1  17  -7    1.20    1.92
  -1  17   7    0.85    1.99
   1  17  -7    1.85    2.05
  -1  17  -7    0.98    2.65
   2 -17  -7   15.94    2.09
   2  17   7   13.98    2.19
   2  17  -7   14.63    2.04
  -2  17   7    9.97    2.09
   2  17  -7   13.85    2.14
   3 -17  -7    1.80    2.05
   3  17  -7    2.22    1.97
  -3  17   7   -0.28    2.11
   3  17  -7    1.52    2.03
   3  17   7   -0.12    2.07
   4 -17  -7    1.96    2.21
   4  17   7    0.85    2.13
  -4  17   7    1.24    2.68
   4  17  -7    0.61    2.04
   4  17  -7    1.61    2.12
   5  17   7    2.01    2.19
   5  17  -7    1.11    2.11
   5  17  -7    2.76    2.32
  -5  17   7    1.67    2.29
   5 -17  -7    1.66    2.33
   0  18  -7    1.26    1.97
   0  18  -7    0.05    2.50
   0  18   7    2.95    2.04
   1  18   7    1.01    1.40
   1  18  -7    1.53    2.51
  -1  18  -7    0.85    3.04
   1  18  -7   -1.33    2.45
  -1  18  -7    0.15    2.93
  -1  18   7   -1.02    1.96
   2  18  -7    0.45    2.56
   2 -18  -7    1.33    2.17
   2  18  -7   -1.27    2.00
  -2  18   7   -0.46    2.08
   2  18   7    2.75    2.22
   3  18  -7    1.42    2.05
  -3  18   7    0.07    2.20
   3  18   7    2.14    2.17
   3  18  -7    0.04    2.15
   3 -18  -7    0.95    2.73
   4  18  -7    1.04    2.21
   4  18  -7    2.12    2.11
  -4  18   7    0.88    2.28
   4  18   7    1.94    2.25
   4 -18  -7    1.16    2.30
  -1  19   7   -1.23    2.11
   1  19  -7   -0.74    2.70
   1  19  -7    0.38    2.14
  -1  19  -7   -0.01    2.57
  -1  19  -7    0.59    3.24
   1  19   7   -0.81    2.11
   2  19  -7   -0.12    2.26
   2  19   7    1.22    2.20
   2  19  -7    0.68    2.22
  -2  19   7   -0.62    2.24
   3  19   7    2.71    2.21
  -3  19   7   -0.78    2.29
   3  19  -7    0.70    2.30
   3 -19  -7    0.75    2.29
   3  19  -7    0.42    2.16
   0  20  -7    0.25    2.21
   0  20  -7   -1.36    2.83
   0  20   7    0.54    2.28
  -1  20  -7    1.01    3.36
   1  20  -7   -0.39    2.88
   1  20   7    1.78    2.44
  -1  20  -7    1.32    3.28
   1  20  -7    0.26    2.70
  -1  20   7   -0.88    2.40
  -2  20   7    1.51    2.40
   2  20   7    2.83    2.37
   2  20  -7    0.14    2.41
   2  20  -7    1.10    2.78
   0   0  -8   50.47    2.49
   0   0   8   51.66    2.40
  -1   0   8  470.89    4.38
   1   0   8  443.99    4.82
  -1   0  -8  457.43    4.86
   1   0  -8  468.74    4.39
  -2   0  -8   14.66    1.68
   2   0  -8   14.69    1.75
   2   0   8   13.24    1.72
  -2   0   8   14.15    1.74
   3   0  -8  436.60    3.35
  -3   0   8  449.98    3.53
   3   0   8  403.02    4.06
   4   0  -8   23.24    1.74
  -4   0   8   20.39    1.65
   4   0   8   17.73    1.69
   5   0   8   36.23    1.81
  -5   0   8   36.41    1.36
   5   0  -8   38.93    1.80
   6   0  -8   39.38    1.89
   7   0  -8    1.94    1.20
   7   0   8    2.75    1.73
   8   0   8    2.63    1.85
   8   0  -8    4.34    1.91
   9   0  -8   -0.14    2.14
   9   0   8   -0.80    2.07
   9   0   8    2.13    2.12
  -1   1   8  149.33    2.90
  -1   1  -8  145.55    3.45
  -1  -1  -8  147.13    2.86
   1   1   8  139.59    2.90
   1  -1   8  143.16    3.20
  -1  -1   8  146.93    2.87
   1  -1  -8  146.01    2.53
   1   1  -8  146.93    2.95
   2   1   8  311.98    3.60
   2   1  -8  315.93    3.22
   2  -1  -8  338.94    3.38
   2  -1   8  324.33    4.35
  -2  -1  -8  316.48    3.78
  -2   1   8  328.96    3.37
  -2  -1   8  323.03    3.43
   3  -1   8    4.12    1.56
  -3  -1   8    6.02    1.48
  -3   1   8    3.59    1.55
   3  -1  -8    4.17    1.21
   3   1   8    4.89    1.61
   3   1  -8    7.19    1.57
   4  -1  -8   74.58    1.72
  -4   1   8   74.63    2.03
   4   1   8   76.36    2.09
  -4  -1   8   79.83    2.00
   4   1  -8   82.94    2.08
   4  -1   8   74.17    2.22
  -5  -1   8   24.87    1.65
   5  -1  -8   25.98    1.79
   5   1  -8   23.95    1.26
  -5   1   8   24.04    1.29
   5   1   8   24.15    1.70
   6  -1  -8   -1.99    1.78
   6  -1   8    1.04    1.55
  -6   1   8    2.87    1.66
   6   1  -8    1.36    1.70
   7  -1  -8    4.37    1.25
   7   1  -8    8.86    1.79
   7   1   8    5.39    1.66
   7  -1   8    5.38    1.75
   8  -1  -8    2.45    1.38
   8   1   8    1.12    1.93
   8   1   8    1.25    1.85
   8   1  -8    0.90    1.35
   8  -1   8   -0.34    1.85
   9  -1   8    0.45    2.12
   9  -1  -8   -2.15    2.08
   9  -1   8   -2.24    2.11
   9   1  -8   -0.38    1.39
   9   1   8   -0.17    2.04
   9   1   8    0.34    1.99
   0  -2   8   25.83    1.96
   0  -2  -8   23.39    1.55
   0   2   8   21.68    2.04
   0   2  -8   24.11    2.37
  -1   2   8  220.95    2.89
  -1  -2  -8  218.76    3.14
  -1   2  -8  224.63    4.05
   1   2  -8  226.81    3.18
   1   2   8  226.36    3.31
   1  -2  -8  225.76    2.92
  -1  -2   8  232.30    3.34
   1  -2   8  221.29    4.07
   2   2   8    2.83    1.64
   2  -2   8    1.25    1.65
  -2  -2  -8    1.22    1.62
  -2   2   8    1.77    1.65
   2   2  -8    2.25    1.67
  -2  -2   8    1.06    1.73
   2  -2  -8    0.20    1.75
   3   2   8  197.65    2.88
   3  -2  -8  196.44    2.70
   3  -2   8  196.64    3.59
  -3   2   8  202.41    2.68
  -3  -2   8  201.24    2.67
   3   2  -8  194.43    2.39
  -4  -2   8   16.27    1.66
   4  -2  -8   15.90    1.80
   4   2  -8   17.83    1.26
  -4   2   8   15.63    1.28
   4  -2   8   15.47    1.78
   4   2   8   18.95    1.61
   5  -2  -8   -0.37    1.18
   5  -2   8    0.75    1.56
   5   2   8    1.57    1.61
   5   2  -8   -1.14    1.58
  -5   2   8   -0.24    1.54
   6  -2   8   39.98    1.93
   6   2   8   37.00    1.56
   6  -2  -8   42.63    1.54
  -6   2   8   44.26    1.91
   6   2  -8   45.53    1.93
   7   2   8    4.63    1.91
   7   2   8    3.46    1.91
   7  -2   8    3.31    1.78
   7   2  -8    3.62    1.74
   7  -2  -8    4.31    1.78
   8   2   8    4.63    1.41
   8  -2  -8    5.06    1.35
   8   2   8    6.84    1.89
   8  -2   8    5.12    1.83
   8   2  -8    4.12    1.96
   9   2  -8    1.51    2.12
   9   2   8    0.71    2.11
   9  -2   8    0.11    2.03
   9  -2  -8    2.39    2.13
   9   2   8    1.29    2.16
  -1  -3  -8  287.56    3.34
   1   3   8  264.79    3.35
  -1   3   8  281.49    3.30
  -1   3  -8  267.51    5.13
   1  -3  -8  276.05    3.33
  -1  -3   8  272.61    3.60
   1   3  -8  269.33    3.61
   1  -3   8  271.78    5.04
  -2   3   8 1499.19    6.66
   2  -3   8 1489.69   10.89
   2   3  -8 1471.29    6.89
   2   3   8 1475.57    6.81
  -2  -3  -8 1427.41    6.63
  -2  -3   8 1519.90    6.90
   2  -3  -8 1438.96    6.37
  -3   3   8   21.54    1.80
   3  -3  -8   22.54    1.81
  -3  -3   8   25.31    1.33
   3   3  -8   22.39    1.72
   3  -3   8   23.62    2.28
   3   3   8   20.72    1.72
   4   3  -8   18.98    1.71
   4  -3  -8   21.53    1.91
   4   3   8   17.26    1.76
   4  -3   8   20.12    1.79
  -4   3   8   20.72    1.76
   4  -3   8   19.06    1.84
   5   3  -8    5.75    1.15
   5  -3  -8    5.13    1.73
   5   3   8    5.27    1.23
  -5   3   8    7.71    1.17
   5  -3   8    6.27    1.62
   6  -3   8   20.16    1.94
  -6   3   8   18.40    1.86
   6  -3  -8   20.68    1.84
   6   3   8   17.17    1.80
   6   3  -8   20.68    1.35
   7  -3  -8    3.98    1.76
   7  -3   8    4.45    1.76
  -7   3   8    4.39    1.78
   7   3   8    3.41    1.74
   7   3  -8    2.57    1.82
   8  -3  -8   -0.37    1.42
   8   3   8   -1.19    1.84
   8   3  -8    0.28    1.92
   8  -3   8    0.47    1.94
   8   3   8   -0.55    1.36
   9  -3   8   -0.35    2.12
   9   3   8    0.74    2.22
   9  -3  -8    1.59    1.57
   9   3   8    2.22    2.18
   9   3  -8    0.85    1.39
   0  -4   8  119.72    3.19
   0   4  -8  117.21    3.02
   0  -4  -8  119.65    2.38
   0   4   8  117.98    2.10
  -1   4  -8  193.38    5.20
  -1  -4  -8  199.78    2.80
   1  -4  -8  187.72    2.55
   1   4   8  191.43    2.80
  -1   4   8  191.60    2.85
   1  -4   8  198.59    5.12
   1   4  -8  192.17    2.87
  -1  -4   8  194.99    3.07
   2   4  -8  148.68    2.63
  -2   4   8  147.38    2.67
  -2  -4   8  148.57    2.61
  -2  -4  -8  136.61    2.24
   2  -4   8  145.84    5.08
   2  -4  -8  144.52    2.63
   2   4   8  144.22    2.51
   3   4   8   14.66    1.67
   3  -4   8   15.70    2.06
   3   4  -8   15.41    1.23
   3  -4  -8   17.96    1.78
   3  -4   8   15.11    2.23
  -3   4   8   16.67    1.70
  -4   4   8    6.90    1.70
   4  -4  -8    5.89    1.32
   4  -4   8    7.97    1.95
   4   4   8    7.13    1.22
   4   4  -8    6.72    1.63
   4  -4   8    7.32    1.92
   5   4   8    0.09    1.59
   5   4  -8   -1.11    1.57
   5  -4  -8   -1.90    1.74
  -5   4   8   -0.64    1.66
   5  -4   8    0.99    1.56
   6   4  -8   13.11    1.73
   6  -4  -8   15.67    1.88
  -6   4   8   17.12    1.35
   6  -4   8   16.62    2.21
   6   4   8   17.62    1.77
   7   4  -8   -0.46    1.80
   7  -4  -8    1.07    1.23
   7  -4   8    0.92    1.74
  -7   4   8   -0.21    1.72
   7   4   8    1.26    1.21
   8  -4  -8    9.16    2.05
   8   4   8    5.84    2.05
   8   4   8    9.39    1.93
   8   4  -8    9.24    1.96
   8  -4   8    6.37    2.05
   9   4   8    3.54    2.28
   9   4   8    5.74    2.11
   9   4  -8    3.03    1.60
   9  -4   8    4.65    2.33
   9  -4  -8    1.77    1.60
  -1  -5  -8    8.57    1.53
   1   5   8   10.84    1.57
  -1   5  -8    9.65    3.11
   1  -5  -8    9.03    1.43
   1   5  -8    9.84    1.56
  -1   5   8   10.20    1.87
   2   5  -8    6.69    1.58
   2   5   8    7.12    1.08
  -2   5   8    6.05    1.72
   2  -5  -8    6.81    1.28
  -2  -5  -8    6.42    1.53
   3  -5   8    1.25    2.47
   3   5   8    3.70    1.53
  -3   5   8    1.88    1.66
   3   5  -8    1.02    1.56
   3  -5  -8    1.71    1.15
   3  -5   8    1.15    2.39
  -4   5   8   57.63    2.07
   4  -5   8   57.18    2.62
   4   5   8   57.26    2.00
   4  -5  -8   58.39    2.10
   4   5  -8   55.37    1.56
   4  -5   8   58.57    2.70
   5  -5   8  124.22    3.13
   5   5   8  119.29    1.95
   5   5  -8  128.02    1.99
  -5   5   8  129.18    2.31
   5  -5  -8  122.75    2.02
   6   5   8   16.51    1.41
   6   5  -8   25.00    1.82
  -6   5   8   20.01    1.85
   6  -5  -8   17.84    1.88
   6  -5   8   20.14    1.86
   7   5   8   26.46    1.94
   7  -5  -8   25.95    2.09
   7  -5   8   29.22    2.08
  -7   5   8   22.45    2.02
   7   5  -8   25.80    1.94
   8  -5  -8    9.14    2.06
   8   5   8    7.29    1.98
   8  -5   8    8.13    2.07
   8   5   8    8.61    1.45
   8   5  -8   10.34    1.49
   9  -5   8    0.28    2.33
   9  -5  -8    0.61    2.21
   9   5   8    3.70    2.14
   9   5   8    1.89    2.16
   9   5  -8    2.50    2.15
   0  -6  -8   89.14    2.33
   0   6   8   89.03    1.99
   0   6  -8   94.10    3.12
  -1   6   8  648.41    4.36
   1   6   8  626.44    4.11
  -1   6  -8  651.68   13.88
  -1  -6  -8  639.37    4.12
   1   6  -8  667.81    5.26
   1  -6  -8  667.70    4.39
   2   6   8   45.53    1.93
  -2  -6  -8   46.52    1.82
  -2   6   8   49.28    2.00
   2   6  -8   47.25    1.87
   2  -6  -8   49.61    1.99
   3   6   8   37.53    1.45
  -3   6   8   41.38    1.94
   3   6  -8   40.16    1.47
   3  -6  -8   40.19    2.02
  -4   6   8   17.44    1.83
   4  -6   8   16.96    2.57
   4  -6   8   17.12    2.72
   4   6   8   13.82    1.68
   4   6  -8   18.74    1.69
   4  -6  -8   17.20    1.77
   5   6   8   18.54    1.76
   5   6  -8   17.61    1.32
  -5   6   8   21.95    1.87
   5  -6   8   20.45    2.37
   5  -6  -8   19.42    1.97
  -6   6   8    8.76    1.94
   6  -6  -8   10.59    1.75
   6   6  -8   11.58    1.76
   6   6   8   10.63    1.75
   6  -6   8   11.05    2.28
   7  -6  -8   16.99    2.04
   7   6  -8   10.43    1.38
   7   6   8   11.60    1.93
   7  -6   8   13.62    1.99
  -7   6   8   12.32    1.96
   8   6   8   15.41    2.13
   8   6  -8   13.90    2.11
   8  -6  -8   11.96    1.60
   8  -6   8   14.29    2.58
   9   6  -8    2.66    1.55
   9   6   8    7.09    2.19
   9   6   8    2.17    2.34
   9  -6   8    5.79    2.39
   9  -6  -8    7.79    2.37
   9  -6   8    5.85    2.39
   1  -7  -8  105.45    2.27
   1   7   8  104.32    2.20
   1   7  -8  101.83    2.45
  -1   7   8  104.92    2.31
  -1  -7  -8  103.12    1.89
   2   7   8   30.70    1.79
   2  -7  -8   32.22    1.46
  -2   7   8   32.84    1.89
   2   7  -8   31.83    1.74
   3   7   8   34.87    1.82
   3  -7  -8   33.12    1.91
  -3   7   8   36.11    1.93
   3   7  -8   34.48    1.85
   4  -7   8    3.59    3.14
   4  -7   8    3.73    3.12
   4  -7  -8    4.10    1.77
   4   7   8    3.79    1.58
   4   7  -8    4.21    1.63
  -4   7   8    2.15    1.68
   5   7  -8   45.92    1.50
   5  -7   8   48.21    2.96
  -5   7   8   51.22    2.01
   5   7   8   44.32    1.55
   5  -7  -8   44.11    1.61
   5  -7   8   42.69    2.84
   6   7   8    5.94    1.28
   6  -7   8    9.51    2.32
   6   7  -8    7.46    1.24
   6  -7  -8    8.49    1.40
  -6   7   8    9.03    1.29
   7   7  -8    2.85    1.83
   7  -7   8    3.70    2.38
   7  -7  -8    0.99    1.94
   7   7   8    3.90    1.36
  -7   7   8    2.77    1.81
   8   7   8    7.05    1.44
   8   7  -8    6.46    1.48
   8  -7   8    7.17    2.60
  -8   7   8    8.32    2.02
   8  -7  -8    6.63    2.15
   9   7  -8    3.03    2.25
   9  -7   8   -1.78    2.83
   9  -7   8   -0.35    2.83
   9   7   8    1.14    2.28
   9   7   8    1.03    2.17
   9  -7  -8    2.77    1.64
   0   8  -8   46.68    2.22
   0  -8  -8   47.59    1.89
   0   8   8   46.34    1.54
  -1   8   8   11.12    1.80
  -1   8  -8   13.22    3.70
   1   8   8   16.05    1.70
  -1   8  -8   13.38    3.50
  -1  -8  -8   13.10    1.24
   1  -8  -8   13.17    1.71
   1   8  -8   12.78    1.66
   2   8   8   47.07    1.91
   2   8  -8   53.79    1.87
   2  -8  -8   51.31    2.02
  -2   8   8   53.99    2.07
   3   8   8   16.78    1.69
   3   8  -8   12.45    1.61
   3  -8  -8   15.23    1.80
  -3   8   8   15.43    1.81
   4  -8  -8   59.72    2.13
  -4   8   8   60.56    2.09
   4   8   8   56.20    1.62
   4   8  -8   59.28    1.91
  -5   8   8    4.45    1.74
   5  -8   8    3.45    2.85
   5  -8  -8    2.30    1.81
   5   8  -8    4.94    1.65
   5  -8   8    3.36    2.41
   5   8   8    2.92    1.71
   6   8   8    1.95    1.85
  -6   8   8    1.85    1.82
   6  -8   8    2.17    2.15
   6   8  -8    3.46    1.68
   6  -8   8    0.74    2.61
   6  -8  -8    3.17    1.92
   7  -8   8   14.10    2.48
   7   8  -8   14.25    1.96
   7  -8  -8   15.40    2.07
  -7   8   8   15.10    1.97
   7   8   8   11.95    2.00
   8   8   8    2.39    2.05
   8  -8   8    0.59    2.62
   8  -8   8    1.91    2.63
   8   8  -8    1.53    1.45
  -8   8   8    2.98    2.07
   8  -8  -8    2.77    2.13
   9   8   8   -1.17    1.68
   9   8  -8    0.92    2.21
   9  -8   8    0.44    2.42
   9   8   8    0.30    2.25
   9  -8  -8    1.00    2.41
   9  -8   8    0.00    2.98
  -1   9  -8   12.03    3.05
   1   9  -8   12.33    2.01
   1  -9  -8   15.84    1.74
   1   9   8   11.78    1.69
  -1   9   8   10.75    1.81
  -1   9  -8   12.51    3.07
  -1  -9  -8   13.21    1.23
   2  -9  -8    3.15    1.28
  -2   9   8    4.86    1.81
   2   9  -8    5.21    1.47
   2   9   8    3.04    1.16
   3   9   8    2.83    1.61
   3   9  -8    3.48    1.58
   3  -9  -8    2.52    1.79
  -3   9   8    1.90    1.82
   4  -9  -8   17.88    1.90
  -4   9   8   20.30    1.40
   4   9  -8   15.99    1.71
   4   9   8   18.05    1.80
  -5   9   8   20.08    1.97
   5   9  -8   19.94    1.75
   5  -9  -8   20.28    1.85
   5   9   8   20.02    1.81
   6   9  -8    0.72    1.74
   6  -9   8    0.81    2.89
   6  -9   8    0.25    2.43
   6  -9  -8    2.25    1.94
  -6   9   8    2.14    1.84
   6   9   8    1.64    1.81
  -7   9   8    1.88    1.87
   7   9  -8    0.61    1.34
   7  -9   8    0.29    2.43
   7   9   8   -0.45    1.97
   7  -9  -8    3.32    1.97
   7  -9   8    1.31    2.89
   8  -9   8    1.47    2.81
   8   9   8    0.85    1.54
   8   9  -8    1.00    1.51
   8  -9  -8   -2.51    2.21
  -8   9   8    2.06    2.01
   8  -9   8    1.41    2.72
   0 -10  -8    1.76    1.71
   0  10  -8    3.42    1.88
   0  10   8    0.20    1.81
   0  10  -8    2.77    1.95
   1 -10  -8    1.03    1.68
  -1  10  -8   -0.25    2.58
   1  10   8    0.73    1.69
  -1  10  -8    0.60    2.71
  -1  10   8   -0.92    1.83
   1  10  -8   -0.28    1.53
  -1 -10  -8    1.10    1.08
   2 -10  -8    1.11    1.68
   2  10  -8    1.89    1.50
   2  10   8    1.88    1.57
  -2  10   8    0.86    1.74
  -3  10   8   13.96    1.79
   3  10  -8   12.55    1.74
   3  10   8   14.86    1.31
   3 -10  -8   14.23    1.85
  -4  10   8    5.84    1.68
   4  10  -8    7.30    1.68
   4  10   8    5.96    1.72
   4 -10  -8    7.48    1.74
   5  10   8   -0.98    1.26
  -5  10   8    0.35    1.82
   5 -10  -8    1.88    1.74
   5  10  -8    0.20    1.66
  -6  10   8    4.50    1.33
   6 -10  -8    1.93    1.93
   6  10  -8    2.76    1.82
   6  10   8    5.36    1.32
   7 -10  -8    3.66    2.04
   7  10  -8    2.95    2.06
   7 -10   8    4.24    3.35
  -7  10   8    4.04    1.99
   7 -10   8    4.04    3.32
   7  10   8    4.63    2.04
   8  10  -8    0.33    1.46
   8  10   8    1.94    2.20
  -8  10   8   -1.14    2.14
   8 -10  -8   -0.63    2.25
   8 -10   8    0.61    3.19
   8 -10   8    0.99    3.31
   1 -11  -8   -0.04    1.63
  -1  11  -8    2.03    2.76
   1  11   8    2.25    1.64
  -1 -11  -8    0.46    1.14
  -1  11  -8    0.75    2.54
  -1  11   8    2.17    1.73
   1  11  -8    1.40    1.56
   2 -11  -8    8.27    1.78
   2  11  -8    7.14    1.57
   2  11   8    6.73    1.73
  -2  11   8    6.71    1.90
   3  11   8   16.79    1.89
  -3  11   8   20.71    1.90
   3 -11  -8   22.89    1.87
   3  11  -8   19.27    1.71
   4  11   8   26.71    1.40
   4  11  -8   29.64    1.88
   4 -11  -8   28.08    1.95
  -4  11   8   30.07    2.00
   5  11   8    1.27    1.79
   5  11  -8    0.17    1.74
   5 -11  -8    1.02    1.81
  -5  11   8    2.06    1.73
  -6  11   8    2.07    1.33
   6 -11  -8    2.62    1.93
   6  11  -8    2.92    1.31
   6  11   8    2.18    1.91
  -7  11   8    1.32    2.05
   7  11   8    0.27    2.06
   7 -11  -8    0.26    2.08
   7  11  -8   -0.75    1.95
   8  11   8    0.66    1.58
  -8  11   8   -1.16    2.15
   8 -11   8    1.22    4.34
   8 -11  -8    2.38    2.33
   8  11  -8    0.76    2.13
   8 -11   8    1.16    4.33
   0 -12  -8   -1.32    1.16
   0  12   8   -0.85    1.68
   0  12  -8    0.87    2.10
   0  12  -8    0.40    2.01
   1 -12  -8   13.24    1.28
   1  12  -8   14.95    1.79
   1  12   8   13.52    1.80
  -1  12  -8   14.29    2.66
  -1  12   8   14.62    1.87
  -1 -12  -8   15.34    1.29
  -1  12  -8   13.02    2.49
   1  12  -8   14.83    1.86
   2 -12  -8    2.62    1.72
   2  12  -8    2.06    1.58
   2  12   8    1.57    1.23
  -2  12   8    1.05    1.84
   3  12   8   23.52    1.88
  -3  12   8   25.05    1.95
   3  12  -8   24.69    1.79
   3 -12  -8   24.56    1.96
   4  12   8   18.03    1.89
   4 -12  -8   18.73    1.42
   4  12  -8   21.79    2.06
  -4  12   8   19.19    1.84
   5  12  -8    3.18    1.33
  -5  12   8    1.01    1.86
   5 -12  -8   -0.15    1.87
   5  12   8    1.23    1.82
   6  12   8    6.44    2.01
  -6  12   8    9.42    1.95
   6  12  -8    6.92    1.95
   6 -12  -8    7.76    2.10
   7  12  -8    0.56    1.47
   7 -12  -8    0.20    2.12
   7  12   8    2.00    2.13
  -7  12   8   -1.86    2.04
   1 -13  -8   12.85    1.82
   1  13   8   10.20    1.79
  -1  13  -8   10.98    2.64
   1  13  -8   10.08    1.75
  -1  13   8    8.32    1.33
   1  13  -8    9.43    1.78
  -1  13  -8    9.23    2.51
   2  13  -8    1.64    1.70
   2  13   8   -0.71    1.73
   2  13  -8    0.49    1.66
   2 -13  -8    1.10    1.14
  -2  13   8    2.26    1.79
   3  13   8    1.68    1.75
  -3  13   8   -1.14    1.68
   3 -13  -8    0.11    1.67
   3  13  -8    1.52    1.63
   4 -13  -8    9.94    1.86
   4  13   8    7.83    1.88
  -4  13   8    7.73    1.93
   4  13  -8    8.75    1.82
   5  13   8    2.96    1.98
   5  13  -8    6.08    1.94
   5 -13  -8    5.37    1.96
  -5  13   8    5.04    1.95
   6  13   8   -1.12    2.04
   6 -13  -8    1.10    2.08
  -6  13   8    1.26    2.05
   6  13  -8    1.45    1.30
   7 -13  -8    0.23    2.27
   7  13  -8    2.03    2.05
   7  13   8    0.88    1.54
  -7  13   8    1.61    2.18
   0  14  -8   51.26    2.32
   0  14   8   48.92    2.23
   0  14  -8   53.34    2.77
   0 -14  -8   54.03    2.17
   1  14  -8    9.52    1.86
   1 -14  -8    7.77    1.74
   1  14  -8    7.92    2.17
   1  14   8    6.14    1.30
  -1  14  -8    8.11    2.64
  -1  14  -8    8.12    2.81
  -1  14   8    8.23    2.03
   2  14  -8    1.71    1.74
  -2  14   8    1.62    1.75
   2  14   8    3.27    1.24
   2  14  -8    3.07    1.85
   2 -14  -8    1.48    1.71
  -3  14   8    1.13    1.88
   3  14  -8   -0.02    1.30
   3  14   8    1.42    1.76
   3 -14  -8   -1.57    1.89
   3  14  -8    2.52    1.70
   4  14   8    4.47    1.82
   4 -14  -8    3.55    1.84
   4  14  -8    2.83    1.73
  -4  14   8    0.85    1.92
  -5  14   8    2.40    1.98
   5  14   8    2.88    2.00
   5  14  -8    3.04    1.88
   5 -14  -8    4.48    1.97
   6 -14  -8   -0.34    2.08
   6  14   8   -0.03    1.46
  -6  14   8    2.01    2.12
   6  14  -8    2.39    2.02
   7 -14  -8   -0.34    2.42
   7  14   8   -1.03    2.34
   7  14  -8    2.45    2.23
  -7  14   8    3.21    2.35
   1  15  -8    5.84    1.94
   1  15   8    3.29    1.95
  -1  15  -8    6.35    2.75
  -1  15   8    5.44    1.91
   1  15  -8    5.19    2.15
   1 -15  -8    5.07    1.83
  -1  15  -8    4.44    2.51
   2 -15  -8   23.02    1.94
   2  15   8   21.35    1.96
   2  15  -8   20.32    2.00
  -2  15   8   23.04    2.02
   2  15  -8   26.29    2.16
  -3  15   8    2.34    1.84
   3  15  -8    2.05    1.75
   3 -15  -8    1.82    1.93
   3  15   8    1.38    1.80
   3  15  -8    1.72    1.24
   4 -15  -8   -0.47    1.91
   4  15   8    4.78    1.98
   4  15  -8    1.28    1.88
  -4  15   8   -0.85    1.91
   4  15  -8   -0.03    1.98
   5  15   8    0.87    1.45
   5  15  -8    1.99    1.87
   5 -15  -8   -0.13    2.12
  -5  15   8    2.36    2.06
  -6  15   8    1.09    2.27
   6 -15  -8    0.04    2.29
   6  15   8    1.62    1.52
   6  15  -8    0.15    2.14
   0  16   8    0.19    1.94
   0  16  -8    2.59    2.29
   0  16  -8    2.24    2.19
  -1  16  -8   14.46    3.19
   1  16  -8   12.50    2.58
   1  16   8   14.07    1.49
  -1  16   8   12.81    2.05
   1 -16  -8   13.73    2.00
  -1  16  -8   14.90    3.25
   1  16  -8   13.70    1.95
   2  16  -8    4.87    1.99
   2  16   8    3.10    2.04
  -2  16   8    8.37    2.00
   2  16  -8    6.26    1.87
   2 -16  -8    6.01    1.85
  -3  16   8    1.94    1.99
   3  16   8    0.42    2.00
   3 -16  -8   -0.11    1.94
   3  16  -8    3.65    1.99
   3  16  -8    2.56    1.98
   4 -16  -8    7.77    2.20
   4  16  -8   10.36    1.99
  -4  16   8    5.89    2.20
   4  16   8    6.65    1.57
   4  16  -8    8.00    2.04
   5  16   8    0.35    1.49
   5 -16  -8    2.75    2.22
  -5  16   8   -0.50    2.19
   5  16  -8    1.99    2.21
   5  16  -8    1.55    2.13
   6 -16  -8    2.51    2.44
   6  16  -8    4.71    2.36
   6  16   8    2.17    2.28
  -6  16   8    1.23    2.31
   6  16  -8    1.47    1.71
   1  17  -8    0.36    1.98
   1  17   8    0.46    2.03
  -1  17   8   -0.84    1.97
   1  17  -8    1.61    2.21
  -1  17  -8    0.29    2.86
   1 -17  -8    2.78    1.98
  -1  17  -8    0.24    2.67
   2  17  -8    3.43    2.51
  -2  17   8    3.01    2.15
   2  17  -8    4.08    2.01
   2  17   8    4.08    2.02
   2 -17  -8    4.39    1.99
   3  17  -8    1.83    2.04
   3 -17  -8    1.21    2.07
  -3  17   8    1.09    2.04
   3  17   8    0.60    1.40
   3  17  -8   -0.81    2.00
   4  17   8    1.34    1.55
   4  17  -8    4.63    2.05
  -4  17   8    3.18    2.15
   4 -17  -8    2.59    2.13
   4  17  -8    2.91    2.19
   5 -17  -8    1.56    2.33
  -5  17   8   -1.44    2.31
   5  17   8   -0.18    1.52
   5  17  -8    0.57    2.34
   5  17  -8    0.26    2.20
   0  18  -8    0.22    2.47
   0  18  -8    1.04    2.59
   0  18   8   -2.52    2.06
   1  18  -8    0.63    2.08
   1  18   8   -0.33    2.17
   1  18  -8   -0.75    1.95
  -1  18  -8    0.37    2.88
  -1  18   8    1.07    2.06
  -1  18  -8    1.03    3.08
   2  18  -8   -1.28    2.83
   2  18   8    0.81    1.42
   2  18  -8   -1.43    2.14
   2 -18  -8    0.22    2.02
  -2  18   8    0.43    2.10
   3  18  -8    4.52    2.29
   3  18  -8    2.48    2.13
   3  18   8    1.06    1.56
  -3  18   8    1.98    2.22
   3 -18  -8    1.46    2.17
   4 -18  -8    3.28    2.30
   4  18   8   -0.35    1.61
   4  18  -8    3.02    2.16
  -4  18   8    3.56    2.37
   4  18  -8    0.93    2.34
  -1  19  -8    1.43    3.57
   1  19  -8    1.32    2.22
   1  19   8    3.50    2.18
  -1  19  -8    0.57    3.73
   1  19  -8    2.26    2.08
  -1  19   8   -0.10    2.22
   2  19  -8    2.49    2.73
   2  19   8    0.26    1.54
   2 -19  -8    1.14    2.23
   2  19  -8   -1.11    2.29
  -2  19   8   -0.21    2.19
  -3  19   8    1.58    2.89
   3  19  -8    0.09    2.40
   3  19  -8   -0.09    2.32
   3  19   8   -1.07    1.65
   3 -19  -8    0.13    2.37
   0  20  -8    1.54    2.85
   0  20  -8    3.60    3.02
   0  20   8    6.08    2.31
  -1  20  -8    1.52    4.43
   1  20   8    0.44    2.39
   1  20  -8    0.28    2.75
  -1  20  -8    1.81    4.26
   1  20  -8    1.85    2.39
  -1  20   8    2.12    2.43
   2  20  -8    0.23    2.35
   1   1  -9  318.17    3.70
  -1   1  -9  307.30    4.15
   1   1   9  313.81    3.73
  -1  -1   9  316.26    3.72
   1  -1   9  309.17    4.41
  -1  -1  -9  299.43    3.68
  -1   1   9  315.90    3.52
   1  -1  -9  305.72    3.29
   2   1  -9   -0.13    1.73
   2  -1  -9   -0.17    1.13
  -2  -1   9    1.65    1.68
   2   1   9    0.58    1.62
  -2   1  -9   -0.40    1.47
   2  -1   9   -0.09    1.58
  -2   1   9    1.67    1.56
  -2  -1  -9    0.77    1.65
   3   1   9   58.15    1.96
   3  -1   9   57.22    2.12
  -3   1   9   62.45    2.05
   3  -1  -9   59.77    2.00
   3   1  -9   60.84    1.97
  -3  -1   9   61.25    1.96
   4  -1   9  170.53    2.86
   4   1   9  167.12    2.59
   4  -1  -9  184.96    2.53
  -4  -1   9  178.43    2.53
   4   1  -9  179.70    2.53
  -4   1   9  177.03    2.22
  -5  -1   9    4.64    1.57
   5  -1   9    5.17    1.54
   5  -1  -9    5.24    1.63
  -5   1   9    6.46    1.54
   5   1  -9    4.79    1.61
   5   1   9    4.89    1.61
   6  -1   9    2.79    1.54
  -6   1   9    0.45    1.69
   6  -1  -9    5.16    1.75
   6   1  -9    4.21    1.73
   6  -1   9    2.53    1.62
   6   1   9    1.73    1.71
   7  -1   9    9.10    1.78
   7  -1  -9    8.24    1.80
   7   1  -9    8.70    1.86
   7  -1   9    8.14    1.72
   7   1   9    9.61    1.86
   7   1   9   10.77    1.72
   8  -1   9   -0.97    1.86
   8  -1  -9    0.68    1.88
   8  -1   9    0.24    1.95
   8   1  -9   -0.97    1.93
   8   1   9    2.53    1.85
   8   1   9    0.53    1.38
   9   1   9    2.26    2.20
   9  -1  -9    5.61    1.57
   9   1  -9    6.10    2.11
   9   1   9    6.07    2.07
   9  -1   9    4.94    2.08
   9  -1   9    4.56    2.23
   0  -2   9  446.08    4.80
   0  -2  -9  434.73    3.88
   0   2   9  431.16    4.03
   0   2  -9  433.27    4.74
  -1   2   9   46.87    1.67
  -1  -2  -9   45.44    2.05
   1   2   9   46.40    2.14
   1   2  -9   44.71    2.12
  -1  -2   9   47.97    2.07
  -1   2  -9   45.10    2.16
   1  -2  -9   47.84    2.12
   1  -2   9   45.74    2.26
   2   2   9   79.31    2.36
   2  -2   9   78.96    2.60
   2  -2  -9   77.20    2.13
  -2   2   9   80.86    2.12
   2   2  -9   78.89    2.32
  -2  -2   9   82.56    1.92
  -2  -2  -9   73.68    1.91
   3   2   9  545.68    4.14
  -3  -2   9  563.38    3.95
   3  -2   9  538.04    5.14
   3  -2  -9  552.78    3.93
   3   2  -9  565.42    3.99
  -3   2   9  568.63    3.81
   4  -2  -9   16.97    1.32
  -4   2   9   17.43    1.69
  -4  -2   9   19.29    1.69
   4  -2   9   17.70    1.80
   4   2  -9   18.14    1.30
   4   2   9   17.94    1.71
  -5   2   9   53.13    1.84
   5  -2  -9   48.31    1.90
   5  -2   9   48.42    1.98
  -5  -2   9   49.98    1.44
   5   2   9   51.50    1.97
   5   2  -9   51.22    1.87
   6  -2   9   14.82    1.75
  -6   2   9   13.77    1.31
   6  -2  -9   17.22    1.38
   6  -2   9   16.96    1.77
   6   2  -9   17.73    1.76
   6   2   9   16.05    1.80
   7  -2   9    0.32    2.20
   7   2  -9    2.04    1.27
   7  -2   9    1.30    1.75
   7   2   9    3.45    1.84
   7  -2  -9    1.82    1.33
  -7   2   9    0.15    1.26
   8  -2  -9    7.78    2.01
   8   2   9    7.83    2.03
   8   2  -9    8.26    1.99
   8  -2   9   12.90    2.03
   8   2   9   10.87    2.11
   8  -2   9    9.48    2.05
   9   2   9    2.01    1.56
   9  -2  -9    1.92    2.11
   9  -2   9    2.29    2.17
   9   2  -9    3.41    2.13
   9  -2   9    3.77    2.25
   9   2   9    3.66    2.20
   1   3  -9  137.64    2.73
  -1   3  -9  133.39    3.69
  -1  -3  -9  127.79    2.27
  -1   3   9  136.87    2.59
   1  -3   9  136.71    3.42
   1   3   9  135.45    2.64
  -1  -3   9  136.63    2.71
   1  -3  -9  129.03    2.49
   2  -3   9   62.95    2.95
   2   3   9   61.43    2.15
  -2  -3   9   58.83    2.11
  -2   3   9   61.86    2.14
   2   3  -9   60.41    2.11
   2  -3  -9   62.04    2.10
  -2  -3  -9   59.13    2.11
   3   3   9  203.45    2.89
  -3  -3   9  221.14    2.74
   3   3  -9  217.46    2.76
   3  -3  -9  209.14    2.76
  -3   3   9  229.29    2.81
   3  -3   9  203.16    3.67
  -4   3   9  181.51    2.29
   4  -3  -9  181.14    2.62
   4   3  -9  180.82    2.52
  -4  -3   9  175.45    2.20
   4  -3   9  170.85    3.11
   4   3   9  171.47    2.61
   5  -3  -9    0.40    1.18
   5  -3   9   -0.20    1.91
   5  -3   9    2.17    1.63
  -5   3   9    0.71    1.60
   5   3   9    0.17    1.58
   5   3  -9   -1.42    1.56
  -6   3   9   33.31    1.84
   6  -3   9   29.93    1.88
   6  -3  -9   31.53    1.94
   6  -3   9   26.28    1.88
   6   3   9   26.30    1.91
   6   3  -9   28.25    1.85
   7  -3   9    1.20    2.12
   7  -3  -9   -0.34    1.23
   7   3   9   -1.23    1.81
   7  -3   9    1.42    1.80
  -7   3   9    1.14    1.18
   7   3  -9    4.45    1.80
   8  -3  -9   10.41    2.01
   8  -3   9    9.85    2.44
   8  -3   9   11.43    2.03
   8   3  -9   12.79    1.98
   8   3   9   11.63    2.04
   8   3   9   11.99    2.04
   9  -3   9    1.95    2.30
   9  -3  -9    3.38    2.17
   9   3   9    2.47    1.45
   9   3  -9    5.90    2.11
   9  -3   9   -0.43    2.21
   9   3   9    3.11    2.17
   0  -4  -9   15.41    1.72
   0   4   9   14.86    1.67
   0  -4   9   15.06    2.00
   0   4  -9   15.59    1.79
   1   4   9    3.14    1.25
  -1   4  -9    3.59    2.42
  -1  -4   9    3.16    1.41
   1  -4  -9    3.21    1.59
  -1  -4  -9    3.69    1.20
   1   4  -9    5.02    1.50
   1  -4   9    3.74    1.99
  -1   4   9    3.89    1.58
   2   4   9   21.08    1.32
  -2  -4   9   24.10    1.70
  -2  -4  -9   23.88    1.70
   2  -4  -9   23.97    1.39
   2  -4   9   22.41    2.83
   2   4  -9   23.47    1.39
  -2   4   9   23.73    1.75
   3   4   9   13.80    1.67
   3  -4   9   13.52    2.16
  -3  -4   9   15.57    1.20
  -3   4   9   15.04    1.72
   3   4  -9   13.55    1.21
   3  -4  -9   16.05    1.77
   4  -4   9   33.01    2.27
  -4   4   9   35.31    1.49
   4   4  -9   34.57    1.81
   4  -4   9   33.42    2.17
   4  -4  -9   32.68    1.95
   4   4   9   30.43    1.82
   5   4  -9    1.58    1.20
   5   4   9    1.86    1.62
   5  -4   9    2.67    1.67
  -5   4   9    4.02    1.55
   5  -4  -9    2.89    1.69
   5  -4   9    1.93    2.11
   6   4  -9   10.59    1.25
   6  -4  -9   11.10    1.80
   6  -4   9   11.07    1.77
  -6   4   9    9.37    1.78
   6  -4   9    8.65    1.84
   6   4   9    9.81    1.83
  -7   4   9    1.39    1.78
   7  -4   9    5.73    1.86
   7  -4  -9    5.52    1.87
   7  -4   9    4.91    2.33
   7   4   9    2.94    1.80
   7   4  -9    5.38    1.81
   8  -4  -9   13.96    2.03
   8  -4   9   11.70    2.55
   8  -4   9   10.36    2.12
   8   4  -9   12.30    2.01
   8   4   9   12.41    2.03
   8   4   9   11.99    2.06
   9  -4  -9    3.27    2.26
   9   4  -9    1.05    2.09
   9   4   9    1.10    2.24
   9  -4   9    0.68    2.24
   9   4   9    2.06    2.16
   9  -4   9    0.30    2.28
  -1  -5  -9  221.43    2.77
  -1  -5   9  228.65    3.16
   1   5  -9  225.56    3.25
   1  -5   9  234.92    5.72
   1   5   9  221.91    2.88
   1  -5  -9  220.06    2.63
  -1   5  -9  222.90    5.59
  -1   5   9  224.50    2.94
   2  -5  -9  313.16    2.98
   2   5  -9  321.81    3.30
  -2  -5  -9  313.64    3.15
  -2   5   9  333.41    3.29
   2   5   9  324.05    3.17
   3   5   9    5.87    1.63
   3   5  -9    5.51    1.62
   3  -5   9    5.31    2.60
  -3   5   9    5.15    1.75
   3  -5  -9    5.68    1.79
   3  -5   9    6.02    2.42
  -4   5   9    3.42    1.72
   4   5   9    3.26    1.61
   4   5  -9    3.82    1.16
   4  -5   9    3.12    1.98
   4  -5   9    3.78    1.90
   4  -5  -9    3.98    1.78
   5  -5  -9    9.33    1.77
  -5   5   9   10.54    1.67
   5   5  -9    8.60    1.68
   5  -5   9    9.30    2.15
   5  -5   9    9.99    2.20
   5   5   9    7.73    1.20
   6   5  -9    4.14    1.18
  -6   5   9    2.33    1.87
   6  -5  -9    3.36    1.17
   6   5   9    1.99    1.71
   6  -5   9    3.50    1.71
   6  -5   9    1.72    1.74
   7  -5   9    0.09    1.90
   7   5   9    0.42    1.81
   7  -5   9   -0.81    2.22
  -7   5   9    1.21    1.82
   7  -5  -9    1.99    1.28
   7   5  -9    0.98    1.77
   8  -5  -9    2.48    2.07
   8   5  -9    5.16    2.03
   8  -5   9    5.19    2.05
   8  -5   9    4.23    2.57
   8   5   9    6.51    2.05
   9  -5  -9    1.55    2.21
   9   5   9    0.77    2.12
   9  -5   9   -0.96    2.37
   9  -5   9    1.53    2.34
   9   5  -9   -0.18    2.20
   9   5   9   -0.42    2.25
   0  -6  -9  248.43    2.85
   0   6   9  239.42    2.73
   0   6  -9  260.41    4.30
  -1   6   9  194.45    2.73
  -1  -6  -9  198.35    2.65
   1   6   9  193.36    2.48
   1  -6  -9  205.64    2.82
  -1   6  -9  198.66    6.49
   1   6  -9  202.48    3.09
  -2   6   9  151.78    2.55
   2   6   9  156.65    2.49
   2   6  -9  162.32    2.58
   2  -6  -9  151.56    2.51
  -2  -6  -9  158.53    2.43
   3   6   9   12.70    1.69
  -3   6   9   11.59    1.26
   3   6  -9   11.81    1.67
   3  -6  -9   11.84    1.87
   4   6   9   30.60    1.78
   4  -6  -9   28.38    1.49
   4  -6   9   30.24    2.82
   4   6  -9   33.33    1.72
   4  -6   9   33.42    3.13
  -4   6   9   30.95    1.87
   5  -6   9    0.00    1.97
   5   6  -9    3.04    1.65
  -5   6   9   -0.61    1.57
   5  -6   9    0.84    2.05
   5  -6  -9    0.56    1.70
   5   6   9    0.38    1.68
   6   6  -9    2.25    1.17
   6   6   9   -0.26    1.24
  -6   6   9    0.95    1.83
   6  -6   9    0.52    1.85
   6  -6   9    0.83    2.18
   6  -6  -9    1.78    1.18
   7  -6  -9    6.08    1.96
  -7   6   9    5.67    1.88
   7   6  -9    4.59    1.31
   7  -6   9    5.32    1.95
   7  -6   9    4.94    1.99
   7   6   9    5.08    1.32
   8   6  -9    1.19    2.01
  -8   6   9    2.54    2.02
   8  -6  -9    2.19    2.07
   8  -6   9    0.93    2.49
   8  -6   9    1.22    2.55
   8   6   9    1.71    1.36
   9   6   9    2.16    2.26
   9   6   9   -1.79    2.20
   9  -6   9    2.77    2.76
   9  -6  -9   -0.65    2.27
   9  -6   9    1.63    2.23
   9   6  -9    2.97    2.18
  -1   7  -9    7.13    3.47
   1   7   9    8.07    1.23
   1  -7  -9    7.82    1.71
  -1   7  -9    7.22    3.73
  -1   7   9    6.71    1.25
  -1  -7  -9    6.96    1.62
   1   7  -9    7.19    1.67
  -2   7   9    2.37    1.75
   2   7   9    2.91    1.63
   2   7  -9    4.38    1.49
   2  -7  -9    3.10    1.72
  -2  -7  -9    3.41    1.56
   3   7   9   36.93    1.81
  -3   7   9   32.74    2.01
   3   7  -9   31.62    1.78
   3  -7  -9   31.18    1.48
   4   7   9   29.50    1.39
   4   7  -9   33.47    1.78
   4  -7  -9   32.53    1.96
  -4   7   9   36.12    1.86
   5   7   9   12.02    1.80
   5  -7   9   12.47    2.58
  -5   7   9   13.37    1.81
   5   7  -9   10.63    1.74
   5  -7  -9   11.68    1.32
   5  -7   9   11.83    2.49
  -6   7   9    0.17    1.86
   6  -7   9    3.28    2.28
   6   7  -9    2.36    1.74
   6  -7   9    0.61    2.20
   6  -7  -9    2.15    1.92
   6   7   9    2.17    1.73
   7  -7   9   19.68    2.59
   7  -7  -9   25.26    2.04
   7   7  -9   21.83    1.97
  -7   7   9   23.17    1.97
   7  -7   9   19.64    2.56
   7   7   9   20.46    2.01
   8  -7   9    0.73    2.11
   8  -7   9    0.76    2.11
   8   7  -9   -0.65    1.38
  -8   7   9   -0.34    1.99
   8  -7  -9   -1.58    2.15
   8   7   9   -0.75    2.05
   9  -7   9    1.33    2.40
   9  -7   9    0.22    2.92
   9   7  -9    0.77    2.26
   9  -7  -9    1.57    1.77
   9   7   9    1.67    2.32
   9   7   9    1.03    2.25
   0   8  -9  103.38    2.98
   0  -8  -9  103.45    2.22
   0   8   9   95.38    2.22
   1  -8  -9   43.50    2.03
  -1   8  -9   42.04    4.87
   1   8   9   40.09    1.93
   1   8  -9   40.56    1.94
  -1  -8  -9   42.84    1.78
  -1   8   9   37.15    1.99
  -2  -8  -9   45.68    1.81
   2  -8  -9   47.95    2.00
   2   8   9   49.97    1.88
   2   8  -9   46.52    1.86
  -2   8   9   46.06    1.61
   3   8   9   31.10    1.73
  -3   8   9   32.71    1.47
   3  -8  -9   31.46    1.96
   3   8  -9   31.34    1.75
   4   8   9    3.34    1.71
   4  -8  -9    4.47    1.82
   4   8  -9    4.06    1.14
  -4   8   9    4.15    1.73
   5   8   9   34.83    1.42
   5  -8   9   34.56    4.16
   5   8  -9   36.41    1.90
  -5   8   9   39.11    1.94
   5  -8  -9   34.69    1.97
   5  -8   9   34.56    4.29
   6  -8   9    2.02    2.59
   6   8  -9    1.01    1.28
  -6   8   9   -0.36    1.92
   6  -8  -9   -1.71    1.99
   6   8   9   -0.75    1.30
   6  -8   9    1.65    2.54
   7  -8   9   45.48    3.32
   7   8  -9   35.40    2.09
  -7   8   9   38.48    1.76
   7   8   9   31.78    2.19
   7  -8   9   37.27    2.99
   7  -8  -9   42.33    2.28
   8  -8   9    0.08    2.74
   8  -8   9    1.46    2.70
   8   8   9    2.31    2.03
  -8   8   9    1.57    2.07
   8  -8  -9    2.09    2.21
   8   8  -9    1.59    2.12
  -1   9  -9   78.52    5.45
   1  -9  -9   87.71    2.17
   1   9   9   77.20    2.13
  -1   9  -9   80.93    5.41
  -1   9   9   79.95    1.85
   1   9  -9   83.22    2.27
  -1  -9  -9   80.99    2.09
   2  -9  -9    8.92    1.74
   2   9   9    7.68    1.64
   2   9  -9    8.45    1.59
  -2   9   9    8.67    1.81
  -3   9   9   29.25    1.93
   3  -9  -9   26.52    1.46
   3   9  -9   28.09    1.73
   3   9   9   24.81    1.77
   4   9   9   44.53    1.56
  -4   9   9   47.77    2.05
   4  -9  -9   47.49    2.00
   4   9  -9   46.97    1.90
  -5   9   9   -0.48    1.32
   5   9  -9   -0.70    1.16
   5  -9  -9    1.85    1.74
   5   9   9   -1.19    1.70
   6   9   9   14.15    1.95
   6  -9  -9   13.19    2.01
  -6   9   9   12.63    1.93
   6   9  -9   16.41    1.39
   6  -9   9   14.17    3.57
   6  -9   9   14.07    3.89
   7   9   9   -0.41    1.98
   7   9  -9    2.51    1.93
  -7   9   9    1.44    2.06
   7  -9  -9    1.02    1.99
   7  -9   9    2.29    2.91
   7  -9   9    3.15    2.85
   8   9  -9    1.76    2.08
  -8   9   9    3.23    2.15
   8  -9   9    1.90    3.18
   8  -9  -9    1.62    2.19
   8   9   9    0.94    1.51
   8  -9   9    1.04    3.13
   0  10  -9   55.94    2.59
   0  10   9   51.23    2.06
   0  10  -9   57.10    2.54
   0 -10  -9   60.70    1.98
  -1 -10  -9   23.83    1.73
   1  10   9   22.99    1.81
   1  10  -9   26.75    1.80
  -1  10  -9   26.68    3.79
  -1  10  -9   25.84    3.83
   1 -10  -9   25.69    1.87
  -1  10   9   27.37    1.84
   2  10   9    2.40    1.65
  -2  10   9    4.72    1.27
   2 -10  -9    4.09    1.74
   2  10  -9    3.95    1.53
   3 -10  -9   10.24    1.89
   3  10   9    9.40    1.79
  -3  10   9   10.81    1.92
   3  10  -9   10.45    1.75
   4  10   9   32.76    1.86
   4 -10  -9   31.90    2.03
  -4  10   9   35.01    1.91
   4  10  -9   35.38    1.90
   5  10   9    6.01    1.85
  -5  10   9    7.69    1.80
   5 -10  -9    5.97    1.94
   5  10  -9    7.22    1.26
   6  10   9   15.91    1.55
  -6  10   9   18.46    2.02
   6  10  -9   20.13    1.46
   6 -10  -9   19.38    2.17
   7  10   9    3.45    2.04
  -7  10   9    2.28    1.40
   7 -10   9    3.32    4.45
   7 -10  -9    3.64    2.07
   7 -10   9    3.02    4.68
   7  10  -9    3.62    1.95
   8 -10   9    0.78    3.66
  -8  10   9   -0.87    2.23
   8  10  -9    1.57    1.46
   8 -10   9    0.28    3.66
   8 -10  -9   -0.35    2.25
   8  10   9    1.05    2.19
   1  11   9   26.21    1.83
   1  11  -9   24.79    2.19
   1 -11  -9   27.50    1.87
  -1  11   9   25.95    1.89
  -1  11  -9   26.64    3.43
  -1  11  -9   25.33    3.74
  -1 -11  -9   27.95    1.74
  -2  11   9   46.67    2.10
   2  11  -9   40.39    1.89
   2  11   9   43.49    1.99
   2 -11  -9   39.08    2.00
   3  11  -9    3.48    1.70
   3  11   9    5.39    1.73
  -3  11   9    3.55    1.83
   3 -11  -9    3.80    1.80
   4  11   9    2.16    1.22
  -4  11   9    0.64    1.82
   4 -11  -9    2.51    1.78
   4  11  -9    1.96    1.72
   5  11   9    1.37    1.79
   5 -11  -9    3.35    1.96
   5  11  -9    0.99    1.71
  -5  11   9    1.01    1.83
   6  11   9    0.06    1.92
  -6  11   9    1.12    1.91
   6 -11  -9    1.18    2.02
   6  11  -9   -1.75    1.83
  -7  11   9    2.23    2.11
   7  11  -9    2.00    1.96
   7 -11  -9    1.17    2.09
   7  11   9    0.72    2.05
   8  11  -9    3.71    2.17
   8  11   9   -0.63    1.66
  -8  11   9    1.14    2.24
   8 -11  -9    2.04    2.41
   0 -12  -9    3.56    1.68
   0  12   9   -0.21    1.73
   0  12  -9    2.71    1.76
   0  12  -9    3.21    1.98
   1 -12  -9    5.34    1.74
   1  12   9    8.35    1.79
  -1  12  -9    8.13    3.12
   1  12  -9    7.41    1.77
  -1  12   9    9.06    1.75
   1  12  -9    7.49    1.74
  -1 -12  -9    7.22    1.71
  -1  12  -9    8.07    2.74
   2  12   9   32.34    1.56
   2  12  -9   35.32    1.95
   2 -12  -9   35.41    1.96
  -2  12   9   34.60    1.54
  -3  12   9   16.31    1.92
   3  12   9   17.01    1.80
   3  12  -9   13.04    1.76
   3 -12  -9   15.66    1.93
   4  12   9   13.62    1.93
   4 -12  -9   11.84    1.83
  -4  12   9   14.37    2.09
   4  12  -9   13.41    1.87
  -5  12   9    1.76    1.82
   5  12   9    2.38    1.88
   5 -12  -9    1.10    1.31
   5  12  -9    1.04    1.84
   6  12   9    1.22    1.98
   6 -12  -9    1.34    1.94
  -6  12   9    0.20    1.95
   6  12  -9    1.55    1.90
   7  12   9    1.06    1.53
  -7  12   9    1.46    2.10
   7  12  -9    0.98    1.47
   7 -12  -9    0.75    2.14
   1  13  -9   20.50    2.21
  -1 -13  -9   19.99    1.90
   1  13   9   22.70    1.91
   1 -13  -9   19.79    1.39
  -1  13  -9   18.69    3.33
   1  13  -9   19.02    1.93
  -1  13  -9   20.98    3.20
  -1  13   9   20.09    1.91
   2 -13  -9   19.76    1.50
   2  13  -9   18.80    1.86
   2  13   9   18.41    1.89
  -2  13   9   15.13    1.52
   3  13  -9   -0.04    1.67
  -3  13   9   -0.11    1.80
   3  13   9   -0.84    1.80
   3 -13  -9    1.30    1.84
   4  13   9    2.13    1.83
   4 -13  -9    0.73    1.33
  -4  13   9    1.72    1.89
   4  13  -9    0.30    1.75
   5 -13  -9   17.14    2.05
  -5  13   9   16.32    2.08
   5  13  -9   14.84    1.51
   5  13   9   16.56    2.08
   6  13   9    5.06    1.51
   6 -13  -9    2.81    2.07
  -6  13   9    2.78    2.08
   6  13  -9    2.09    2.03
  -7  13   9    1.35    2.28
   7 -13  -9    2.77    2.23
   7  13   9    2.29    2.25
   7  13  -9    4.35    2.08
   0  14  -9   34.67    2.58
   0 -14  -9   34.94    1.67
   0  14   9   34.70    2.12
   0  14  -9   35.60    2.58
   1  14  -9   11.35    1.79
   1  14  -9   10.36    1.84
  -1  14  -9   12.03    3.03
   1  14   9   10.66    1.94
  -1  14  -9   12.21    3.14
  -1  14   9   12.06    1.82
   1 -14  -9   12.67    1.89
   2 -14  -9    0.98    1.91
   2  14   9    1.71    1.81
   2  14  -9    2.63    1.68
  -2  14   9    1.98    1.85
   2  14  -9    0.06    1.84
   3 -14  -9    1.70    1.86
   3  14  -9    2.04    1.72
   3  14   9    3.95    1.86
  -3  14   9    2.88    1.90
   4  14  -9    0.99    1.34
   4  14   9    1.10    1.32
   4 -14  -9    0.68    1.90
  -4  14   9    1.60    1.88
   5  14   9    1.06    1.43
   5 -14  -9    1.87    1.97
  -5  14   9    1.50    1.45
   5  14  -9    1.08    1.90
   6 -14  -9    5.42    2.30
  -6  14   9    3.93    2.21
   6  14   9    6.19    2.19
   6  14  -9    5.14    1.50
  -7  14   9   -1.38    2.16
   7 -14  -9    1.85    2.29
   7  14  -9    2.92    2.27
  -1  15  -9    2.44    2.79
   1  15  -9    1.54    2.23
  -1  15   9    4.79    1.82
   1  15   9    1.59    1.80
   1  15  -9    2.85    1.77
  -1  15  -9    3.12    3.02
   1 -15  -9    2.00    1.81
   2 -15  -9    1.12    1.32
  -2  15   9   -0.96    1.82
   2  15  -9    0.60    1.77
   2  15   9   -0.90    1.85
   2  15  -9    0.70    1.81
   3 -15  -9    2.93    1.92
  -3  15   9    2.66    1.92
   3  15   9    3.98    1.43
   3  15  -9    2.71    1.83
   3  15  -9    6.86    1.91
   4  15  -9    4.49    1.37
   4 -15  -9    8.19    2.00
   4  15   9    6.40    1.47
  -4  15   9    6.38    2.02
   4  15  -9    3.57    2.07
  -5  15   9   -1.29    2.02
   5  15   9   -2.20    2.06
   5  15  -9    2.38    1.98
   5 -15  -9   -0.54    2.02
   6  15   9    1.75    2.25
   6 -15  -9    0.04    2.23
  -6  15   9    1.71    2.19
   6  15  -9    0.60    1.54
   0  16  -9    1.38    2.21
   0  16  -9   -0.22    2.43
   0  16   9    1.85    1.92
   0 -16  -9    2.23    1.33
   1  16  -9    4.49    1.94
   1  16  -9    3.86    2.17
  -1  16  -9    4.89    3.35
   1  16   9    3.10    1.99
  -1  16   9    4.16    1.34
  -1  16  -9    5.73    3.16
   1 -16  -9    4.23    1.40
   2  16  -9    2.39    1.98
   2  16  -9    1.13    1.90
   2  16   9    1.60    1.38
  -2  16   9   -0.99    2.03
   2 -16  -9    4.11    1.89
   3  16  -9    2.40    1.83
   3 -16  -9    2.36    1.98
   3  16   9    0.71    2.00
  -3  16   9    0.68    2.14
   3  16  -9    1.48    1.96
   4  16  -9    0.26    2.09
   4 -16  -9    4.31    2.09
   4  16   9    5.43    2.13
  -4  16   9    6.17    2.10
   4  16  -9    3.14    2.08
   5 -16  -9    0.27    2.20
   5  16   9    1.82    2.20
  -5  16   9    0.70    2.17
   5  16  -9    1.85    2.27
   5  16  -9    1.73    1.53
  -1  17  -9    5.15    3.18
   1  17  -9    5.03    2.41
   1 -17  -9    4.49    1.38
   1  17   9    5.62    2.04
  -1  17   9    3.84    1.40
   1  17  -9    5.36    2.10
  -1  17  -9    5.16    3.64
   2  17  -9    2.29    2.03
   2  17  -9    0.50    2.37
   2  17   9    2.59    2.02
   2 -17  -9    0.78    1.97
  -2  17   9    3.39    2.04
   3 -17  -9    2.83    2.10
   3  17  -9    2.32    2.05
  -3  17   9    1.72    2.13
   3  17   9    4.36    2.06
   3  17  -9    5.25    2.15
   4  17  -9    0.85    2.09
   4 -17  -9    2.50    2.27
   4  17   9    2.13    2.16
  -4  17   9    2.32    2.19
   4  17  -9    3.12    2.20
   5  17  -9   -1.01    1.72
   5 -17  -9   -0.49    2.34
   5  17   9   -2.08    2.24
   5  17  -9    0.09    2.25
  -5  17   9   -0.84    2.36
   0  18  -9    2.15    2.63
   0  18   9    0.22    2.17
   0  18  -9    1.00    2.47
  -1  18  -9    6.60    4.29
  -1  18  -9    6.74    4.14
   1  18  -9    6.03    2.50
   1 -18  -9    6.28    2.08
   1  18  -9    6.83    2.15
   1  18   9    5.18    2.18
  -1  18   9    6.05    2.12
   2 -18  -9    0.39    1.44
   2  18  -9   -0.81    2.67
   2  18  -9    1.09    2.09
  -2  18   9   -2.39    2.23
   2  18   9    1.77    2.14
   3  18  -9    3.97    2.21
   3  18   9    3.77    2.30
  -3  18   9    5.44    2.27
   3  18  -9    5.24    2.25
   3 -18  -9    3.72    2.24
   4 -18  -9    1.93    2.36
   4  18   9    0.15    2.27
  -4  18   9    1.59    2.27
   4  18  -9   -1.90    2.23
   4  18  -9    2.05    2.36
   1  19   9    1.15    1.58
   1  19  -9   -1.58    2.72
  -1  19   9    0.61    2.23
   1  19  -9    1.39    2.77
  -2  19   9    6.34    2.31
   2  19   9    2.98    2.25
   2  19  -9    1.14    2.79
   2  19  -9    4.84    2.32
   2 -19  -9    2.04    2.28
  -3  19   9    0.37    2.30
   3  19  -9    3.66    2.84
   3  19   9    3.28    2.34
   3  19  -9    2.68    2.35
   3 -19  -9   -0.04    2.28
   0  20  -9    1.75    3.26
   0  20  -9    1.43    2.96
   0  20   9    1.51    2.39
   1  20  -9    1.46    2.39
   1  20   9    3.33    2.39
   1  20  -9    0.96    2.27
  -1  20   9    1.01    2.28
   0   0  10  785.30    5.50
   0   0 -10  742.48    5.40
  -1   0 -10 1151.22    6.86
  -1   0  10 1197.49    6.17
   1   0  10 1145.02    6.83
   1   0 -10 1165.77    6.19
   2   0 -10  334.05    3.36
   2   0  10  335.82    3.80
  -2   0 -10  329.68    3.72
  -2   0  10  346.05    3.41
  -3   0  10   70.36    1.96
   3   0  10   66.50    2.17
   3   0 -10   68.38    1.63
   4   0 -10   35.50    1.46
  -4   0  10   35.93    1.85
   4   0  10   32.97    1.90
   5   0 -10   63.27    1.98
   5   0  10   61.19    2.15
  -5   0  10   67.98    1.61
   6   0 -10    8.25    1.77
   6   0  10   10.69    1.72
  -6   0  10   13.59    1.70
   7   0  10   59.13    2.12
   7   0  10   57.42    2.20
   7   0 -10   61.40    2.15
   8   0 -10    3.45    1.86
   8   0  10    4.89    1.93
   8   0  10    4.59    1.95
   9   0 -10    2.06    2.16
   9   0  10    2.43    2.02
   9   0  10    2.65    2.19
  -1  -1 -10  352.27    3.83
  -1   1  10  353.85    3.64
   1   1 -10  355.10    3.77
  -1  -1  10  359.34    3.80
   1  -1  10  342.92    4.07
   1  -1 -10  341.27    3.37
  -1   1 -10  347.39    4.14
   1   1  10  344.15    3.83
  -2  -1 -10  121.43    2.57
   2   1 -10  127.18    2.56
   2   1  10  119.84    2.62
   2  -1  10  119.87    2.75
  -2   1  10  123.44    2.31
   2  -1 -10  122.02    2.33
  -2   1 -10  119.56    2.71
  -2  -1  10  125.59    2.21
  -3   1  10  215.07    2.45
   3   1  10  194.79    2.87
   3  -1 -10  207.11    2.70
   3  -1  10  203.45    3.16
   3   1 -10  198.97    2.68
  -3  -1  10  212.17    2.44
   4  -1  10   12.41    1.71
   4  -1 -10   15.08    1.33
  -4  -1  10   13.47    1.22
   4   1 -10   11.13    1.70
  -4   1  10   12.44    1.70
   4   1  10   11.64    1.61
   5  -1  10    8.63    1.65
   5  -1 -10   11.79    1.72
  -5  -1  10    8.66    1.14
   5   1 -10    7.77    1.21
  -5   1  10   11.11    1.63
   5   1  10    8.99    1.74
   6   1 -10   41.47    1.90
   6  -1 -10   42.65    1.99
  -6   1  10   43.34    1.95
   6   1  10   40.67    1.97
   6  -1  10   39.47    1.99
   7  -1  10    1.33    1.75
   7   1  10    2.22    1.30
   7   1  10    2.22    1.81
   7  -1 -10    0.99    1.78
   7   1 -10   -0.21    1.82
   7  -1  10   -0.11    1.79
   8   1  10   11.76    1.93
   8  -1 -10    7.84    1.98
   8   1 -10   14.05    1.97
   8  -1  10   11.65    2.02
   8   1  10   10.83    1.96
   8  -1  10   10.75    2.04
   9   1  10    1.32    2.13
   9  -1 -10    1.02    2.13
   9   1 -10    0.68    1.52
   9  -1  10   -0.77    2.11
   9  -1  10    1.67    2.23
   9   1  10   -0.06    2.31
   0  -2 -10   31.64    1.60
   0  -2  10   33.92    1.98
   0   2 -10   33.18    1.99
   0   2  10   31.05    2.05
  -1   2 -10  377.92    4.60
  -1   2  10  378.13    3.55
   1   2 -10  367.18    3.73
  -1  -2 -10  379.07    3.80
  -1  -2  10  398.59    4.07
   1   2  10  368.29    3.80
   1  -2 -10  381.32    3.59
   1  -2  10  376.16    4.55
  -2  -2 -10   30.98    1.80
   2   2  10   32.54    1.96
   2   2 -10   31.11    1.51
   2  -2  10   29.64    2.34
  -2   2  10   30.01    1.76
  -2  -2  10   33.34    1.87
   2  -2 -10   30.65    1.78
  -2   2 -10   28.18    1.96
  -3  -2  10   30.66    1.73
   3  -2  10   27.98    1.96
   3  -2 -10   29.96    1.42
   3   2  10   28.43    1.78
   3   2 -10   28.20    1.82
  -3   2  10   30.97    1.42
   4   2  10    4.63    1.64
   4  -2 -10    6.98    1.24
  -4   2  10    4.97    1.19
  -4  -2  10    7.06    1.15
   4   2 -10    6.52    1.25
   4  -2  10    5.49    1.70
  -5   2  10   17.54    1.23
   5  -2 -10   18.32    1.78
  -5  -2  10   16.43    1.63
   5   2 -10   16.12    1.31
   5   2  10   15.38    1.77
   5  -2  10   15.60    1.80
   6  -2 -10   42.71    1.59
  -6   2  10   40.29    1.94
   6  -2  10   41.73    1.94
   6   2  10   40.50    1.99
   6   2 -10   40.07    1.47
   6  -2  10   39.12    2.33
   7  -2 -10    2.44    1.77
   7  -2  10   -0.16    1.80
   7   2 -10    1.83    1.78
  -7   2  10    3.17    1.77
   7  -2  10    2.22    1.86
   7   2  10    0.85    1.80
   8  -2 -10   17.62    1.46
   8   2  10   16.28    2.10
   8  -2  10   16.13    2.22
   8   2 -10   19.83    2.06
   8  -2  10   18.79    2.05
   8   2  10   16.99    2.03
   9  -2 -10    3.69    1.51
   9  -2  10    5.23    2.23
   9  -2  10    2.57    2.24
   9   2  10    3.71    2.15
   9   2 -10    2.54    1.56
   9   2  10    5.01    2.25
  -1  -3  10  177.51    2.88
  -1   3 -10  171.45    3.82
  -1  -3 -10  170.42    2.71
   1  -3  10  182.03    3.81
   1   3  10  175.51    2.82
  -1   3  10  176.38    2.64
   1  -3 -10  176.46    2.59
   1   3 -10  172.57    2.79
  -2  -3  10   10.94    1.61
   2   3  10   11.18    1.22
   2   3 -10   10.44    1.74
   2  -3  10   10.23    2.23
  -2   3  10   13.81    1.65
   2  -3 -10   14.07    1.68
  -2  -3 -10   10.80    1.58
   3   3  10   17.93    1.70
   3  -3  10   19.02    2.19
   3   3 -10   18.82    1.31
  -3   3  10   23.31    1.74
  -3  -3  10   19.36    1.63
   3  -3 -10   18.38    1.83
   4   3  10  112.25    2.04
   4  -3  10  115.01    3.01
   4  -3 -10  118.05    2.41
  -4   3  10  122.03    2.04
  -4  -3  10  126.30    2.23
   4   3 -10  117.44    2.22
   5  -3  10   50.32    2.41
   5  -3 -10   47.11    1.57
   5   3  10   44.22    1.88
   5   3 -10   49.52    1.95
  -5   3  10   48.59    1.94
   5  -3  10   47.52    2.54
   6  -3 -10    3.40    1.78
   6  -3  10    3.19    1.73
   6  -3  10    3.58    1.67
  -6   3  10    2.65    1.72
   6   3 -10    3.42    1.69
   6   3  10    4.48    1.74
  -7   3  10    0.69    1.82
   7  -3 -10   -2.18    1.93
   7  -3  10    1.45    2.27
   7   3 -10    3.18    1.79
   7  -3  10   -0.59    1.77
   7   3  10    2.61    1.77
   8  -3 -10    0.69    1.40
   8   3  10   -0.06    1.91
   8  -3  10    0.06    1.95
   8  -3  10    0.69    1.96
   8   3  10    0.22    1.97
   8   3 -10    2.17    1.90
   9  -3  10    3.36    2.20
   9  -3 -10    4.12    2.25
   9   3 -10    1.63    1.54
   9   3  10    1.60    1.64
   9   3  10    3.66    2.19
   9  -3  10    1.88    2.27
   0  -4 -10    1.20    1.48
   0  -4  10    1.96    1.46
   0   4  10    2.01    1.60
   0   4 -10    2.13    1.62
  -1  -4 -10   60.93    2.03
   1   4  10   57.39    1.68
  -1   4  10   62.55    1.98
   1  -4 -10   56.77    1.59
   1  -4  10   62.80    2.88
  -1   4 -10   60.27    2.85
  -1  -4  10   61.45    1.98
   1   4 -10   59.50    2.05
  -2  -4 -10   74.17    2.06
   2  -4  10   72.77    3.19
   2   4  10   69.06    2.03
   2  -4 -10   68.57    1.74
   2   4 -10   73.90    2.10
  -2  -4  10   74.27    1.74
  -2   4  10   76.55    2.15
  -3  -4  10   27.51    1.35
   3   4  10   24.73    1.39
   3  -4  10   26.27    2.33
  -3   4  10   28.55    1.42
   3  -4 -10   26.29    1.41
   3   4 -10   27.04    1.82
   4  -4  10   72.24    2.36
   4  -4  10   71.01    2.70
   4   4  10   71.16    2.13
  -4   4  10   73.19    1.73
   4   4 -10   72.80    1.71
   4  -4 -10   75.42    2.08
   5  -4 -10   -0.49    1.20
   5   4  10   -0.94    1.63
   5  -4  10    0.52    1.64
  -5   4  10    1.30    1.58
   5   4 -10    1.11    1.63
   5  -4  10    0.78    2.06
   6  -4 -10   13.04    1.84
  -6   4  10   12.56    1.68
   6  -4  10   13.18    1.81
   6  -4  10   12.18    2.19
   6   4 -10   10.13    1.74
   6   4  10   12.98    1.83
   7   4 -10    4.24    1.79
   7  -4 -10    5.34    1.31
   7  -4  10    4.56    2.14
  -7   4  10    3.52    1.30
   7  -4  10    4.69    1.91
   7   4  10    3.37    1.86
   8  -4  10    4.56    2.04
   8   4  10    3.47    1.34
   8   4  10    2.32    1.95
   8  -4  10    6.08    2.05
   8  -4 -10    4.56    1.39
   8   4 -10    4.06    2.01
   9   4  10    0.42    1.52
   9  -4 -10   -0.78    2.14
   9   4 -10    1.20    2.17
   9  -4  10    4.08    2.26
   9  -4  10    3.33    2.31
   9   4  10   -1.04    2.28
  -1  -5 -10  232.30    2.80
   1   5  10  213.65    2.54
   1  -5  10  233.56    5.05
  -1  -5  10  228.00    3.15
  -1   5 -10  223.20    5.07
   1  -5 -10  225.97    2.84
   1   5 -10  226.30    3.12
  -1   5  10  226.84    2.87
  -2   5  10  210.07    2.76
   2   5  10  203.62    2.67
   2   5 -10  215.40    2.81
  -2  -5  10  213.67    2.79
  -2  -5 -10  209.20    2.63
   2  -5 -10  211.68    2.76
   2  -5  10  218.95    6.95
   3   5 -10   25.99    1.78
   3  -5  10   27.14    2.79
   3   5  10   25.02    1.75
   3  -5  10   25.52    2.95
  -3   5  10   23.82    1.38
   3  -5 -10   23.83    1.88
   4   5  10    3.10    1.57
   4   5 -10    0.91    1.58
   4  -5  10    1.36    2.16
   4  -5 -10    2.58    1.73
  -4   5  10    0.99    1.70
   4  -5  10    1.72    2.02
   5   5  10    8.29    1.74
   5  -5  10    8.70    1.72
  -5   5  10   10.10    1.67
   5   5 -10    9.89    1.72
   5  -5  10    9.42    2.12
   5  -5 -10    8.39    1.27
   6  -5 -10    3.83    1.69
   6   5  10    6.29    1.80
   6   5 -10    4.06    1.68
   6  -5  10    5.17    1.80
  -6   5  10    5.47    1.29
   6  -5  10    5.02    1.79
   7  -5 -10    2.83    1.86
   7  -5  10    0.99    1.89
   7   5  10    3.12    1.80
  -7   5  10    0.78    1.83
   7  -5  10    0.33    1.80
   7   5 -10    3.31    1.83
   8  -5 -10   -0.81    1.46
  -8   5  10    2.33    2.00
   8  -5  10    1.65    2.03
   8   5 -10    1.87    2.01
   8  -5  10    0.80    2.08
   8   5  10    0.86    2.07
   9  -5 -10    0.70    2.31
   9   5  10    2.92    2.27
   9   5  10    1.13    2.27
   9  -5  10    0.97    2.29
   9   5 -10    0.79    1.56
   9  -5  10    0.36    2.32
   0   6 -10   54.65    2.65
   0   6  10   50.03    1.57
   0  -6 -10   56.89    2.00
   1  -6 -10   11.16    1.73
   1   6  10   13.00    1.70
  -1   6 -10   13.20    2.95
  -1  -6 -10   12.78    1.21
   1   6 -10   14.08    2.00
  -1   6  10   13.13    1.76
   2   6 -10    5.41    1.07
  -2   6  10    5.53    1.28
   2   6  10    4.54    1.63
   2  -6 -10    6.05    1.73
  -2  -6 -10    4.87    1.58
   3   6  10    8.09    1.66
   3   6 -10    5.93    1.62
  -3   6  10    6.27    1.75
   3  -6 -10    7.00    1.77
   4   6  10    0.89    1.60
   4   6 -10   -0.52    1.14
   4  -6  10    0.60    2.71
   4  -6 -10    0.46    1.72
   4  -6  10    0.50    2.64
  -4   6  10   -1.29    1.22
   5   6 -10    6.16    1.75
  -5   6  10    7.54    1.71
   5  -6  10    6.87    2.39
   5   6  10    6.95    1.23
   5  -6 -10    7.09    1.27
   5  -6  10    7.88    2.10
   6  -6  10   18.91    2.04
   6   6  10   18.21    1.76
   6   6 -10   18.14    1.88
  -6   6  10   22.60    1.88
   6  -6  10   19.32    2.42
   6  -6 -10   19.00    2.00
   7   6 -10    1.55    1.30
   7   6  10    2.13    1.91
   7  -6  10    1.96    2.43
  -7   6  10    3.25    1.92
   7  -6  10    1.32    2.37
   7  -6 -10    3.26    1.45
   8  -6  10    5.99    2.53
  -8   6  10    4.70    2.14
   8   6 -10    4.25    1.45
   8   6  10   -0.13    2.08
   8  -6  10    5.60    2.53
   8  -6 -10    4.30    2.12
   9  -6  10   -0.71    2.28
   9   6  10   -1.49    2.24
   9   6 -10    0.04    2.23
   9   6  10   -1.63    2.15
   9  -6  10    1.14    2.78
   9  -6 -10    2.77    2.31
  -1  -7 -10  388.93    3.09
   1  -7 -10  393.84    3.18
  -1   7 -10  391.78    8.43
   1   7  10  400.26    3.37
   1   7 -10  400.88    4.35
  -1   7  10  380.23    3.15
   2   7 -10   -0.53    1.06
   2   7  10    2.70    1.61
  -2  -7 -10   -1.15    1.56
   2  -7 -10    2.31    1.72
  -2   7  10    0.30    1.18
  -3   7  10   67.56    2.13
   3  -7 -10   62.12    2.15
   3   7  10   60.22    1.62
   3   7 -10   58.64    1.96
   4   7 -10   48.74    1.84
   4  -7 -10   49.65    1.99
   4   7  10   47.43    1.58
  -4   7  10   45.74    1.57
   5   7  10   14.47    1.82
   5  -7  10   16.37    2.73
  -5   7  10   17.00    1.78
   5  -7  10   18.23    3.04
   5   7 -10   16.04    1.77
   5  -7 -10   19.69    1.87
   6   7  10   12.37    1.33
   6   7 -10   15.38    1.38
   6  -7  10   16.16    2.49
  -6   7  10   16.88    2.04
   6  -7 -10   17.53    1.86
   6  -7  10   14.54    2.48
   7   7 -10   20.13    2.03
   7  -7  10   17.26    2.56
   7  -7 -10   18.14    2.01
  -7   7  10   14.07    2.03
   7  -7  10   17.17    2.58
   7   7  10   15.21    2.11
  -8   7  10   -0.70    1.50
   8  -7  10    0.62    2.55
   8  -7  10    0.75    2.53
   8   7 -10   -2.22    2.01
   8  -7 -10    0.75    2.16
   8   7  10    0.90    2.11
   9   7  10    2.54    1.67
   9  -7  10    4.19    2.42
   9   7 -10    2.03    2.27
   9  -7 -10    1.78    1.70
   9   7  10    1.13    2.38
   9  -7  10    2.13    2.98
   0   8  10   84.78    2.14
   0   8 -10   92.33    3.04
   0  -8 -10   91.12    2.09
  -1   8  10   26.08    1.89
  -1   8 -10   29.18    4.46
   1   8 -10   30.85    1.88
   1  -8 -10   28.77    1.85
  -1   8 -10   27.63    4.59
   1   8  10   27.09    1.82
  -1  -8 -10   28.08    1.35
  -2   8  10  115.37    2.42
   2   8 -10  118.49    2.37
   2   8  10  108.69    2.25
   2  -8 -10  115.75    2.36
  -2  -8 -10  108.66    1.88
   3   8  10   34.22    1.42
  -3   8  10   37.79    1.93
   3   8 -10   34.80    1.43
   3  -8 -10   31.27    1.49
   4   8 -10   11.89    1.29
   4   8  10   11.77    1.32
   4  -8 -10   11.81    1.85
  -4   8  10   12.73    1.82
   5   8  10    4.51    1.74
  -5   8  10    3.68    1.68
   5   8 -10    4.55    1.16
   5  -8 -10    3.10    1.87
   6  -8  10    4.67    2.98
   6  -8  10    3.63    2.66
  -6   8  10    3.62    1.30
   6   8 -10    1.55    1.85
   6  -8 -10    3.07    1.90
   6   8  10    6.87    1.84
   7   8  10   12.28    1.51
   7  -8  10   14.71    2.63
  -7   8  10   13.62    2.02
   7  -8  10   13.89    3.00
   7   8 -10   15.90    1.99
   7  -8 -10   15.68    2.13
   8  -8  10    1.45    2.70
   8   8 -10    0.55    2.07
   8  -8  10    1.50    2.73
  -8   8  10    1.55    1.42
   8  -8 -10    1.38    2.19
   8   8  10   -1.18    2.07
   1  -9 -10    2.09    1.75
   1   9 -10    2.21    1.66
   1   9  10    2.73    1.64
  -1  -9 -10    2.09    1.12
  -1   9  10    1.38    1.29
   2   9  10    4.71    1.60
   2  -9 -10    2.76    1.71
  -2  -9 -10    2.53    1.57
  -2   9  10    3.17    1.78
   2   9 -10    3.19    1.49
   3  -9 -10   20.29    1.85
  -3   9  10   24.16    1.97
   3   9 -10   22.50    1.76
   3   9  10   21.04    1.83
   4   9  10    0.41    1.67
   4  -9 -10    0.39    1.83
   4   9 -10    0.83    1.65
  -4   9  10   -0.27    1.76
   5   9  10   32.86    1.52
   5   9 -10   34.00    1.87
   5  -9 -10   33.75    2.03
  -5   9  10   34.67    2.09
   6   9  10   17.12    1.91
   6   9 -10   13.85    1.94
  -6   9  10   14.37    1.99
   6  -9 -10   15.30    2.03
   7   9 -10    4.26    1.83
  -7   9  10    1.58    1.92
   7  -9 -10    1.46    2.01
   7  -9  10    1.05    3.21
   7   9  10    0.34    2.09
   7  -9  10   -0.07    3.13
   8   9  10    3.65    1.51
   8   9 -10    5.78    2.16
   8  -9  10    2.68    3.28
  -8   9  10    3.32    1.53
   8  -9 -10    3.87    2.27
   8  -9  10    3.62    3.36
   0  10 -10  107.75    3.07
   0  10  10  104.02    2.20
   0 -10 -10  100.31    2.16
   1  10  10   -0.95    1.61
   1 -10 -10    1.31    1.67
  -1  10  10    2.74    1.72
  -1 -10 -10    0.51    1.10
   1  10 -10    1.27    1.60
   2  10  10    4.96    1.70
   2 -10 -10    4.93    1.77
   2  10 -10    4.39    1.57
  -2  10  10    4.64    1.69
   3 -10 -10   52.71    2.11
  -3  10  10   56.64    2.11
   3  10 -10   51.60    2.04
   3  10  10   54.08    2.00
   4  10  10   -0.58    1.73
   4 -10 -10    1.57    1.86
  -4  10  10    1.66    1.69
   4  10 -10    0.51    1.68
   5  10  10   24.32    1.97
   5 -10 -10   25.72    2.11
   5  10 -10   25.44    1.88
  -5  10  10   22.52    2.05
   6  10 -10    2.74    1.76
  -6  10  10    2.05    1.85
   6 -10 -10    0.68    1.87
   6  10  10   -0.05    1.32
  -7  10  10    5.01    2.02
   7 -10 -10    1.89    2.12
   7  10  10    3.02    2.03
   7  10 -10    1.41    2.01
  -8  10  10    0.34    2.26
   8  10 -10    1.87    2.13
   8 -10 -10    0.53    2.35
   8  10  10    3.33    2.26
   1  11  10   36.38    1.51
   1 -11 -10   45.06    1.95
   1  11 -10   42.29    2.03
  -1  11  10   43.25    1.91
  -1 -11 -10   41.05    1.84
   2 -11 -10   -0.89    1.68
   2  11 -10   -0.51    1.57
   2  11  10    0.06    1.75
  -2  11  10   -0.15    1.77
   3  11  10   42.43    1.92
  -3  11  10   43.57    2.00
   3 -11 -10   44.43    1.97
   3  11 -10   45.04    2.02
   4 -11 -10   35.01    2.03
  -4  11  10   40.17    2.03
   4  11 -10   37.78    2.06
   4  11  10   35.03    1.96
   5  11  10    4.06    1.34
   5 -11 -10    6.89    1.42
  -5  11  10    7.30    1.37
   5  11 -10    9.26    1.90
  -6  11  10    5.02    1.96
   6  11 -10    2.51    1.87
   6 -11 -10    3.65    1.99
   6  11  10    2.46    1.94
  -7  11  10    2.74    1.47
   7  11  10   -0.44    2.15
   7  11 -10    2.15    2.05
   7 -11 -10   -2.17    2.13
   8  11 -10    0.79    1.60
  -8  11  10    0.48    2.27
   8 -11 -10    2.06    2.36
   8  11  10   -0.26    2.32
   0 -12 -10    2.72    1.59
   0  12 -10    2.82    2.02
   0  12  10    5.37    1.74
   0  12 -10    2.51    2.03
   1 -12 -10    4.78    1.26
  -1  12 -10    5.31    3.92
   1  12  10    5.13    1.25
  -1  12  10    6.95    1.77
   1  12 -10    5.15    2.21
  -1  12 -10    5.25    4.24
  -1 -12 -10    4.32    1.72
   1  12 -10    6.12    1.76
   2 -12 -10    5.34    1.74
   2  12  10    5.29    1.78
   2  12 -10    7.00    1.71
  -2  12  10    7.28    1.84
  -3  12  10   15.04    1.93
   3  12  10   11.85    1.31
   3 -12 -10   13.60    2.00
   3  12 -10   13.65    1.72
   4  12  10   22.72    2.01
   4 -12 -10   22.92    1.97
  -4  12  10   26.44    2.03
   4  12 -10   26.09    1.95
  -5  12  10    3.12    1.91
   5  12  10    0.86    1.88
   5 -12 -10    0.74    1.94
   5  12 -10    2.68    1.88
   6  12  10    3.95    2.00
  -6  12  10    7.06    2.01
   6  12 -10    4.61    1.49
   6 -12 -10    6.65    2.12
  -7  12  10    3.10    2.14
   7  12  10   -0.47    2.18
   7  12 -10   -0.24    1.53
   7 -12 -10    1.09    2.23
   1  13  10    5.84    1.27
  -1  13 -10    5.31    3.90
  -1 -13 -10    7.27    1.64
   1 -13 -10    6.06    1.31
  -1  13  10    3.45    1.87
   1  13 -10    5.43    1.77
  -1  13 -10    5.19    4.00
   1  13 -10    5.16    2.15
   2  13  10   20.24    1.42
   2 -13 -10   26.31    1.90
   2  13 -10   22.43    1.90
  -2  13  10   24.27    1.91
   3  13  10    5.45    1.85
  -3  13  10    4.35    1.81
   3 -13 -10    6.10    1.89
   3  13 -10    4.85    1.67
   4 -13 -10   -0.54    1.93
   4  13  10    2.93    1.85
  -4  13  10    0.15    1.89
   4  13 -10    1.56    1.88
  -5  13  10    2.67    1.89
   5  13  10   -0.04    1.40
   5 -13 -10    1.55    2.03
   5  13 -10    0.71    1.94
   6  13  10    1.16    2.09
  -6  13  10   -0.87    2.16
   6 -13 -10    1.99    2.15
   6  13 -10    1.94    2.02
   7  13  10    1.12    2.30
   7  13 -10   -0.89    2.18
   7 -13 -10   -0.53    2.31
  -7  13  10    1.41    1.70
   0  14 -10    0.29    2.22
   0  14 -10    0.07    2.11
   0  14  10   -0.67    1.81
   0 -14 -10   -0.17    1.79
   1 -14 -10    2.25    1.27
   1  14  10    3.77    1.23
   1  14 -10    2.45    1.78
  -1  14 -10    2.44    4.00
  -1  14  10    2.40    1.93
   1  14 -10    2.53    1.71
  -1  14 -10    2.37    4.14
   2 -14 -10    4.65    1.85
  -2  14  10    4.22    1.90
   2  14 -10    4.39    1.75
   2  14  10    3.97    1.81
   2  14 -10    6.28    1.77
   3  14  10    1.62    1.30
   3 -14 -10    1.84    1.95
  -3  14  10    0.89    1.90
   3  14 -10    0.05    1.77
   4  14  10    1.64    1.35
   4 -14 -10    0.45    1.94
  -4  14  10    2.56    1.97
   4  14 -10    0.75    1.30
   5 -14 -10    1.52    2.11
   5  14  10    5.04    2.05
   5  14 -10    1.38    1.93
  -5  14  10    0.62    2.02
   6  14  10    3.11    2.19
  -6  14  10    1.01    2.15
   6  14 -10    3.41    2.14
   6 -14 -10    2.56    1.61
  -1  15 -10    0.28    4.76
   1  15  10    1.67    1.85
   1  15 -10    0.36    1.80
   1 -15 -10    1.28    1.26
  -1  15  10   -0.35    1.40
   1  15 -10   -0.06    1.70
   2 -15 -10    5.15    1.31
   2  15  10    4.48    1.31
   2  15 -10    3.94    1.98
   2  15 -10    5.63    1.89
  -2  15  10    4.15    1.47
   3 -15 -10    2.09    1.91
  -3  15  10   -0.11    1.99
   3  15  10   -1.05    1.86
   3  15 -10   -0.40    1.75
   3  15 -10    0.83    1.90
   4 -15 -10    2.12    2.05
   4  15  10    3.21    1.92
  -4  15  10    0.62    2.02
   4  15 -10    2.00    1.43
   5 -15 -10   -0.60    2.18
   5  15 -10    2.09    2.03
  -5  15  10    0.42    2.12
   5  15  10    2.11    2.11
   6 -15 -10    3.97    2.30
  -6  15  10    2.12    2.40
   6  15 -10    4.01    2.22
   6  15  10    3.32    2.28
   0  16 -10    1.03    2.81
   0  16 -10    1.36    2.29
   0  16  10    0.68    1.97
   0 -16 -10    3.38    1.95
   1  16 -10   -0.17    1.79
   1 -16 -10    0.30    1.30
   1  16  10    0.58    1.92
  -1  16  10    0.80    1.94
   1  16 -10    0.33    2.17
   2 -16 -10    7.10    1.95
   2  16  10    5.23    1.91
   2  16 -10    4.42    2.06
   2  16 -10    6.04    2.01
  -2  16  10    6.11    2.03
   3 -16 -10    0.13    1.98
   3  16  10    0.41    1.99
  -3  16  10    1.60    1.97
   3  16 -10    0.87    1.96
   3  16 -10    2.97    1.96
   4 -16 -10    2.65    2.07
  -4  16  10    2.71    1.58
   4  16  10    2.89    2.08
   4  16 -10    2.33    2.14
   4  16 -10    2.77    2.05
   5  16 -10    5.61    2.32
   5  16  10    4.46    2.20
   5 -16 -10    4.23    2.22
   5  16 -10    7.00    2.17
  -5  16  10    5.59    2.24
   1  17 -10    3.28    2.04
   1  17  10    2.82    1.46
   1  17 -10    1.94    2.01
  -1  17  10    2.70    2.06
   1 -17 -10    2.95    2.04
   2  17 -10    2.57    2.10
   2  17  10    2.62    1.37
   2 -17 -10   -0.37    2.02
   2  17 -10    2.04    2.00
  -2  17  10    1.70    2.12
   3 -17 -10    2.66    2.13
   3  17  10    3.42    1.48
  -3  17  10    3.34    2.10
   3  17 -10    4.26    2.08
   3  17 -10    4.76    2.30
   4 -17 -10   -0.08    2.26
   4  17  10    1.16    1.54
  -4  17  10    2.83    2.26
   4  17 -10    0.55    2.14
   4  17 -10    1.79    2.24
   5  17  10    0.43    1.68
   5 -17 -10   -0.03    2.38
   5  17 -10   -0.91    2.29
  -5  17  10   -2.36    2.19
   5  17 -10   -1.07    1.69
   0  18 -10    2.37    2.56
   0  18 -10    1.15    3.16
   0  18  10    1.14    2.10
   1  18 -10    2.17    2.65
   1 -18 -10    3.70    2.18
   1  18  10    3.62    2.16
   1  18 -10    1.71    2.06
  -1  18  10    2.49    2.14
   2  18 -10    1.26    2.66
   2  18  10   -2.03    2.13
  -2  18  10    0.07    2.26
   2 -18 -10    0.54    2.15
   2  18 -10    0.39    2.05
   3  18 -10    0.74    2.29
   3  18  10    1.39    2.26
  -3  18  10   -0.07    2.19
   3  18 -10    0.32    2.21
   3 -18 -10    0.64    2.25
   4  18  10    4.23    2.25
  -4  18  10   -0.33    2.34
   4  18 -10    0.12    1.64
   4 -18 -10    2.31    2.42
   4  18 -10    0.51    2.29
   1  19 -10    2.43    2.82
   1  19  10    0.62    1.64
   1  19 -10    0.98    2.69
  -1  19  10   -1.01    1.70
   2  19 -10    0.53    2.37
   2  19 -10    1.18    2.21
   2  19  10    3.11    2.37
   2 -19 -10   -0.72    1.57
  -2  19  10   -0.23    2.35
   3  19 -10    1.95    2.36
   3  19  10    2.80    2.41
  -3  19  10    2.10    2.37
   3  19 -10   -0.13    2.37
   3 -19 -10    0.96    2.29
   0  20 -10    0.62    3.32
   0  20 -10    0.97    3.49
   0  20  10    0.48    1.63
  -1   1  11  107.31    2.46
   1   1 -11  109.20    2.60
   1   1  11  106.54    2.54
  -1  -1  11  110.76    2.51
   1  -1 -11  105.19    2.50
   1  -1  11  107.12    2.56
  -1   1 -11  104.01    2.53
  -1  -1 -11  108.29    2.52
  -2  -1  11  570.21    4.15
   2   1 -11  562.42    3.90
  -2   1 -11  578.66    5.02
   2   1  11  550.21    4.36
   2  -1  11  547.07    4.89
  -2   1  11  582.01    4.06
  -2  -1 -11  551.95    4.33
   2  -1 -11  569.61    3.79
   3  -1 -11    8.97    1.71
   3   1  11    8.14    1.51
   3  -1  11    9.55    1.75
   3   1 -11    9.82    1.68
  -3   1  11    8.44    1.19
  -3  -1  11    8.92    1.58
   4   1  11    5.39    1.60
   4  -1  11    5.21    1.67
  -4  -1  11    7.68    1.62
   4   1 -11    5.19    1.16
  -4   1  11    7.10    1.68
   4  -1 -11    6.44    1.67
   5  -1  11   16.04    1.72
  -5  -1  11   15.70    1.72
  -5   1  11   21.11    1.73
   5  -1 -11   19.03    1.79
   5   1 -11   19.77    1.77
   5   1  11   17.78    1.85
  -6  -1  11    8.01    1.75
   6  -1 -11    7.21    1.77
   6   1 -11    7.59    1.75
  -6   1  11    6.50    1.25
   6   1  11    8.57    1.76
   6  -1  11    5.65    1.87
   7  -1 -11   -1.72    1.86
   7   1 -11    1.60    1.80
   7   1  11    0.85    1.27
   7  -1  11    0.13    1.80
   7  -1  11    1.75    1.87
  -7   1  11    0.00    1.74
   8  -1  11    1.47    1.90
   8   1  11    2.10    1.92
   8   1 -11   -0.63    1.36
   8   1  11    1.45    1.95
   8  -1  11   -0.95    2.01
   8  -1 -11    1.04    1.36
   9  -1 -11    0.40    1.54
   9   1 -11    0.73    2.10
   9   1  11    0.42    2.10
   9   1  11    0.16    2.19
   9  -1  11    1.28    2.17
   9  -1  11   -1.51    2.28
   0  -2  11   20.66    1.77
   0  -2 -11   20.00    1.92
   0   2 -11   18.82    1.77
   0   2  11   19.83    1.97
   1   2 -11 1852.81    7.74
  -1   2  11 1768.40    7.03
  -1  -2 -11 1776.68    7.31
   1   2  11 1727.67    7.21
   1  -2 -11 1743.90    7.09
   1  -2  11 1772.44    8.90
  -1  -2  11 1839.42    7.90
  -1   2 -11 1785.60    9.19
   2   2 -11   13.60    1.74
  -2  -2  11   15.40    1.63
  -2   2  11   17.95    1.75
   2  -2  11   14.30    1.84
   2  -2 -11   13.13    1.74
   2   2  11   14.06    1.72
  -2   2 -11   13.71    2.03
  -2  -2 -11   15.03    1.67
  -3  -2  11  142.16    2.36
   3   2  11  136.22    2.44
   3  -2  11  133.36    2.89
   3   2 -11  145.13    2.43
  -3   2  11  140.25    2.11
   3  -2 -11  140.29    2.10
   4   2  11   41.62    1.79
   4  -2 -11   43.63    1.52
  -4   2  11   43.53    1.46
   4   2 -11   42.27    1.89
   4  -2  11   39.38    2.35
  -4  -2  11   49.23    1.82
   5   2  11   -0.98    1.79
   5  -2  11   -0.35    1.61
   5  -2 -11   -1.33    1.77
   5   2 -11    3.40    1.68
  -5  -2  11    0.09    1.12
  -5   2  11    0.85    1.61
   6  -2  11   80.94    2.31
   6  -2 -11   80.76    2.17
   6   2 -11   79.05    2.13
  -6   2  11   82.87    2.15
   6   2  11   76.20    2.24
   6  -2  11   83.61    2.28
   7  -2  11   11.87    2.07
   7  -2 -11   15.67    1.97
   7   2 -11   14.41    1.87
   7  -2  11   13.37    2.01
  -7   2  11   13.89    1.87
   7   2  11   14.13    1.97
   8  -2  11    8.28    2.07
   8  -2 -11    9.37    2.09
   8   2  11    9.59    2.02
   8   2 -11    4.84    1.54
   8  -2  11    8.11    2.08
   8   2  11    7.72    2.10
   9  -2  11    0.69    2.34
   9  -2  11    0.87    2.18
   9   2 -11    3.30    2.08
   9  -2 -11    1.92    2.17
   9   2  11    0.66    2.20
   9   2  11    1.99    2.28
  -1   3  11   26.59    1.79
   1   3 -11   24.42    1.79
  -1  -3 -11   24.23    1.76
   1  -3  11   24.50    2.04
   1   3  11   23.01    1.87
   1  -3 -11   27.87    1.73
  -1   3 -11   24.29    2.29
  -1  -3  11   26.23    1.73
   2   3  11   13.40    1.69
   2   3 -11   12.21    1.66
   2  -3  11   12.04    2.21
   2  -3 -11   11.62    1.32
  -2  -3  11   12.31    1.61
  -2   3  11   11.33    1.66
  -2   3 -11   11.71    2.11
  -2  -3 -11   13.55    1.60
   3   3  11   74.36    2.13
   3  -3  11   72.31    2.52
   3  -3 -11   76.49    2.10
  -3  -3  11   76.14    1.71
   3   3 -11   76.90    2.09
  -3   3  11   78.78    2.08
   4   3  11   13.99    1.76
   4  -3  11   13.77    1.75
  -4   3  11   13.70    1.27
   4  -3 -11   13.13    1.34
   4   3 -11   14.90    1.72
  -4  -3  11   15.14    1.63
   5  -3 -11   -0.95    1.78
   5  -3  11    0.19    1.65
   5   3  11    2.50    1.62
  -5   3  11   -0.19    1.16
   5   3 -11    0.68    1.71
   6  -3 -11    7.30    1.30
   6  -3  11    8.54    1.72
  -6   3  11    7.68    1.72
   6   3  11    8.13    1.74
   6   3 -11    8.14    1.71
   6  -3  11    7.56    2.13
   7  -3  11   19.66    1.98
   7  -3 -11   20.99    1.97
   7   3 -11   19.83    1.90
  -7   3  11   21.24    1.94
   7  -3  11   16.13    2.12
   7   3  11   17.60    2.04
   8  -3 -11    2.57    2.00
   8  -3  11    1.74    1.98
   8   3 -11    2.22    1.38
   8   3  11   -0.30    1.95
   8  -3  11    1.92    1.98
   8   3  11    1.78    1.47
   9   3  11    2.21    2.22
   9  -3 -11   -0.04    1.60
   9  -3  11    4.13    2.26
   9  -3  11    1.10    2.28
   9   3 -11    4.44    2.15
   9   3  11    4.93    2.28
   0  -4 -11   72.33    1.66
   0  -4  11   75.66    2.42
   0   4  11   71.84    1.73
   0   4 -11   70.28    2.44
  -1  -4 -11    1.34    1.50
   1   4 -11    0.22    1.53
  -1   4 -11    0.46    1.96
   1   4  11    1.52    1.58
   1  -4 -11    0.69    1.53
   1  -4  11    0.22    1.96
  -1  -4  11    0.26    1.41
  -1   4  11    1.43    1.11
  -2   4  11   41.00    1.87
   2   4  11   39.27    1.86
  -2  -4  11   38.01    1.77
   2   4 -11   40.36    1.87
   2  -4 -11   39.29    1.94
  -2  -4 -11   40.25    1.79
   2  -4  11   38.23    2.55
   3   4  11  132.42    2.43
  -3  -4  11  134.24    2.06
   3  -4  11  128.54    3.39
  -3   4  11  134.38    2.35
   3   4 -11  130.75    2.05
   3  -4 -11  125.78    2.37
  -4   4  11   10.01    1.25
   4  -4  11   10.91    2.07
   4   4  11   10.96    1.25
  -4  -4  11   12.78    1.65
   4   4 -11   12.20    1.22
   4  -4 -11   11.95    1.77
   5   4  11    1.77    1.22
   5  -4  11    0.90    1.73
   5  -4  11    1.06    2.00
  -5   4  11    0.18    1.62
   5  -4 -11    1.37    1.69
   5   4 -11    2.67    1.68
   6   4  11    2.43    1.82
   6  -4  11    3.18    1.73
   6  -4  11    4.63    1.67
  -6   4  11    3.13    1.21
   6  -4 -11    0.70    1.80
   6   4 -11    4.34    1.72
   7  -4 -11   10.64    1.95
  -7   4  11    8.97    1.86
   7  -4  11    9.84    1.96
   7   4 -11   10.99    1.83
   7   4  11    7.71    1.43
   7  -4  11   12.48    2.41
   8  -4 -11    0.64    2.12
   8  -4  11    1.53    2.00
  -8   4  11   -0.44    1.42
   8   4 -11   -1.51    1.94
   8  -4  11    1.03    2.04
   8   4  11   -1.87    1.94
   9  -4 -11   -2.33    1.61
   9   4  11    1.26    2.20
   9   4  11    1.13    1.56
   9   4 -11    1.66    1.55
   9  -4  11    0.94    2.29
   9  -4  11    1.52    2.31
  -1  -5 -11    8.33    1.60
  -1   5  11    8.82    1.71
  -1   5 -11    7.09    2.45
   1   5 -11    6.32    1.61
   1   5  11    6.96    1.67
   1  -5 -11    7.03    1.65
   1  -5  11    8.20    2.05
  -1  -5  11    7.78    1.53
  -2  -5  11    5.96    1.48
  -2   5  11    4.96    1.70
   2   5  11    6.05    1.66
   2  -5 -11    5.68    1.71
   2  -5  11    5.85    2.58
   2   5 -11    5.99    1.54
  -2  -5 -11    5.76    1.11
   3   5  11    2.47    1.59
   3  -5  11    0.09    2.32
   3  -5 -11    1.06    1.18
  -3   5  11    0.31    1.68
   3   5 -11   -0.31    1.22
   4   5 -11   40.38    1.82
  -4   5  11   43.25    1.91
   4  -5  11   42.91    2.54
   4  -5  11   40.93    2.89
   4   5  11   40.57    1.90
   4  -5 -11   39.57    1.92
   5   5  11    1.94    1.66
   5  -5  11    1.87    2.09
  -5   5  11    2.66    1.71
   5  -5  11    1.93    1.69
   5   5 -11    1.54    1.17
   5  -5 -11    2.43    1.79
   6  -5  11   20.95    2.42
   6   5  11   19.40    1.90
   6  -5  11   21.30    1.93
  -6   5  11   20.23    1.40
   6   5 -11   23.54    1.80
   6  -5 -11   17.79    1.43
   7  -5 -11    4.49    1.97
   7   5 -11    3.60    1.82
   7  -5  11    4.89    2.37
  -7   5  11    5.15    1.34
   7   5  11    2.81    1.43
   7  -5  11    6.25    1.95
   8  -5 -11   -0.28    2.16
   8   5  11    1.56    2.03
   8  -5  11   -0.14    2.00
   8   5 -11    0.37    2.00
  -8   5  11    1.09    1.99
   8  -5  11    0.72    2.00
   9   5  11    0.62    1.61
   9   5 -11    1.14    2.18
   9  -5  11   -0.18    2.80
   9  -5 -11    1.04    2.26
   9  -5  11    0.09    2.32
   9   5  11    2.72    2.29
   0  -6 -11   17.84    1.73
   0   6  11   20.91    1.77
   0   6 -11   18.81    2.20
   0  -6  11   19.51    2.09
   1  -6 -11   78.73    2.10
   1   6  11   71.79    1.69
  -1   6 -11   73.59    3.45
   1   6 -11   73.88    2.28
  -1   6  11   79.38    2.14
  -1  -6 -11   77.68    2.05
   2   6  11    2.36    1.61
   2  -6 -11    1.05    1.71
   2   6 -11    0.02    1.51
  -2  -6 -11    1.43    1.59
  -2   6  11    1.86    1.65
   3   6  11   45.87    1.55
  -3   6  11   48.25    1.94
   3  -6 -11   46.59    1.59
   3   6 -11   48.19    1.97
   4   6  11   16.86    1.74
   4  -6  11   15.71    3.29
   4  -6 -11   15.73    1.79
  -4   6  11   14.86    1.74
   4   6 -11   16.87    1.26
   4  -6  11   17.40    2.96
   5  -6  11    0.71    2.05
   5   6  11    0.18    1.69
  -5   6  11    1.98    1.57
   5   6 -11   -0.51    1.23
   5  -6  11    0.75    2.30
   5  -6 -11    0.34    1.77
   6   6  11    5.53    1.73
   6   6 -11    7.04    1.79
   6  -6  11    5.89    2.30
   6  -6 -11    4.55    1.79
  -6   6  11    7.54    1.81
   6  -6  11    6.66    2.31
   7   6  11    9.76    1.50
   7  -6  11   10.27    2.12
  -7   6  11   11.93    1.94
   7  -6  11   11.21    2.43
   7  -6 -11   10.19    2.03
   7   6 -11   11.71    1.94
   8  -6  11    0.42    2.09
  -8   6  11    0.97    1.46
   8   6  11    0.03    2.13
   8  -6  11    0.65    2.10
   8   6 -11    2.69    1.39
   8  -6 -11   -0.38    2.09
   9  -6  11    2.07    2.94
   9  -6  11    0.90    2.85
   9   6 -11    0.80    1.59
   9   6  11    0.53    2.35
   9   6  11    0.38    1.58
   9  -6 -11    1.42    2.40
  -1  -7 -11   50.86    1.58
   1  -7 -11   48.95    1.55
  -1   7 -11   50.77    3.52
   1   7  11   50.49    1.97
   1   7 -11   50.51    2.11
  -1   7  11   46.78    1.58
  -2   7  11   20.44    1.84
   2   7  11   18.53    1.71
   2  -7 -11   19.18    1.82
  -2  -7 -11   17.24    1.70
   2   7 -11   19.04    1.63
   3   7 -11   29.91    1.83
   3   7  11   31.20    1.79
  -3   7  11   31.83    1.94
   3  -7 -11   31.12    1.90
   4   7  11   18.51    1.83
   4   7 -11   16.13    1.30
   4  -7 -11   18.73    1.82
  -4   7  11   15.54    1.77
   5   7  11    1.63    1.73
  -5   7  11    4.16    1.76
   5  -7  11    1.29    2.84
   5  -7  11    1.08    3.12
   5   7 -11    0.84    1.71
   5  -7 -11    0.63    1.77
   6   7  11   18.47    1.91
   6   7 -11   17.06    1.93
   6  -7  11   19.58    2.80
   6  -7  11   21.91    2.85
  -6   7  11   17.68    1.85
   6  -7 -11   18.51    2.03
   7   7  11    0.42    1.41
  -7   7  11    0.34    1.37
   7  -7  11    1.27    2.51
   7  -7  11    0.76    2.43
   7   7 -11    2.33    1.88
   7  -7 -11    1.80    1.96
   8  -7  11   -0.01    2.68
   8  -7  11    0.49    2.64
   8   7 -11    1.73    2.03
   8   7  11    0.69    2.09
  -8   7  11   -0.43    2.03
   8  -7 -11   -0.36    1.48
   0  -8 -11   69.83    1.69
   0   8 -11   70.64    2.45
   0   8  11   68.64    2.14
  -1  -8 -11    7.48    1.18
   1  -8 -11    8.48    1.73
   1   8  11    8.99    1.72
  -1   8 -11    7.31    3.62
  -1   8  11    5.59    1.25
   1   8 -11    7.68    2.12
  -1   8 -11    7.39    3.45
  -2   8  11    2.17    1.26
   2   8 -11    3.47    1.53
   2   8  11    3.73    1.61
   2  -8 -11    0.76    1.80
  -2  -8 -11    2.74    1.56
   3   8  11   49.84    1.90
   3   8 -11   52.87    1.98
  -3   8  11   54.10    2.02
   3  -8 -11   52.85    2.03
   4   8 -11   28.46    1.81
   4  -8 -11   28.59    1.92
  -4   8  11   29.50    1.91
   4   8  11   28.59    1.92
  -5   8  11    0.79    1.78
   5   8  11    0.98    1.17
   5  -8 -11    2.09    1.83
   5   8 -11    1.31    1.69
   6   8  11    3.32    1.85
   6   8 -11    0.25    1.29
   6  -8  11    1.17    3.54
  -6   8  11    0.66    1.82
   6  -8 -11    1.31    1.92
   6  -8  11    0.64    3.34
   7   8  11   -0.02    1.96
   7   8 -11    1.10    1.91
   7  -8  11    0.78    3.14
  -7   8  11    0.61    1.91
   7  -8  11   -0.02    2.81
   7  -8 -11    0.59    1.99
   8  -8  11    0.55    2.67
   8  -8  11    1.30    3.12
  -8   8  11   -0.30    2.16
   8  -8 -11    0.97    2.29
   8   8  11    1.08    2.18
   8   8 -11   -0.43    2.07
   1  -9 -11   13.97    1.74
  -1  -9 -11   17.22    1.25
   1   9  11   15.44    1.72
  -1   9  11   14.88    1.85
   1   9 -11   16.73    1.76
   2   9 -11    6.56    1.61
   2   9  11    6.31    1.22
   2  -9 -11    7.36    1.72
  -2   9  11    6.08    1.82
  -2  -9 -11    6.51    1.13
   3   9  11    3.82    1.74
  -3   9  11    2.68    1.72
   3   9 -11    6.18    1.24
   3  -9 -11    8.80    1.74
   4   9  11   15.74    1.75
   4   9 -11   16.62    1.77
   4  -9 -11   17.86    1.86
  -4   9  11   15.71    1.86
   5   9  11   52.02    2.11
  -5   9  11   59.53    2.24
   5   9 -11   54.97    2.09
   5  -9 -11   49.94    2.20
   6   9 -11    0.72    1.82
   6   9  11    0.23    1.28
  -6   9  11   -1.46    1.96
   6  -9 -11    0.19    1.40
   7   9  11    4.81    2.00
   7   9 -11    5.99    1.96
  -7   9  11    7.30    2.00
   7  -9 -11    4.20    1.52
   8  -9  11    3.22    3.71
  -8   9  11    4.35    2.25
   8   9 -11    3.49    2.12
   8   9  11    1.38    1.60
   8  -9 -11    4.47    1.63
   8  -9  11    3.15    4.08
   0 -10 -11    1.01    1.62
   0  10  11    1.73    1.22
   0  10 -11    2.90    2.09
  -1 -10 -11    8.66    1.17
   1  10 -11    8.22    1.76
   1 -10 -11    8.78    1.21
   1  10  11    7.51    1.74
  -1  10  11    6.95    1.71
   2  10  11    1.89    1.72
   2  10 -11    1.47    1.57
   2 -10 -11    1.25    1.70
  -2 -10 -11    2.51    1.70
  -2  10  11    0.94    1.21
   3  10  11   23.44    1.88
   3 -10 -11   23.83    1.90
   3  10 -11   25.84    1.96
  -3  10  11   25.93    1.93
   4  10  11    1.83    1.20
   4 -10 -11    2.96    1.94
  -4  10  11    4.64    1.35
   4  10 -11    2.33    1.67
   5  10  11    2.09    1.77
   5  10 -11    2.86    1.78
   5 -10 -11    3.69    1.93
  -5  10  11   -2.21    1.92
   6  10  11    2.90    1.94
  -6  10  11    5.20    1.93
   6  10 -11    4.36    1.82
   6 -10 -11    3.43    1.42
  -7  10  11    0.78    2.10
   7  10  11    3.09    1.96
   7  10 -11    1.30    1.92
   7 -10 -11    3.08    2.28
  -8  10  11    1.31    1.59
   8  10  11    2.31    2.27
   8 -10 -11    3.20    2.31
   8  10 -11    5.72    2.22
   1 -11 -11    1.17    1.66
   1  11  11    1.48    1.79
  -1  11  11    2.24    1.72
  -1 -11 -11    0.54    1.17
   1  11 -11    2.60    2.12
   2 -11 -11    2.67    1.71
   2  11  11    3.93    1.72
   2  11 -11    3.63    1.65
  -2  11  11    5.09    1.75
  -3  11  11   39.43    2.00
   3  11  11   36.21    2.00
   3 -11 -11   37.83    2.05
   3  11 -11   36.42    1.93
   4  11  11   28.27    2.00
   4 -11 -11   35.37    2.15
   4  11 -11   33.13    2.03
  -4  11  11   28.29    1.58
   5  11  11   13.92    1.43
   5  11 -11   17.35    1.95
   5 -11 -11   16.27    2.04
  -5  11  11   15.32    2.01
   6  11  11    4.77    2.07
   6  11 -11    4.55    1.32
  -6  11  11    3.64    2.01
   6 -11 -11    5.73    1.43
   7  11 -11    0.09    2.06
   7  11  11    1.73    2.24
   7 -11 -11    3.11    2.17
  -7  11  11   -0.31    1.45
   0 -12 -11    6.43    1.61
   0  12  11    5.96    1.73
   0  12 -11    6.17    2.41
   0  12 -11    7.31    2.09
   1 -12 -11    8.68    1.76
   1  12 -11    9.08    1.81
   1  12  11    7.92    1.77
  -1  12  11    7.77    1.86
  -1 -12 -11    8.37    1.31
  -2  12  11    2.53    1.36
   2 -12 -11    7.78    1.81
   2  12  11    2.70    1.81
   2  12 -11    5.17    1.78
  -3  12  11    0.60    1.91
   3  12  11    0.04    1.25
   3 -12 -11   -0.95    1.40
   3  12 -11    0.89    1.70
   4  12  11    3.84    1.86
   4 -12 -11    7.30    1.93
  -4  12  11    8.98    1.90
   4  12 -11    6.94    1.85
   5 -12 -11    6.93    2.02
   5  12 -11    4.49    1.97
   5  12  11    8.31    1.95
  -5  12  11   10.05    1.96
  -6  12  11    0.88    2.00
   6  12 -11    2.50    1.95
   6 -12 -11    0.56    1.40
   6  12  11    2.14    1.42
   7  12 -11    5.07    2.08
   7  12  11    3.96    2.17
   7 -12 -11    5.52    2.31
  -7  12  11    2.09    2.15
   1 -13 -11    1.69    1.72
  -1 -13 -11    3.58    1.67
   1  13 -11    2.17    1.72
   1  13  11    3.65    1.78
   1  13 -11    3.11    2.06
  -1  13  11    3.07    1.75
   2 -13 -11    5.66    1.89
   2  13  11    5.23    1.26
  -2  13  11    5.75    1.41
   2  13 -11    6.73    1.73
  -3  13  11    2.46    1.84
   3 -13 -11    2.96    1.87
   3  13  11    3.23    1.83
   3  13 -11    3.02    1.74
   4  13  11    4.76    1.42
   4 -13 -11    5.53    2.05
  -4  13  11    4.38    1.91
   4  13 -11    5.59    1.85
   5 -13 -11    0.97    2.03
   5  13 -11    1.06    1.89
   5  13  11    0.96    1.40
  -5  13  11    0.99    1.40
  -6  13  11    1.27    2.10
   6 -13 -11    1.51    2.17
   6  13 -11    2.71    2.07
   6  13  11    1.48    2.09
   7  13  11    2.34    2.32
   7 -13 -11    0.93    2.31
   7  13 -11   -1.38    2.25
  -7  13  11   -0.86    2.27
   0  14 -11    5.77    2.29
   0  14  11    6.77    1.85
   0  14 -11    5.45    2.24
   0 -14 -11    6.04    1.81
   1  14 -11   -0.86    2.20
   1  14  11   -0.96    1.75
   1 -14 -11   -0.26    1.77
  -1  14  11   -0.13    1.90
  -1 -14 -11    0.64    1.79
   1  14 -11    1.44    2.11
   2 -14 -11   -0.35    1.34
   2  14  11    0.95    1.26
   2  14 -11    0.19    1.77
   2  14 -11    0.30    1.78
  -2  14  11    2.09    1.89
   3 -14 -11    2.04    1.83
   3  14  11    0.59    1.92
  -3  14  11    2.02    1.96
   3  14 -11    1.92    1.89
   4 -14 -11    6.41    1.96
  -4  14  11    9.93    1.95
   4  14 -11    4.82    2.01
   4  14  11    5.61    1.99
   5 -14 -11   -1.17    2.10
   5  14  11    2.50    2.06
   5  14 -11   -0.05    1.45
  -5  14  11   -1.97    2.06
   6  14  11   -0.47    2.15
  -6  14  11    3.38    2.11
   6 -14 -11    2.63    2.22
   6  14 -11    1.42    2.18
   1  15 -11    1.41    2.40
   1  15 -11    0.42    2.30
   1  15  11    2.68    1.92
  -1  15  11    1.84    1.91
   1 -15 -11    2.09    1.35
   2 -15 -11    2.85    1.92
   2  15  11    0.34    1.86
   2  15 -11    2.70    1.87
   2  15 -11    0.83    2.03
  -2  15  11    0.79    1.92
   3 -15 -11    1.95    1.95
  -3  15  11    0.50    2.00
   3  15  11    1.05    1.84
   3  15 -11    2.03    1.92
   3  15 -11    2.25    1.89
   4 -15 -11    0.72    2.02
   4  15  11    0.99    2.02
  -4  15  11    1.17    2.01
   4  15 -11   -0.43    1.89
   5  15  11   -0.22    1.52
   5 -15 -11   -1.33    2.22
   5  15 -11    0.76    1.46
  -5  15  11    1.72    2.16
   6 -15 -11   -0.82    1.64
   6  15 -11   -2.10    2.16
  -6  15  11    1.36    2.33
   6  15  11    4.22    2.27
   0  16 -11    0.24    2.32
   0  16 -11    1.01    2.78
   0  16  11    0.92    1.95
   0 -16 -11   -0.55    1.94
   1  16 -11    3.02    2.05
   1 -16 -11    2.67    1.39
   1  16 -11    2.26    2.36
   1  16  11    0.76    1.99
  -1  16  11    5.30    1.97
   2  16  11    1.88    1.97
   2  16 -11    2.26    1.97
   2 -16 -11    3.58    1.98
  -2  16  11    3.28    1.43
   2  16 -11    1.61    2.06
  -3  16  11    6.66    2.09
   3  16  11    4.50    1.53
   3 -16 -11    7.37    2.09
   3  16 -11    6.28    2.00
   3  16 -11    5.79    2.10
   4 -16 -11    0.71    2.19
   4  16  11    0.56    2.17
  -4  16  11    1.96    2.11
   4  16 -11    0.49    1.51
   4  16 -11    1.18    2.13
   5  16  11    3.06    2.33
   5 -16 -11    3.38    2.32
   5  16 -11    6.06    1.54
  -5  16  11    3.39    2.25
   1  17 -11    2.01    2.04
   1  17 -11    0.18    1.99
   1  17  11    1.18    2.13
   1 -17 -11    0.29    2.05
  -1  17  11    1.17    2.09
  -2  17  11    3.47    2.15
   2  17  11    3.09    2.13
   2  17 -11    3.69    2.04
   2  17 -11    3.84    2.13
   2 -17 -11    1.80    2.12
   3 -17 -11    2.34    2.15
  -3  17  11   -0.50    2.17
   3  17  11    1.39    2.08
   3  17 -11    1.39    2.48
   3  17 -11   -0.39    2.16
   4 -17 -11    0.17    2.23
   4  17  11    1.66    2.17
  -4  17  11    1.53    2.27
   4  17 -11    0.59    2.10
   4  17 -11    2.92    2.25
   0  18 -11    9.84    3.20
   0  18 -11   11.69    3.32
   0  18  11    8.06    1.73
   1  18 -11    2.84    2.28
   1  18 -11    3.14    2.28
   1  18  11    3.60    2.26
  -1  18  11    3.40    2.18
   1 -18 -11    3.33    2.20
   2  18 -11    0.77    2.75
   2 -18 -11    1.52    2.22
   2  18  11   -2.91    1.58
   2  18 -11   -0.30    2.03
  -2  18  11   -0.62    2.22
   3  18 -11    2.84    2.35
   3  18  11    2.84    2.20
   3  18 -11    6.25    2.26
  -3  18  11    1.50    2.28
   3 -18 -11    3.67    2.30
   4 -18 -11    2.35    2.35
   4  18 -11    2.27    2.34
   1  19 -11    1.81    2.87
   1  19 -11    1.79    2.41
   1  19  11    2.06    1.59
  -1  19  11    2.42    2.33
   2 -19 -11    2.53    1.65
  -2  19  11    1.73    2.36
   2  19  11    4.01    2.34
   2  19 -11    1.11    2.27
   2  19 -11    0.50    2.35
   0   0 -12 3233.47   10.13
   0   0  12 3498.39   10.49
  -1   0  12   67.13    2.17
  -1   0 -12   61.21    2.06
   1   0  12   61.47    2.08
   1   0 -12   60.69    2.18
  -2   0 -12  584.24    4.56
   2   0  12  560.58    4.56
  -2   0  12  596.17    4.15
   2   0 -12  583.67    3.89
   3   0  12  371.97    3.80
  -3   0  12  407.92    3.11
   3   0 -12  383.39    3.32
   4   0  12   19.92    1.74
   4   0 -12   22.77    1.38
  -4   0  12   24.14    1.72
   5   0 -12  158.95    2.45
  -5   0  12  167.90    2.43
   5   0  12  154.08    2.66
   6   0  12   16.69    1.86
   6   0 -12   17.30    1.81
  -6   0  12   22.69    1.77
   7   0 -12  110.68    2.40
   7   0  12   90.81    2.61
   8   0  12    4.57    1.97
   8   0 -12    2.63    1.42
   8   0  12    2.81    2.05
   9   0  12   11.31    2.29
   9   0 -12   12.99    2.31
   9   0  12   10.67    2.42
  -1  -1 -12   56.53    2.18
  -1  -1  12   58.30    2.11
   1   1  12   57.46    2.17
  -1   1 -12   54.80    2.14
   1  -1 -12   54.75    2.13
  -1   1  12   56.91    2.08
   1  -1  12   53.70    2.15
   1   1 -12   56.41    2.19
  -2  -1  12    8.88    1.64
   2   1 -12    7.48    1.67
   2   1  12    8.46    1.12
  -2   1 -12    7.39    1.60
   2  -1  12    7.28    1.69
  -2   1  12    7.61    1.70
  -2  -1 -12    7.42    1.60
   2  -1 -12    8.31    1.32
  -3   1  12   57.15    1.65
   3  -1  12   53.90    2.17
   3   1  12   52.54    2.01
   3   1 -12   58.05    1.99
  -3  -1  12   60.00    1.93
   3  -1 -12   53.14    1.63
   4   1  12  147.31    2.51
  -4  -1  12  158.39    2.37
   4  -1  12  146.37    2.73
   4  -1 -12  155.24    2.41
   4   1 -12  151.87    2.40
  -4   1  12  154.91    2.37
  -5  -1  12    1.62    1.62
   5  -1  12   -0.84    1.60
  -5   1  12    0.87    1.67
   5  -1 -12    1.40    1.69
   5   1 -12    1.37    1.70
   5   1  12    0.42    1.67
   6   1  12    9.24    1.81
   6  -1  12   10.11    1.91
   6  -1 -12   11.58    1.76
  -6  -1  12   10.43    1.26
   6   1 -12   12.13    1.30
  -6   1  12   10.37    1.75
   7   1  12    6.06    1.89
   7  -1  12    6.04    1.85
   7   1 -12    6.32    1.33
   7  -1 -12    3.26    1.35
   7  -1  12    4.60    1.85
  -7   1  12    7.02    1.80
   8  -1 -12    8.48    2.01
   8   1  12    6.35    1.96
   8   1 -12    7.89    1.50
   8  -1  12    4.74    2.03
   8   1  12    6.43    2.10
   8  -1  12    7.56    2.10
   9  -1 -12    1.27    2.14
   9   1  12    1.20    2.24
   9   1 -12   -1.23    2.14
   9   1  12   -0.08    2.23
   9  -1  12    1.19    2.13
   9  -1  12    1.06    2.18
   0  -2  12   20.64    1.74
   0  -2 -12   17.62    1.84
   0   2 -12   19.33    1.37
   0   2  12   18.79    1.86
  -1   2  12   -0.08    1.70
  -1  -2 -12    0.42    1.72
  -1   2 -12    0.72    1.68
   1   2  12    0.82    1.70
   1  -2 -12    1.23    1.67
  -1  -2  12    1.72    1.52
   1   2 -12    0.99    1.68
   1  -2  12    1.08    2.12
   2   2 -12   51.56    1.93
   2   2  12   50.15    1.60
  -2  -2  12   51.18    1.97
  -2   2 -12   51.05    2.15
  -2   2  12   52.79    1.94
   2  -2  12   47.28    2.22
   2  -2 -12   51.55    1.95
  -2  -2 -12   48.77    1.88
   3   2  12   54.64    1.89
   3   2 -12   56.92    1.98
   3  -2  12   56.72    2.24
  -3  -2  12   61.09    1.93
  -3   2  12   60.49    2.02
   3  -2 -12   58.62    1.60
   4  -2  12   27.91    1.95
  -4   2  12   34.65    1.38
   4   2 -12   33.69    1.80
  -4  -2  12   31.67    1.31
   4  -2 -12   27.21    1.80
   4   2  12   30.22    1.86
   5  -2  12   36.52    2.42
   5  -2 -12   40.13    1.96
   5   2 -12   38.84    1.51
   5   2  12   35.81    1.97
  -5  -2  12   40.59    1.89
  -5   2  12   44.24    1.90
   6  -2  12    0.52    1.88
   6   2  12   -0.09    1.75
   6   2 -12    2.94    1.71
  -6   2  12    2.07    1.66
   6  -2 -12   -0.61    1.76
   7   2  12   10.50    2.00
   7  -2  12   12.59    2.01
  -7   2  12   12.39    1.85
   7  -2 -12   11.71    1.39
   7   2 -12   13.14    1.91
   7  -2  12   12.12    1.97
   8  -2  12    2.07    2.52
   8  -2  12    3.28    1.97
   8  -2 -12   -0.29    1.42
   8   2  12    3.55    2.04
   8   2 -12    1.56    2.02
   8   2  12    3.05    1.91
   9   2 -12    0.18    2.21
   9  -2  12    1.22    2.26
   9   2  12    0.44    2.20
   9  -2 -12   -0.61    1.59
   9   2  12   -0.98    2.29
   9  -2  12   -0.08    2.27
  -1   3  12   -0.46    1.20
   1   3 -12   -0.24    1.52
   1  -3  12    0.83    2.05
  -1   3 -12    1.18    1.55
   1   3  12    2.37    1.57
  -1  -3  12   -0.03    1.47
   1  -3 -12   -1.76    1.66
  -1  -3 -12    0.01    1.52
   2   3  12   -0.73    1.59
   2   3 -12    1.72    1.55
  -2   3  12    0.26    1.63
  -2  -3 -12    0.71    1.03
  -2  -3  12    0.86    1.01
   2  -3 -12   -1.22    1.62
   2  -3  12    0.51    1.65
  -2   3 -12    0.36    1.54
   3   3  12    1.22    1.75
  -3  -3  12    0.24    1.62
   3  -3  12    0.62    2.06
   3   3 -12    3.30    1.70
  -3   3  12    2.94    1.13
   3  -3 -12    2.84    1.26
  -4   3  12  145.86    2.03
   4   3  12  129.99    2.12
  -4  -3  12  138.33    1.98
   4  -3  12  134.31    2.92
   4   3 -12  142.73    2.33
   4  -3 -12  143.64    2.01
   5  -3 -12    0.84    1.75
   5  -3  12    0.38    1.72
   5   3  12   -0.30    1.66
  -5  -3  12   -0.06    1.13
  -5   3  12   -1.19    1.21
   5   3 -12    0.95    1.71
   6   3  12    6.85    1.85
   6  -3 -12    7.89    1.80
  -6   3  12    9.03    1.25
   6  -3  12    7.49    1.70
   6  -3  12    7.79    1.84
   6   3 -12    7.62    1.22
   7   3  12    0.36    1.32
   7  -3  12    1.02    2.03
   7  -3 -12    2.05    1.85
  -7   3  12    1.71    1.82
   7   3 -12    0.88    1.80
   7  -3  12    1.06    1.75
   8   3  12   -0.82    2.10
   8  -3  12    0.25    2.03
   8  -3 -12    1.35    1.96
   8   3 -12   -1.13    1.97
   8  -3  12    1.13    1.98
   9  -3  12    1.69    2.93
   9   3  12    1.30    2.30
   9  -3 -12    4.44    2.11
   9   3  12    0.25    2.19
   9  -3  12    1.11    2.85
   9   3 -12    0.98    2.21
   0   4  12   -0.91    1.67
   0  -4  12    0.64    1.50
   0   4 -12   -0.42    1.62
   0  -4 -12    0.09    1.10
   1   4 -12   -0.39    1.52
  -1   4 -12    1.58    2.02
   1   4  12   -0.59    1.15
   1  -4 -12    1.95    1.63
   1  -4  12    2.32    2.00
  -1  -4  12   -0.16    1.44
  -1  -4 -12    1.06    1.58
  -1   4  12    0.63    1.24
   2  -4  12    1.15    1.95
  -2  -4  12    2.57    0.95
  -2   4  12    2.13    1.65
   2   4  12    2.26    1.61
   2   4 -12    1.70    1.05
  -2   4 -12    0.69    1.79
   2  -4 -12    0.49    1.67
  -2  -4 -12   -0.01    1.60
   3   4  12   52.58    1.99
   3  -4  12   53.74    2.66
  -3   4  12   56.19    1.59
   3   4 -12   56.15    1.97
  -3  -4  12   57.19    1.92
   3  -4 -12   54.63    1.60
   4   4  12    5.45    1.66
   4  -4  12    5.13    2.19
  -4   4  12    5.34    1.66
  -4  -4  12    5.70    1.62
   4   4 -12    2.79    1.65
   4  -4 -12    7.05    1.73
   5   4  12    0.25    1.19
  -5   4  12    1.38    1.73
   5  -4  12    0.68    1.69
   5   4 -12    0.91    1.73
   5  -4  12    0.40    1.93
   5  -4 -12    1.94    1.76
  -6   4  12    0.75    1.24
   6   4  12    2.42    1.91
   6  -4  12    1.90    1.69
   6  -4  12    3.50    1.75
   6   4 -12    1.46    1.24
   6  -4 -12    3.57    1.27
   7   4  12    3.18    1.89
   7  -4 -12    3.53    1.34
   7  -4  12    2.40    1.89
  -7   4  12    2.97    1.84
   7   4 -12    4.64    1.89
   7  -4  12    3.39    2.26
   8  -4  12    1.39    2.02
   8  -4 -12    0.86    2.11
   8   4 -12   -1.14    1.44
   8  -4  12    1.18    2.00
   8   4  12    1.83    2.11
  -8   4  12    1.80    2.07
   9   4 -12    4.95    2.26
   9   4  12    0.26    2.29
   9  -4  12    1.58    2.24
   9   4  12   -2.23    2.13
   9  -4 -12   -1.02    2.32
   9  -4  12   -0.36    2.86
  -1  -5 -12    3.23    1.14
  -1   5 -12    2.94    1.95
   1   5 -12    1.73    1.64
   1  -5 -12    3.52    1.19
   1   5  12    2.94    1.18
  -1  -5  12    3.48    1.50
   1  -5  12    3.60    1.87
  -1   5  12    4.98    1.63
   2   5  12   -0.12    1.65
  -2  -5  12   -0.62    1.36
   2   5 -12    0.44    1.50
   2  -5  12    0.27    2.12
   2  -5 -12    1.73    1.69
  -2   5  12    1.73    1.17
  -2  -5 -12    0.79    1.54
   3   5  12   12.45    1.72
  -3  -5  12   11.54    1.60
  -3   5  12   11.84    1.75
   3  -5 -12   13.29    1.24
   3   5 -12    7.83    1.79
   3  -5  12   11.44    2.88
   4   5  12    1.74    1.61
   4  -5  12    2.48    2.44
   4  -5  12    2.76    2.23
   4   5 -12    3.21    1.60
   4  -5 -12    2.88    1.75
  -4   5  12    2.47    1.18
   5   5  12   24.63    1.82
   5  -5  12   27.72    2.28
   5  -5  12   26.10    2.40
  -5   5  12   27.78    1.85
   5   5 -12   27.70    1.85
   5  -5 -12   24.08    1.90
   6   5  12    1.34    1.26
   6  -5  12    1.29    2.20
   6  -5  12    1.40    1.76
   6   5 -12    1.73    1.25
  -6   5  12    0.45    1.19
   6  -5 -12    1.37    1.80
   7  -5  12    0.12    2.17
   7   5  12    1.19    1.88
  -7   5  12    0.90    1.30
   7   5 -12    0.85    1.34
   7  -5  12    2.20    1.88
   7  -5 -12    2.03    1.30
   8  -5 -12   -1.00    2.07
   8   5  12    0.52    1.52
   8  -5  12    1.53    2.59
   8   5 -12    2.73    2.03
  -8   5  12   -1.74    2.10
   8  -5  12    1.19    2.08
   9   5  12   -0.34    2.43
   9   5  12    1.66    2.33
   9   5 -12    0.89    2.24
   9  -5  12   -0.20    2.30
   9  -5  12    1.97    2.26
   9  -5 -12    2.12    1.68
   0   6 -12   41.88    2.45
   0  -6 -12   42.62    1.88
   0   6  12   38.53    1.89
   0  -6  12   38.00    2.00
  -1  -6 -12    0.37    1.11
   1  -6 -12    1.10    1.65
   1  -6  12    0.55    1.98
  -1   6 -12   -0.07    2.21
   1   6 -12   -0.06    2.00
   1   6  12    0.85    1.66
  -1  -6  12    1.68    1.50
  -1   6  12   -1.43    1.66
  -2  -6 -12    5.57    1.17
  -2   6  12    7.47    1.76
   2  -6 -12    8.95    1.74
   2   6  12    7.15    1.65
   2   6 -12    5.93    1.55
   3   6  12   10.54    1.20
  -3   6  12   11.73    1.71
   3  -6 -12   10.08    1.26
   3   6 -12   10.31    1.78
   4   6  12   34.95    1.91
   4  -6  12   37.12    3.54
   4  -6  12   32.56    3.66
   4  -6 -12   33.74    1.97
  -4   6  12   33.38    1.99
   4   6 -12   32.11    1.41
  -5   6  12    1.48    1.75
   5  -6  12    0.64    2.45
   5  -6 -12    3.04    1.75
   5   6  12    1.15    1.69
   5  -6  12    0.39    2.44
   5   6 -12    0.48    1.65
   6   6  12    3.46    1.34
   6  -6  12    2.04    2.34
   6  -6  12    3.45    2.23
  -6   6  12    3.94    1.72
   6  -6 -12    2.28    1.38
   6   6 -12    5.01    1.85
   7   6  12    2.05    1.97
   7  -6  12    3.96    2.43
   7  -6 -12    3.48    2.03
  -7   6  12    6.41    1.93
   7   6 -12    2.91    1.94
   7  -6  12    3.98    2.44
   8   6  12    6.37    2.20
   8  -6  12    5.83    2.30
   8  -6  12    5.91    2.86
   8   6 -12    4.10    1.53
  -8   6  12    3.42    1.53
   8  -6 -12    7.72    2.20
  -1  -7 -12   23.78    1.31
   1   7  12   22.63    1.80
   1  -7 -12   22.21    1.41
  -1   7 -12   20.92    3.08
   1   7 -12   21.45    1.89
  -1   7  12   23.61    1.84
  -2   7  12    3.05    1.28
   2   7  12    5.14    1.63
   2  -7 -12    4.08    1.71
   2   7 -12    4.47    1.56
  -2  -7 -12    4.66    1.56
  -3   7  12    2.25    1.70
   3   7  12   -1.42    1.71
   3  -7 -12   -0.95    1.23
   3   7 -12    1.08    1.66
   4   7  12   42.05    2.05
   4  -7 -12   46.65    1.99
  -4   7  12   47.48    1.51
   4   7 -12   46.22    1.50
   5   7  12   37.32    1.95
  -5   7  12   37.55    1.98
   5  -7  12   39.75    4.50
   5  -7  12   36.86    4.51
   5   7 -12   36.01    1.47
   5  -7 -12   39.03    2.03
   6   7  12    3.38    1.30
   6  -7  12    5.18    2.61
  -6   7  12    6.76    1.87
   6  -7 -12    5.45    1.93
   6  -7  12    4.82    2.74
   6   7 -12    7.05    1.82
   7   7  12    2.03    1.95
  -7   7  12   -0.25    1.34
   7  -7  12    0.14    2.43
   7  -7  12   -0.01    2.46
   7   7 -12    1.14    1.37
   7  -7 -12    0.39    1.96
   8   7  12    1.51    2.14
   8  -7  12    0.18    2.78
  -8   7  12   -0.40    2.02
   8  -7  12    0.68    2.75
   8   7 -12    0.76    2.09
   8  -7 -12    0.26    1.57
   0  -8 -12   76.31    2.08
   0   8 -12   75.21    2.74
   0   8  12   71.86    1.69
  -1  -8 -12   66.10    1.61
   1  -8 -12   68.43    2.04
   1   8  12   67.83    2.04
  -1   8 -12   65.68    4.45
   1   8 -12   67.96    2.22
  -1   8  12   64.93    1.70
   2   8  12   16.22    1.72
   2  -8 -12   11.58    1.31
   2   8 -12   15.09    1.66
  -2   8  12   15.42    1.84
  -2  -8 -12   14.87    1.63
   3   8  12    2.85    1.27
  -3   8  12    3.06    1.74
   3   8 -12    3.54    1.69
   3  -8 -12    4.63    1.25
   4   8 -12   31.24    1.88
   4   8  12   26.07    1.44
   4  -8 -12   27.88    1.96
  -4   8  12   29.92    1.89
  -5   8  12   12.19    1.80
   5   8 -12    9.77    1.78
   5   8  12    9.92    1.78
   5  -8 -12   11.27    1.89
   6   8 -12   14.48    1.95
   6   8  12   10.47    1.39
  -6   8  12   12.37    1.93
   6  -8 -12   11.53    2.03
   7   8  12    2.38    2.09
   7  -8  12    2.43    3.34
  -7   8  12    4.90    2.03
   7  -8  12    3.38    3.35
   7  -8 -12    4.96    2.04
   7   8 -12    2.90    1.97
   8   8  12    0.84    2.13
   8  -8  12    1.24    3.27
   8  -8  12    0.73    3.21
  -8   8  12    3.95    2.19
   8  -8 -12    1.07    2.24
   8   8 -12    0.93    2.14
   1  -9 -12   10.13    1.74
   1   9  12   10.16    1.70
   1   9 -12   11.52    1.77
  -1   9  12   13.28    1.79
  -1  -9 -12    9.99    1.25
  -2   9  12   51.27    1.99
   2   9 -12   47.29    1.99
  -2  -9 -12   45.65    1.54
   2   9  12   43.54    1.49
   2  -9 -12   48.43    1.93
   3   9 -12   28.17    1.90
   3   9  12   28.93    1.42
  -3   9  12   30.98    1.90
   3  -9 -12   29.97    1.90
   4   9  12    4.68    1.24
   4   9 -12    5.12    1.70
   4  -9 -12    5.15    1.79
  -4   9  12    4.85    1.33
   5   9  12    2.09    1.77
   5   9 -12    1.37    1.28
   5  -9 -12    2.47    1.22
  -5   9  12    1.35    1.76
   6   9  12    1.37    1.35
  -6   9  12    2.13    1.29
   6   9 -12    3.06    1.27
   6  -9 -12    1.39    1.44
   7   9 -12    1.47    2.02
   7   9  12   -1.64    2.05
  -7   9  12    2.05    2.00
   7  -9 -12   -1.11    1.98
  -8   9  12    0.91    2.17
   8  -9 -12    3.64    2.25
   8   9  12    0.37    1.60
   8   9 -12    1.83    2.13
   0 -10 -12    0.89    1.58
   0  10 -12    0.04    2.12
   0  10  12    0.38    1.70
   1 -10 -12   23.09    1.81
   1  10  12   21.52    1.40
  -1  10  12   18.85    1.84
   1  10 -12   22.43    2.31
  -1 -10 -12   19.70    1.29
   2  10 -12    4.43    1.69
   2  10  12    7.55    1.79
  -2 -10 -12    3.45    1.75
   2 -10 -12    3.74    1.30
  -2  10  12    5.28    1.75
   3  10 -12  126.18    2.51
  -3  10  12  131.82    2.52
   3 -10 -12  124.86    2.39
   3  10  12  117.48    2.39
   4  10  12    4.39    1.77
   4  10 -12    9.04    1.66
   4 -10 -12    3.76    1.84
  -4  10  12    7.26    1.91
  -5  10  12   14.61    1.93
   5  10 -12   12.24    1.29
   5 -10 -12   12.93    2.01
   5  10  12   12.23    1.87
   6  10 -12    0.86    1.33
  -6  10  12    2.18    1.42
   6 -10 -12   -0.80    2.05
   6  10  12    2.31    1.96
   7  10 -12    2.85    2.05
   7  10  12   -1.19    2.01
   7 -10 -12    2.79    2.14
  -7  10  12    0.91    2.09
   8  10  12    0.13    2.31
   8 -10 -12    2.63    2.38
  -8  10  12   -0.41    1.61
   8  10 -12   -0.79    2.21
   1 -11 -12   38.25    1.88
   1  11  12   37.55    1.98
  -1  11  12   37.23    1.88
   1  11 -12   37.21    2.14
  -1 -11 -12   38.33    1.54
   2 -11 -12    4.82    1.81
  -2 -11 -12    5.08    1.24
   2  11 -12    6.95    1.66
   2  11  12    8.43    1.76
  -2  11  12    3.31    1.31
  -3  11  12   11.59    1.91
   3  11 -12   11.17    1.80
   3  11  12   14.68    1.32
   3 -11 -12   11.01    1.89
   4  11 -12    1.54    1.82
  -4  11  12   -1.17    1.90
   4  11  12   -0.52    1.83
   4 -11 -12    0.05    1.36
   5  11  12    2.25    1.34
  -5  11  12    0.97    1.94
   5  11 -12    0.93    1.33
   5 -11 -12   -1.46    1.91
   6  11  12    2.14    2.00
   6  11 -12    2.39    2.07
  -6  11  12    1.55    2.02
   6 -11 -12    3.72    2.05
   7  11 -12   -1.14    1.54
   7 -11 -12    0.69    2.21
  -7  11  12    2.45    1.53
   7  11  12    2.29    2.15
   0 -12 -12   11.38    1.80
   0  12 -12   11.58    2.20
   0  12  12    8.38    1.35
   0  12 -12   10.78    2.24
   1  12 -12   15.18    2.16
   1 -12 -12   16.93    1.82
   1  12  12   15.10    1.85
  -1 -12 -12   14.32    1.33
  -1  12  12   15.07    1.87
   2  12 -12    4.48    1.85
   2 -12 -12    6.34    1.33
   2  12  12    5.28    1.76
  -2  12  12    6.75    1.86
  -3  12  12    5.69    1.43
   3  12  12    4.01    1.38
   3 -12 -12    5.66    1.92
   3  12 -12    4.75    1.24
   4  12  12   13.56    1.92
   4 -12 -12   21.28    2.03
   4  12 -12   19.33    1.97
  -4  12  12   20.38    1.98
   5  12  12   -0.14    1.95
   5  12 -12    0.17    1.91
   5 -12 -12    0.55    1.99
  -5  12  12    0.40    1.37
  -6  12  12   -0.53    2.12
   6  12 -12   -1.70    2.08
   6 -12 -12    1.15    2.11
   6  12  12    0.12    1.45
   7  12 -12    1.67    2.21
   7  12  12   -0.50    2.22
   7 -12 -12    0.59    1.58
  -7  12  12    1.63    2.21
   1 -13 -12   12.71    1.80
   1  13 -12   11.64    1.90
   1  13 -12   10.41    2.30
   1  13  12   10.71    1.32
  -1  13  12   12.50    1.99
  -1 -13 -12   11.23    1.79
   2 -13 -12    5.91    1.86
   2  13 -12    7.85    1.76
   2  13  12    8.48    1.86
  -2  13  12    9.14    1.91
   3  13  12    2.95    1.84
  -3  13  12    4.35    1.87
   3  13 -12    2.11    1.79
   3 -13 -12    4.14    1.89
   4  13  12   -1.50    1.31
   4 -13 -12   -0.83    1.88
   4  13 -12    2.03    1.80
  -4  13  12    3.89    1.91
   5  13  12   10.99    2.07
   5  13 -12    9.40    1.49
   5 -13 -12   10.42    2.12
  -5  13  12   13.83    2.06
   6  13  12    1.11    2.13
  -6  13  12    1.19    1.46
   6  13 -12    1.77    2.17
   6 -13 -12   -0.06    2.14
   7  13 -12   -1.00    1.55
   7 -13 -12   -0.40    2.36
   7  13  12   -0.22    1.63
  -7  13  12    0.85    1.63
   0  14 -12    4.26    2.64
   0  14  12    3.80    1.33
   0  14 -12    4.36    2.54
   0 -14 -12    5.40    1.83
   1 -14 -12    4.06    1.74
   1  14 -12    0.04    2.18
   1  14  12    0.14    1.28
  -1  14  12    2.16    1.26
  -1 -14 -12    0.91    1.82
   1  14 -12    1.64    2.23
   2 -14 -12    1.34    1.84
   2  14  12   -0.79    1.87
   2  14 -12    0.13    1.86
  -2  14  12    2.20    1.87
   3  14  12    6.62    1.93
   3  14 -12    1.58    1.72
   3 -14 -12    3.30    1.38
  -3  14  12    2.74    1.95
   4  14 -12    3.88    2.00
   4 -14 -12    2.86    2.13
   4  14  12    3.21    1.96
  -4  14  12    3.94    1.99
   5 -14 -12    1.68    2.17
   5  14 -12    3.40    2.04
   5  14  12    0.61    2.08
  -5  14  12   -0.92    2.04
   6  14  12   -0.83    1.57
  -6  14  12    1.15    2.23
   6  14 -12    1.76    1.53
   6 -14 -12    1.52    1.58
   1  15 -12    2.72    2.29
   1  15 -12    2.39    2.23
   1 -15 -12    1.56    1.90
   1  15  12    2.21    1.34
  -1  15  12    0.50    1.98
   2  15 -12    0.39    1.86
   2  15  12    0.18    1.36
   2 -15 -12    1.14    1.91
   2  15 -12   -1.71    1.99
  -2  15  12   -1.47    1.41
  -3  15  12    0.60    2.06
   3  15  12   -0.27    1.43
   3 -15 -12    3.00    2.00
   3  15 -12    0.42    1.92
   4 -15 -12    9.18    2.13
   4  15  12    7.98    1.45
   4  15 -12    5.65    1.97
  -4  15  12    5.52    2.13
   5 -15 -12    1.21    1.54
   5  15  12    2.82    2.17
   5  15 -12    2.04    2.11
  -5  15  12    0.56    2.16
   6  15  12    2.09    2.35
  -6  15  12    0.34    2.25
   6 -15 -12    1.39    2.34
   6  15 -12    0.62    2.20
   0  16 -12    1.94    2.86
   0  16  12    1.88    1.98
   0  16 -12    2.15    2.79
   0 -16 -12    4.53    1.99
   1  16 -12    2.35    1.96
   1  16 -12    2.71    2.41
   1 -16 -12    1.97    1.40
   1  16  12    3.93    1.43
  -1  16  12    0.39    2.02
   2  16 -12   -0.59    1.98
   2  16  12    1.44    2.01
   2  16 -12    0.20    2.01
   2 -16 -12   -0.04    2.03
  -2  16  12    0.45    2.02
   3  16  12    0.78    2.03
  -3  16  12   -0.03    1.55
   3  16 -12    1.69    2.52
   3 -16 -12    1.55    2.10
   3  16 -12    1.46    2.02
   4  16  12    3.82    2.14
   4 -16 -12    2.29    2.11
   4  16 -12    1.93    2.01
  -4  16  12    3.73    2.21
   4  16 -12    1.60    2.11
   5 -16 -12   -0.96    2.32
   5  16  12   -0.12    2.29
   5  16 -12    0.04    2.24
  -5  16  12    1.13    2.27
   1  17 -12    0.46    2.55
   1  17 -12    0.64    1.96
   1  17  12   -2.06    2.18
  -1  17  12   -0.76    2.08
   1 -17 -12    0.57    2.02
  -2  17  12    2.49    2.20
   2  17 -12    1.14    2.12
   2  17 -12   -0.08    2.06
   2 -17 -12   -1.00    2.23
   2  17  12    0.80    2.11
  -3  17  12   -0.89    2.15
   3  17 -12    1.00    2.18
   3 -17 -12    0.82    2.12
   3  17  12   -1.09    1.48
   3  17 -12    0.25    2.15
   4 -17 -12    3.11    2.30
   4  17  12    1.25    1.57
   4  17 -12    1.23    2.20
  -4  17  12    1.34    1.62
   4  17 -12    1.73    2.31
   0  18 -12   18.57    3.76
   0  18 -12   17.21    3.35
   0  18  12   14.08    1.74
   1  18 -12    2.05    2.25
   1  18 -12    1.75    2.72
   1  18  12    6.09    2.24
  -1  18  12    5.85    2.20
   1 -18 -12    2.27    2.20
  -2  18  12    1.51    2.21
   2  18 -12    0.99    2.32
   2  18 -12    0.90    2.11
   2  18  12    1.55    2.22
   2 -18 -12    0.33    1.53
   3  18 -12    2.50    2.34
   3 -18 -12    3.89    2.17
  -3  18  12    2.58    1.70
   3  18 -12    1.09    2.77
   3  18  12    4.37    2.22
   1  19 -12    0.10    2.88
   1  19 -12    1.00    2.79
   1  19  12    2.24    2.30
   1 -19 -12   -0.30    2.30
  -1  19  12    1.12    2.35
  -2  19  12   -0.69    2.46
   2  19 -12   -0.76    2.91
   2  19 -12    1.58    2.33
   2  19  12    5.84    2.33
   2 -19 -12    1.80    1.73
  -1  -1 -13   73.53    2.11
  -1   1  13   72.37    1.75
  -1   1 -13   68.92    2.17
  -1  -1  13   73.19    1.78
   1   1  13   69.24    2.17
   1  -1 -13   70.91    1.74
   1   1 -13   69.47    2.15
   1  -1  13   66.89    2.19
  -2  -1 -13  162.69    2.61
   2   1 -13  174.41    2.59
   2   1  13  159.44    2.63
   2  -1  13  159.19    2.90
  -2   1  13  172.29    2.29
   2  -1 -13  162.98    2.25
  -2  -1  13  169.13    2.27
  -2   1 -13  165.66    2.91
  -3   1  13    5.92    1.67
   3  -1 -13    7.42    1.75
   3   1 -13    5.84    1.22
   3   1  13    4.43    1.53
   3  -1  13    4.35    1.77
  -3  -1  13    5.82    1.69
  -4  -1  13   18.06    1.66
   4  -1 -13   16.08    1.75
   4   1  13   16.35    1.69
   4  -1  13   14.48    1.73
   4   1 -13   14.96    1.28
  -4   1  13   14.42    1.64
  -5   1  13   50.47    1.96
   5  -1  13   41.81    2.07
   5   1  13   45.62    2.12
   5  -1 -13   47.97    1.52
   5   1 -13   46.32    1.49
  -5  -1  13   48.92    1.91
   6   1  13    1.19    1.74
   6  -1  13    1.72    1.77
  -6  -1  13    1.43    1.17
   6  -1 -13   -1.61    1.74
   6   1 -13   -0.17    1.30
  -6   1  13    3.93    1.69
   7   1  13    1.92    1.84
   7  -1  13    0.51    1.86
   7  -1 -13    1.58    1.35
   7   1 -13    1.35    1.30
  -7   1  13    1.34    1.80
   7  -1  13    1.42    1.79
   8   1  13    8.75    2.15
   8  -1  13    6.65    2.57
   8  -1 -13    8.24    1.53
   8   1  13   10.30    1.98
   8   1 -13    7.10    2.06
   8  -1  13    4.55    2.02
   9   1  13   -0.77    2.21
   9  -1 -13   -0.18    1.56
   9  -1  13    1.23    2.29
   9   1 -13    0.63    2.27
   9   1  13    1.20    2.29
   9  -1  13    1.84    2.34
   0  -2  13  423.67    4.04
   0   2 -13  423.63    4.04
   0  -2 -13  407.10    3.35
   0   2  13  406.45    3.38
  -1   2  13    6.26    1.24
  -1   2 -13    5.14    1.67
   1   2  13    5.81    1.68
   1  -2 -13    6.27    1.69
  -1  -2  13    6.17    1.17
  -1  -2 -13    7.14    1.62
   1   2 -13    5.49    1.66
   1  -2  13    6.93    1.73
   2   2 -13   51.80    2.01
  -2  -2  13   56.89    1.65
   2   2  13   54.33    1.99
  -2   2  13   55.60    1.62
   2  -2  13   54.64    2.55
   2  -2 -13   50.77    1.59
  -2   2 -13   53.08    2.19
  -2  -2 -13   53.09    1.62
   3   2 -13    6.24    1.75
   3  -2  13    7.22    1.74
   3   2  13    6.60    1.57
  -3  -2  13    7.85    1.64
  -3   2  13    6.65    1.75
   3  -2 -13    6.46    1.26
   4   2  13   13.78    1.72
   4  -2  13   12.99    1.80
  -4   2  13   13.58    1.70
  -4  -2  13   14.24    1.17
   4  -2 -13   10.20    1.25
   4   2 -13   13.02    1.27
   5   2  13   21.30    1.86
   5  -2 -13   22.83    1.39
   5  -2  13   21.82    2.04
  -5  -2  13   25.29    1.79
   5   2 -13   21.41    1.92
  -5   2  13   24.59    1.83
   6   2  13   26.56    1.95
  -6  -2  13   25.08    1.84
   6  -2 -13   24.33    1.93
   6  -2  13   25.21    2.51
   6   2 -13   26.80    1.86
  -6   2  13   30.87    1.82
   7   2  13    0.14    1.88
   7  -2  13    1.24    1.88
   7  -2 -13   -0.09    1.88
   7  -2  13    1.48    1.86
   7   2 -13    2.95    1.86
  -7   2  13    0.88    1.81
   8   2  13    3.31    1.99
   8  -2  13    4.57    2.11
   8  -2 -13    1.85    2.08
   8  -2  13    6.06    2.04
   8   2 -13    4.26    2.02
   8   2  13    4.41    1.91
   9   2  13    0.21    2.20
   9  -2 -13    2.36    2.29
   9  -2  13    0.91    2.36
   9   2 -13    2.35    1.62
   9   2  13    1.11    2.25
   9  -2  13    1.18    2.27
  -1   3  13    4.70    1.70
  -1  -3  13    5.30    1.47
   1  -3  13    4.54    2.07
  -1   3 -13    3.95    2.04
  -1  -3 -13    3.89    1.58
   1  -3 -13    5.44    1.72
   1   3  13    3.18    1.72
   1   3 -13    5.01    1.58
   2   3 -13   13.40    1.20
   2   3  13   14.56    1.72
  -2   3  13   12.75    1.77
  -2  -3  13   13.65    1.74
   2  -3 -13   12.22    1.28
  -2  -3 -13   13.67    1.67
   2  -3  13   12.92    1.83
  -2   3 -13   12.38    2.13
  -3  -3  13   17.55    1.73
   3   3 -13   16.93    1.83
   3   3  13   15.94    1.38
   3  -3  13   15.23    2.24
  -3   3  13   21.59    1.81
   3  -3 -13   16.37    1.81
  -4   3  13    1.18    1.66
   4   3  13    1.76    1.65
   4   3 -13    0.32    1.64
   4  -3  13    0.74    1.66
   4  -3 -13    0.26    1.68
  -4  -3  13   -0.04    1.58
   5  -3 -13    2.24    1.79
   5   3  13    2.25    1.66
   5  -3  13    0.10    2.20
   5   3 -13    3.07    1.67
  -5   3  13    0.04    1.67
  -5  -3  13    0.61    1.12
   6   3  13    4.16    1.76
   6  -3  13    4.62    1.82
  -6   3  13    0.30    1.75
   6  -3 -13    5.60    1.78
   6   3 -13    4.86    1.80
   6  -3  13    6.20    1.73
   7   3  13    0.86    1.40
   7  -3  13    1.88    2.02
   7  -3 -13    5.00    1.81
  -7   3  13    2.39    1.79
   7  -3  13    2.13    1.87
   7   3 -13    3.60    1.82
   8  -3  13    0.28    2.07
   8  -3 -13   -0.27    1.99
   8   3  13    1.88    2.20
   8   3 -13    2.96    1.93
  -8   3  13   -1.21    2.01
   8  -3  13   -0.70    1.99
   9  -3  13    1.10    2.34
   9  -3 -13    1.49    2.20
   9  -3  13    0.43    2.85
   9   3 -13    0.43    1.62
   9   3  13    2.21    2.19
   9   3  13   -0.15    2.37
   0  -4 -13   29.20    1.38
   0  -4  13   28.10    1.90
   0   4  13   27.47    1.79
   0   4 -13   28.79    1.98
   1   4 -13   93.37    2.32
  -1  -4 -13   96.25    2.15
   1  -4 -13   91.42    1.82
  -1   4 -13   91.74    2.70
  -1  -4  13   94.80    2.30
   1  -4  13   91.59    2.66
   1   4  13   90.60    2.17
  -1   4  13   85.88    1.80
   2  -4  13   12.61    2.22
  -2  -4  13   10.85    1.54
  -2  -4 -13   12.74    1.65
   2   4 -13   14.34    1.66
   2   4  13   12.32    1.78
  -2   4  13   13.84    1.76
   2  -4 -13   12.57    1.78
  -2   4 -13   12.83    2.05
   3   4  13    3.25    1.70
   3   4 -13    1.98    1.72
  -3   4  13    3.42    1.62
   3  -4  13    3.09    2.05
   3  -4 -13    2.17    1.62
  -3  -4  13    1.90    1.15
  -4  -4  13    1.13    1.54
   4   4  13   -1.43    1.60
   4  -4  13    0.25    2.12
   4   4 -13    0.94    1.61
   4  -4 -13   -0.28    1.80
  -4   4  13    2.76    1.69
   5   4  13    4.43    1.23
   5  -4  13    4.53    2.09
  -5   4  13    5.15    1.20
   5  -4  13    5.26    2.00
   5   4 -13    4.37    1.70
   5  -4 -13    4.78    1.76
   6  -4 -13    1.91    1.80
   6  -4  13    0.05    1.85
   6   4  13   -0.51    1.80
   6  -4  13    0.31    1.79
   6   4 -13   -0.30    1.27
  -6   4  13    1.10    1.26
   7  -4 -13    0.04    1.92
   7   4  13    3.12    1.89
   7  -4  13    1.25    1.89
   7   4 -13    0.19    1.85
   7  -4  13    0.57    1.87
  -7   4  13    2.28    1.89
   8  -4 -13    0.83    1.49
   8   4  13    1.19    2.07
   8   4 -13   -2.55    2.02
   8  -4  13   -0.93    2.59
   8  -4  13   -1.35    2.07
  -8   4  13   -0.89    1.39
   9  -4 -13    3.73    2.34
   9  -4  13    1.98    2.80
   9   4 -13    1.34    2.28
   9  -4  13   -0.47    2.93
   9   4  13   -1.16    2.28
   9   4  13    1.42    1.66
  -1  -5 -13   52.38    1.91
   1  -5  13   52.77    2.53
   1   5 -13   51.70    2.09
  -1  -5  13   50.73    1.96
  -1   5 -13   52.27    2.52
   1  -5 -13   52.99    2.01
   1   5  13   51.49    1.99
  -1   5  13   53.93    2.01
   2   5  13   83.12    1.78
   2   5 -13   84.85    2.14
  -2   5  13   88.55    2.16
   2  -5  13   85.33    3.11
   2  -5 -13   84.98    2.21
  -2   5 -13   80.58    3.19
  -2  -5 -13   85.39    2.06
  -2  -5  13   87.45    2.07
   3   5  13   40.44    1.96
  -3  -5  13   44.09    1.85
  -3   5  13   43.89    1.88
   3   5 -13   39.94    1.91
   3  -5 -13   43.59    1.90
   3  -5  13   40.71    3.02
   4   5  13    7.41    1.65
   4  -5  13    9.69    2.28
   4  -5  13   10.63    2.10
   4   5 -13   11.80    1.65
   4  -5 -13    9.61    1.30
  -4   5  13   11.48    1.76
   5   5  13   18.48    1.82
   5  -5  13   15.96    2.35
   5  -5  13   17.44    2.23
  -5   5  13   16.11    1.84
   5   5 -13   15.13    1.86
   5  -5 -13   18.15    1.85
   6   5  13   10.90    1.93
   6  -5  13    8.05    2.34
   6   5 -13    8.94    1.84
   6  -5  13   11.21    2.26
  -6   5  13    9.00    1.79
   6  -5 -13    9.05    1.83
   7   5  13    2.53    1.42
   7  -5  13    3.89    2.00
   7  -5  13    5.79    2.05
  -7   5  13    2.95    1.30
   7   5 -13    3.28    1.40
   7  -5 -13    3.61    1.95
   8  -5  13    2.29    2.62
   8  -5  13    1.12    2.05
   8   5  13    0.20    2.14
  -8   5  13    3.08    1.99
   8   5 -13    2.49    2.04
   8  -5 -13    3.26    1.51
   0  -6 -13   13.29    1.73
   0   6  13   13.05    1.80
   0   6 -13   11.93    1.88
   0  -6  13   13.71    2.06
  -1  -6 -13    6.23    1.66
   1   6 -13    5.72    1.71
   1  -6 -13    6.53    1.77
  -1   6 -13    6.56    2.00
   1  -6  13    6.38    1.82
   1   6  13    5.41    1.71
  -1  -6  13    5.79    1.60
  -1   6  13    6.64    1.83
  -2   6  13   42.38    1.92
   2  -6  13   40.84    3.62
  -2  -6  13   38.73    1.77
   2   6  13   40.14    1.86
   2  -6 -13   37.75    1.51
   2   6 -13   37.78    1.86
  -2  -6 -13   38.69    1.41
   3   6  13    1.10    1.65
  -3   6  13    4.79    1.69
   3  -6 -13    1.62    1.17
   3   6 -13    2.00    1.15
   4  -6  13    8.94    2.94
   4   6  13    7.08    1.78
   4  -6 -13    8.16    1.84
   4   6 -13    8.95    1.26
  -4   6  13   10.10    1.82
   4  -6  13    8.33    3.16
   5   6  13    4.22    1.69
  -5   6  13    7.10    1.78
   5  -6  13    4.60    2.50
   5  -6  13    4.38    2.60
   5   6 -13    5.01    1.69
   5  -6 -13    5.25    1.79
   6  -6  13    4.02    2.57
   6   6  13    4.87    1.88
  -6   6  13    1.50    1.85
   6  -6  13    4.04    2.26
   6   6 -13    5.24    1.85
   6  -6 -13    4.67    1.89
   7   6  13    5.55    1.98
   7  -6  13    4.59    2.54
  -7   6  13    7.79    1.90
   7  -6 -13    8.39    2.05
   7   6 -13    4.82    1.96
   7  -6  13    7.52    2.52
   8  -6  13   -0.26    2.67
  -8   6  13   -0.38    1.53
   8   6 -13    2.32    2.03
   8  -6  13    2.59    2.66
   8  -6 -13    0.55    1.52
   8   6  13    0.92    2.21
  -1  -7 -13   14.08    1.70
   1  -7 -13   15.29    1.32
   1   7 -13   16.73    2.13
  -1   7 -13   15.05    2.72
   1   7  13   14.35    1.30
  -1   7  13   14.98    1.77
   2   7  13   10.28    1.71
   2  -7 -13   11.57    1.74
   2   7 -13   11.63    1.78
  -2   7  13   10.60    1.82
  -2  -7 -13   10.65    1.20
  -3   7  13   -0.14    1.68
   3  -7 -13    1.11    1.69
   3   7  13    0.57    1.21
   3   7 -13    1.62    1.64
   4   7  13    2.51    1.71
   4  -7 -13    1.54    1.82
  -4   7  13    2.25    1.77
   4   7 -13    1.86    1.22
  -5   7  13   17.66    1.38
   5   7  13   15.04    1.36
   5  -7 -13   17.72    1.87
   5   7 -13   18.59    1.82
   6   7  13    0.85    1.84
   6  -7  13    1.96    3.06
   6  -7  13    1.53    3.06
  -6   7  13    1.63    1.32
   6  -7 -13    2.25    1.89
   6   7 -13    2.62    1.27
   7   7  13    1.08    2.00
   7  -7  13    1.59    2.55
  -7   7  13    3.65    2.03
   7  -7  13    2.24    2.85
   7   7 -13    0.94    1.39
   7  -7 -13    1.30    1.44
   8   7  13    1.89    1.54
  -8   7  13    2.72    1.56
   8  -7  13    2.48    2.81
   8   7 -13    3.25    2.13
   8  -7 -13    5.45    1.61
   8  -7  13    3.47    2.80
   0  -8 -13    1.69    1.16
   0   8 -13    2.94    2.01
   0   8  13    4.35    1.65
  -1  -8 -13   -1.18    1.60
   1   8 -13    2.04    1.60
   1  -8 -13    0.97    1.16
  -1   8 -13    0.32    2.82
   1   8  13    1.65    1.66
  -1   8  13   -0.58    1.68
   2   8  13   32.59    1.42
   2  -8 -13   31.87    1.94
  -2   8  13   31.68    1.47
   2   8 -13   35.83    1.88
  -2  -8 -13   35.84    1.81
   3   8  13    5.63    1.76
  -3   8  13    7.17    1.82
   3  -8 -13    7.53    1.90
   3   8 -13    5.85    1.77
   4   8  13   16.06    1.76
   4   8 -13   15.45    1.80
   4  -8 -13   15.22    1.94
  -4   8  13   17.91    1.45
  -5   8  13    4.46    1.85
   5   8  13    8.78    1.80
   5  -8 -13    6.27    1.35
   5   8 -13    5.03    1.21
   6   8  13    1.64    1.89
  -6   8  13    2.20    1.96
   6  -8 -13    2.00    1.99
   6   8 -13    1.47    1.77
  -7   8  13    1.38    1.42
   7   8  13    0.91    2.10
   7  -8  13   -0.41    3.89
   7  -8 -13    2.54    2.06
   7  -8  13   -0.40    3.89
   7   8 -13    2.85    1.97
   8  -8  13    1.00    3.72
  -8   8  13    1.34    2.20
   8   8  13    0.81    1.56
   8  -8  13    0.72    3.69
   8  -8 -13    0.91    2.28
   8   8 -13    0.02    2.11
   1  -9 -13   34.53    1.94
  -1   9 -13   33.01    4.52
   1   9  13   33.01    1.96
   1   9 -13   37.72    2.14
  -1  -9 -13   34.25    1.88
  -1   9  13   38.92    1.96
  -1   9 -13   33.19    4.63
  -2   9  13  221.13    2.47
   2  -9 -13  230.44    2.83
  -2  -9 -13  213.78    2.40
   2   9  13  225.69    2.83
   2   9 -13  223.94    3.04
   3   9  13    3.09    1.78
  -3   9  13    5.48    1.80
   3  -9 -13    6.59    1.81
   3   9 -13    4.36    1.29
   4   9 -13   23.27    1.88
   4   9  13   19.80    1.80
   4  -9 -13   21.14    1.48
  -4   9  13   22.78    1.90
   5   9 -13   52.75    2.08
   5   9  13   46.52    2.10
   5  -9 -13   48.05    2.19
  -5   9  13   50.00    2.12
   6   9  13    4.67    1.95
  -6   9  13    7.33    1.93
   6  -9 -13    8.16    1.98
   6   9 -13    6.63    1.87
   7   9  13    7.76    2.12
   7  -9 -13    7.67    2.14
  -7   9  13    5.85    1.57
   7   9 -13    7.39    2.09
   8   9  13    0.83    1.59
   8  -9 -13    3.78    2.24
   8   9 -13    2.15    2.22
  -8   9  13   -0.48    1.55
   0 -10 -13    2.23    1.28
   0  10 -13    4.35    2.15
   0  10  13    5.33    1.26
   1  10  13  232.20    2.59
   1  10 -13  241.83    3.54
   1 -10 -13  246.36    2.96
  -1 -10 -13  239.29    2.84
  -1  10  13  236.19    2.98
  -2  10  13    5.14    1.79
  -2 -10 -13    5.00    1.71
   2  10  13    4.54    1.83
   2 -10 -13    4.86    1.33
   2  10 -13    4.10    1.71
   3  10 -13    1.44    1.61
  -3  10  13    1.19    1.80
   3  10  13    0.33    1.26
   3 -10 -13   -0.06    1.77
   4  10 -13    0.52    1.84
   4  10  13    0.39    1.79
   4 -10 -13    0.71    1.80
  -4  10  13   -0.79    1.79
   5  10 -13    3.99    1.81
   5  10  13    1.12    1.34
  -5  10  13    3.76    1.96
   5 -10 -13    4.34    1.95
   6  10 -13   -1.29    1.91
  -6  10  13    1.68    2.01
   6  10  13    0.23    1.95
   6 -10 -13    3.71    2.04
   7  10  13   -0.46    1.50
   7 -10 -13    2.41    2.14
  -7  10  13    0.36    1.45
   7  10 -13   -1.69    2.08
  -1 -11 -13   72.68    2.10
   1 -11 -13   74.24    2.13
   1  11  13   74.25    2.21
   1  11 -13   76.46    2.41
  -1  11  13   72.73    2.17
   2 -11 -13   56.95    2.07
   2  11  13   53.14    2.02
  -2 -11 -13   53.98    1.62
   2  11 -13   58.69    2.21
  -2  11  13   63.43    2.10
   3  11 -13   52.50    2.13
  -3  11  13   49.42    2.24
   3  11  13   45.45    1.58
   3 -11 -13   52.76    2.21
   4  11 -13   21.69    1.99
   4  11  13   23.44    1.97
   4 -11 -13   25.12    2.09
  -4  11  13   21.45    2.08
   5  11 -13    2.74    1.82
   5  11  13    1.40    1.32
   5 -11 -13    0.70    2.00
  -5  11  13   -0.83    1.92
   6  11  13    0.61    2.02
  -6  11  13    0.25    2.05
   6 -11 -13    1.32    1.46
   6  11 -13    0.62    1.98
  -7  11  13    1.40    2.29
   7  11  13    0.35    1.56
   7 -11 -13    1.99    2.31
   7  11 -13    1.90    1.57
   0 -12 -13   44.15    1.56
   0  12 -13   43.84    2.78
   0  12  13   44.67    2.03
   0  12 -13   42.67    2.69
   1 -12 -13    6.55    1.28
   1  12  13    6.55    1.79
  -1 -12 -13    5.54    1.76
  -1  12  13    8.07    1.79
   1  12 -13    7.94    2.12
   2  12 -13   18.54    1.99
   2 -12 -13   19.02    1.92
   2  12  13   19.37    1.87
  -2  12  13   19.32    1.92
   3  12 -13   87.46    2.38
  -3  12  13   86.26    2.40
   3 -12 -13   88.24    2.35
   3  12  13   79.94    1.85
   4  12 -13    0.92    1.84
   4  12  13   -1.03    1.85
   4 -12 -13    1.12    1.89
  -4  12  13    0.96    1.33
   5  12 -13    2.31    1.35
   5  12  13    2.25    1.95
   5 -12 -13    0.83    2.04
  -5  12  13    1.63    2.00
   6  12 -13    2.01    1.51
   6  12  13    4.69    1.56
  -6  12  13    1.93    2.06
   6 -12 -13    2.32    2.18
   7  12 -13    2.95    2.23
   7  12  13    4.17    2.31
   7 -12 -13    2.65    2.36
  -7  12  13    1.81    2.27
   1 -13 -13    0.77    1.24
   1  13  13    1.16    1.81
  -1 -13 -13    2.04    1.75
  -1  13  13   -0.53    1.70
   1  13 -13    0.94    2.17
   2  13 -13    4.02    2.20
   2 -13 -13    1.52    1.80
   2  13  13    3.33    1.85
  -2  13  13    4.74    1.86
  -3  13  13    3.00    1.41
   3  13 -13    1.62    1.81
   3 -13 -13    6.32    1.92
   3  13  13    3.54    1.32
   4  13 -13    2.08    1.86
  -4  13  13    1.26    1.99
   4  13  13   -1.42    1.94
   4 -13 -13   -1.02    1.99
   5  13 -13    0.71    1.98
   5 -13 -13   -0.90    2.15
   5  13  13    1.63    2.07
  -5  13  13    1.04    2.04
   6  13 -13    1.06    2.13
   6  13  13    0.78    2.19
  -6  13  13    3.03    2.20
   6 -13 -13    1.13    2.20
   0 -14 -13    0.43    1.26
   0  14 -13    0.37    2.58
   0  14 -13    0.30    2.25
   0  14  13    0.61    1.84
   1 -14 -13    1.54    1.84
   1  14  13    0.61    1.84
   1  14 -13    0.41    1.81
  -1  14  13    1.75    1.32
   1  14 -13    0.32    1.79
  -1 -14 -13    2.97    1.80
   2 -14 -13    2.20    1.33
   2  14  13    0.15    1.84
  -2  14  13    4.12    1.90
   2  14 -13    1.34    1.88
  -3  14  13    3.41    1.97
   3  14 -13    0.95    1.89
   3 -14 -13    4.16    1.98
   3  14  13    0.20    1.93
   4 -14 -13    0.21    1.47
   4  14 -13   -0.89    1.82
   4  14  13   -0.26    2.05
  -4  14  13    2.25    2.00
   5  14 -13    0.01    2.08
   5 -14 -13    0.65    2.19
  -5  14  13    0.22    2.13
   5  14  13   -0.06    1.50
   6  14 -13    5.10    2.20
   6  14  13    4.69    2.34
  -6  14  13    1.30    2.37
   6 -14 -13    2.61    2.23
   1  15 -13    1.28    1.94
   1 -15 -13    2.14    1.92
  -1 -15 -13    1.79    1.88
   1  15  13    1.05    1.91
  -1  15  13    1.39    1.95
   1  15 -13    2.22    2.39
   2  15 -13    5.36    1.97
   2 -15 -13    3.81    1.49
   2  15 -13    3.91    1.94
   2  15  13    7.91    1.96
  -2  15  13    3.37    2.07
   3 -15 -13    1.43    1.47
  -3  15  13    0.67    1.43
   3  15 -13    0.42    1.98
   3  15  13   -1.77    2.08
   4 -15 -13    1.73    2.13
   4  15 -13    1.78    2.01
   4  15  13   -0.81    2.02
  -4  15  13    0.98    2.14
   5  15  13    1.83    2.18
   5 -15 -13   -0.98    2.27
  -5  15  13   -1.59    2.27
   5  15 -13    0.88    2.25
   0  16 -13    5.03    3.30
   0  16 -13    6.17    2.84
   0  16  13    5.01    1.52
   0 -16 -13    7.25    2.04
   1  16 -13    0.09    2.49
   1  16  13    3.45    2.03
  -1  16  13   -1.52    2.03
   1  16 -13    1.27    2.40
   1 -16 -13    1.57    1.98
   2 -16 -13    2.07    2.07
   2  16  13    4.61    2.02
   2  16 -13    3.69    2.02
   2  16 -13    3.08    2.09
  -2  16  13    3.63    1.41
   3 -16 -13    2.87    2.03
   3  16 -13    1.25    2.05
  -3  16  13   -0.32    2.12
   3  16  13    1.58    1.46
   3  16 -13    0.51    2.12
   4 -16 -13    0.58    2.21
   4  16 -13   -0.98    2.10
  -4  16  13    0.28    2.19
   4  16  13   -0.50    1.57
   5 -16 -13   -0.31    2.37
   5  16  13    0.78    1.62
   5  16 -13    0.78    2.28
  -5  16  13    1.79    2.26
   1  17 -13    0.79    2.59
   1  17  13   -0.59    2.18
  -1  17  13   -0.27    1.44
   1  17 -13    0.68    2.67
   1 -17 -13    1.11    1.50
   2  17 -13   10.94    2.35
  -2  17  13    9.05    2.17
   2  17 -13    9.01    2.25
   2  17  13    6.21    1.56
   2 -17 -13   10.02    2.27
   3  17 -13    0.88    2.24
  -3  17  13    2.15    2.20
   3  17  13    3.04    2.23
   3 -17 -13    1.69    2.22
   3  17 -13    1.85    2.25
   4 -17 -13    1.25    2.28
   4  17 -13    1.00    2.28
   4  17  13    0.33    2.32
  -4  17  13    0.73    2.25
   4  17 -13    0.60    2.24
   0  18 -13    0.17    3.85
   0  18 -13    0.45    3.90
   0  18  13   -1.05    1.56
   1 -18 -13   -1.09    2.27
   1  18  13    1.04    2.17
   1  18 -13    0.31    2.74
   1  18 -13    0.15    2.66
  -1  18  13   -1.52    2.25
   2  18 -13    1.11    2.29
  -2  18  13    1.05    2.23
   2  18 -13   -0.21    2.24
   2 -18 -13   -1.39    2.21
   2  18  13   -0.22    2.26
   3 -18 -13    0.09    1.71
   3  18 -13    0.65    2.32
   3  18  13    3.06    1.64
  -3  18  13    1.05    2.44
   3  18 -13   -0.44    2.46
   1  19 -13    0.44    3.43
   1  19  13   -0.62    2.30
   1  19 -13    0.63    2.87
  -1  19  13    0.58    1.78
   1 -19 -13   -1.11    2.26
   0   0  14  655.26    4.49
   0   0 -14  648.75    4.44
  -1   0 -14    0.59    1.48
  -1   0  14    1.17    1.62
   1   0 -14    1.74    1.16
   1   0  14    0.45    1.53
  -2   0 -14   15.47    1.65
   2   0 -14   15.66    1.84
   2   0  14   15.14    1.68
  -2   0  14   17.90    1.79
   3   0 -14    2.06    1.26
  -3   0  14    2.77    1.62
   3   0  14    4.50    1.64
   4   0 -14   13.41    1.75
   4   0  14   12.12    1.73
  -4   0  14   12.82    1.22
   5   0  14  148.39    2.66
   5   0 -14  152.29    2.10
  -5   0  14  161.72    2.42
   6   0  14   48.15    2.18
  -6   0  14   53.34    2.04
   6   0 -14   54.07    2.07
   7   0 -14   15.44    1.53
   7   0  14   15.09    2.04
  -7   0  14   17.85    1.47
   8   0  14   -0.75    2.03
   8   0 -14   -1.99    2.01
   8   0  14   -0.08    2.01
   9   0  14    3.91    2.38
   9   0 -14    3.12    2.35
   9   0  14    4.85    1.72
  -1   1  14   16.45    1.74
  -1   1 -14   14.92    1.57
  -1  -1 -14   14.57    1.68
  -1  -1  14   15.30    1.70
   1  -1 -14   15.92    1.71
   1   1  14   13.25    1.26
   1   1 -14   12.21    1.67
   1  -1  14   13.06    1.79
  -2   1 -14    2.98    1.63
  -2  -1 -14    4.32    1.61
   2   1  14    1.21    1.65
  -2   1  14    2.83    1.69
   2  -1  14    2.35    1.69
   2  -1 -14    3.01    1.20
  -2  -1  14    4.49    1.65
   2   1 -14    5.81    1.29
   3  -1  14   10.45    1.79
  -3  -1  14   11.53    1.65
   3   1  14   10.61    1.62
   3   1 -14   11.49    1.80
  -3   1  14    8.42    1.71
   3  -1 -14   11.16    1.76
   4  -1 -14   48.84    1.94
   4   1  14   48.32    2.02
   4   1 -14   48.43    1.96
   4  -1  14   47.48    2.06
  -4   1  14   47.32    1.90
  -4  -1  14   49.74    1.90
   5  -1 -14   18.79    1.84
   5  -1  14   18.36    1.79
   5   1 -14   21.21    1.37
   5   1  14   22.31    1.86
  -5  -1  14   24.86    1.79
  -5   1  14   21.52    1.84
   6   1  14   45.21    2.15
   6  -1  14   44.57    2.52
   6  -1 -14   52.98    2.08
   6   1 -14   49.03    1.62
  -6   1  14   48.31    1.61
  -6  -1  14   52.83    1.68
   7   1  14   14.47    1.97
   7  -1  14   14.05    2.02
   7  -1  14   14.39    2.12
   7  -1 -14   15.73    1.95
  -7   1  14   15.92    1.92
   7   1 -14   15.64    1.89
   8   1  14    0.74    2.04
   8  -1  14    1.90    2.13
   8   1 -14   -2.59    2.05
   8  -1 -14   -0.66    1.99
   8  -1  14    1.25    1.99
   8   1  14   -0.58    1.98
   9  -1  14   -0.27    2.36
   9  -1 -14    0.03    2.26
   9   1 -14    2.87    2.30
   9   1  14    0.75    2.43
   9   1  14    1.72    2.30
   9  -1  14    0.20    2.34
   0  -2  14   38.86    1.91
   0  -2 -14   40.14    1.91
   0   2 -14   39.38    1.94
   0   2  14   39.98    1.95
   1  -2  14   94.11    2.50
  -1   2 -14   94.79    2.48
  -1  -2 -14   92.40    1.87
  -1   2  14   97.11    2.24
   1  -2 -14   92.84    1.81
   1   2  14   88.41    1.94
  -1  -2  14   95.77    2.16
   1   2 -14   91.51    2.20
  -2  -2 -14   79.72    1.75
  -2   2 -14   79.19    2.39
   2   2 -14   84.81    2.19
  -2  -2  14   82.69    2.14
   2   2  14   78.83    2.12
  -2   2  14   81.09    2.19
   2  -2  14   79.01    2.78
   2  -2 -14   77.16    2.16
   3   2 -14    2.10    1.69
   3   2  14    2.50    1.54
   3  -2  14    1.04    1.69
  -3  -2  14    2.31    1.68
  -3   2  14    3.64    1.59
   3  -2 -14    2.35    1.69
   4   2  14   36.40    1.96
  -4  -2  14   38.77    1.44
   4  -2  14   37.93    2.10
   4   2 -14   36.91    1.89
  -4   2  14   42.74    1.90
   4  -2 -14   38.12    1.52
   5   2  14   13.91    1.35
   5  -2  14   15.82    1.96
  -5  -2  14   19.11    1.75
   5   2 -14   15.05    1.85
  -5   2  14   17.25    1.30
   5  -2 -14   15.70    1.31
   6   2  14    4.59    1.75
   6  -2 -14    6.72    1.34
   6  -2  14    6.23    1.90
  -6   2  14    8.77    1.80
   6   2 -14    9.18    1.83
  -6  -2  14    8.26    1.82
   7  -2  14   11.71    1.99
   7  -2 -14   14.12    2.04
   7   2 -14   14.28    1.91
  -7   2  14   15.70    1.96
   7  -2  14   12.22    1.90
   7   2  14   10.82    1.93
   8   2  14    4.31    2.05
   8  -2 -14    5.83    2.09
   8  -2  14    4.74    2.15
   8   2 -14    2.28    2.05
   8  -2  14    1.71    2.26
   9   2  14    0.19    2.37
   9  -2  14    0.12    2.43
   9  -2 -14    4.09    2.33
   9   2  14   -0.36    2.28
   9   2 -14    4.95    2.29
   9  -2  14   -0.60    2.34
  -1   3  14    1.07    1.68
  -1  -3  14    1.88    1.45
  -1  -3 -14    2.52    1.14
   1  -3  14    1.45    1.71
  -1   3 -14    1.27    1.70
   1  -3 -14    0.48    1.66
   1   3  14    0.76    1.72
   1   3 -14    0.08    1.55
  -2   3 -14   58.62    2.58
   2   3 -14   59.81    1.74
   2   3  14   61.08    1.99
  -2  -3 -14   59.81    2.07
  -2  -3  14   59.72    2.05
   2  -3 -14   59.46    2.04
  -2   3  14   62.81    1.66
   2  -3  14   59.86    2.64
   3   3  14   36.44    1.92
   3   3 -14   39.51    1.96
  -3  -3  14   41.74    1.51
   3  -3  14   38.61    2.42
  -3   3  14   39.77    1.85
   3  -3 -14   39.92    1.88
  -4   3  14    5.11    1.26
   4   3  14    7.08    1.82
   4  -3  14    5.54    1.86
   4   3 -14    7.69    1.20
  -4  -3  14    7.37    1.61
   4  -3 -14    5.82    1.78
   5   3  14    1.61    1.71
  -5  -3  14    4.80    1.73
   5  -3  14    1.81    1.70
   5   3 -14    1.91    1.21
  -5   3  14    5.27    1.67
   5  -3 -14    0.51    1.29
   6  -3 -14    4.42    1.38
   6   3  14    3.45    1.82
  -6   3  14    3.42    1.78
   6  -3  14    2.27    2.20
   6   3 -14    6.26    1.86
   6  -3  14    2.04    1.86
   7  -3 -14   -0.74    1.33
   7   3  14    0.22    1.88
  -7   3  14   -0.16    1.84
   7   3 -14    1.32    1.90
   7  -3  14    1.20    1.85
   7  -3  14   -0.17    1.94
   8  -3 -14    4.96    2.10
   8  -3  14    1.07    2.14
   8   3  14    4.13    1.49
   8   3 -14    3.61    2.05
   8  -3  14    1.86    2.58
  -8   3  14    3.30    2.05
   9  -3 -14    3.89    2.29
   9  -3  14    1.20    2.38
   9   3 -14    2.63    2.30
   9   3  14    1.68    2.32
   0  -4 -14   66.35    1.69
   0   4 -14   64.16    2.30
   0   4  14   68.45    2.09
   0  -4  14   67.68    2.25
   1   4 -14   10.37    1.77
  -1  -4 -14    8.43    1.73
  -1   4 -14    8.88    2.07
  -1  -4  14   10.33    1.70
   1  -4 -14   10.23    1.70
   1  -4  14    9.89    1.70
   1   4  14   10.69    1.76
  -1   4  14    9.82    1.76
  -2  -4  14   30.60    1.76
   2  -4  14   29.02    2.34
   2   4 -14   30.43    1.77
  -2   4  14   31.82    1.43
   2   4  14   28.57    1.88
   2  -4 -14   30.31    1.40
  -2   4 -14   27.68    2.18
  -2  -4 -14   31.09    1.89
   3   4  14    0.12    1.77
   3   4 -14   -0.50    1.76
  -3   4  14    1.06    1.62
  -3  -4  14    0.72    1.63
   3  -4  14    0.02    2.02
   3  -4 -14   -0.35    1.21
   4   4  14    2.94    1.78
   4  -4  14    1.76    2.16
   4   4 -14    3.09    1.65
  -4  -4  14    1.54    1.58
   4  -4 -14    1.19    1.26
  -4   4  14    3.62    1.74
   5   4  14   82.42    1.90
   5  -4  14   85.13    2.62
  -5   4  14   93.46    2.22
   5   4 -14   87.80    2.22
   5  -4 -14   86.75    2.17
   6   4  14    4.66    1.29
   6  -4  14    5.72    1.80
   6  -4  14    5.45    2.17
   6   4 -14    7.83    1.82
  -6   4  14    3.72    1.80
   6  -4 -14    4.83    1.38
   7  -4 -14    2.83    1.90
   7   4  14   -0.30    1.96
   7  -4  14    0.91    2.49
   7   4 -14    1.78    1.88
  -7   4  14    1.08    1.31
   7  -4  14    0.49    2.42
   8  -4 -14    1.29    2.11
   8   4  14   -0.30    2.10
   8  -4  14    2.05    2.66
  -8   4  14    1.32    1.47
   8  -4  14    0.99    2.14
   8   4 -14   -1.11    2.06
  -1  -5  14   20.90    1.72
   1  -5  14   19.56    2.19
   1   5 -14   19.84    1.83
  -1  -5 -14   17.99    1.73
  -1   5 -14   18.65    2.27
   1  -5 -14   18.51    1.36
   1   5  14   23.75    1.81
  -1   5  14   17.39    1.81
   2   5 -14    7.45    1.64
   2   5  14    6.14    1.70
  -2   5 -14    7.29    2.26
   2  -5  14    5.77    2.04
   2  -5 -14    8.24    1.72
  -2  -5  14    7.26    1.49
  -2   5  14    6.91    1.74
  -2  -5 -14    7.70    1.64
   3   5  14    0.67    1.69
   3  -5  14    1.93    2.46
   3   5 -14    0.99    1.66
  -3   5  14   -0.15    1.58
   3  -5 -14   -0.15    1.68
  -3  -5  14    2.87    1.58
   4   5  14   70.65    2.04
  -4  -5  14   71.62    2.01
   4   5 -14   72.11    1.68
   4  -5  14   71.23    3.02
   4  -5 -14   70.94    2.18
  -4   5  14   75.12    1.72
   5   5  14   20.97    1.82
  -5   5  14   28.83    1.90
   5  -5  14   23.22    2.50
   5   5 -14   24.63    1.88
   5  -5 -14   25.33    1.89
   5  -5  14   27.02    2.43
   6   5  14    0.74    1.75
   6  -5  14    0.91    2.23
   6  -5  14   -0.06    2.28
   6   5 -14    1.68    1.78
  -6   5  14    3.11    1.77
   6  -5 -14    1.21    1.80
   7   5  14    2.41    1.99
   7  -5  14    1.79    2.49
  -7   5  14    2.65    1.90
   7   5 -14    0.48    1.37
   7  -5  14   -0.09    2.48
   7  -5 -14    2.35    1.97
   8   5  14   -2.77    2.14
   8  -5  14   -0.27    2.71
   8  -5  14    0.51    2.26
   8   5 -14    0.96    1.55
  -8   5  14    1.24    2.07
   8  -5 -14   -1.70    2.16
   0  -6 -14  187.50    2.59
   0  -6  14  190.31    3.14
   0   6  14  181.45    2.30
   0   6 -14  186.89    3.47
   1  -6  14    1.32    1.89
  -1  -6 -14    1.70    1.62
  -1  -6  14    0.80    1.58
   1   6 -14    0.57    1.72
   1  -6 -14    1.19    1.15
  -1   6 -14    1.71    1.98
   1   6  14    0.51    1.70
  -1   6  14    0.08    1.70
  -2  -6  14    4.90    1.54
  -2   6  14    1.90    1.66
   2   6  14    2.82    1.67
   2   6 -14    2.26    1.17
   2  -6 -14    3.15    1.69
   2  -6  14    3.18    2.33
  -2  -6 -14    2.36    1.11
  -3   6  14    9.56    1.67
   3   6 -14    8.35    1.75
   3  -6 -14    9.11    1.23
   3   6  14    7.80    1.75
   3  -6  14    8.48    3.59
   4  -6  14   24.07    3.45
   4  -6  14   24.01    3.28
   4   6  14   22.81    1.94
   4   6 -14   22.55    1.80
   4  -6 -14   23.83    1.40
  -4   6  14   19.72    1.44
   5   6  14   17.58    1.84
  -5   6  14   20.36    1.84
   5  -6  14   20.97    2.82
   5  -6  14   17.92    2.95
   5   6 -14   18.65    1.88
   5  -6 -14   21.38    1.47
   6   6  14    2.01    1.30
   6  -6  14    2.71    2.70
  -6   6  14    1.27    1.87
   6   6 -14    2.18    1.82
   6  -6 -14    0.95    1.90
   6  -6  14    1.28    2.31
   7  -6  14    2.20    2.50
  -7   6  14   -2.63    1.91
   7   6 -14    1.26    1.97
   7   6  14    0.25    1.99
   7  -6 -14   -0.26    1.42
   7  -6  14    0.13    2.93
   8   6  14    1.44    2.22
   8  -6  14    2.21    2.80
  -8   6  14    3.94    2.09
   8   6 -14    0.67    2.17
   8  -6  14    3.41    2.73
   8  -6 -14    3.90    2.20
  -1  -7 -14   23.79    1.71
   1   7 -14   22.22    1.89
   1  -7 -14   21.34    1.31
  -1   7 -14   20.82    2.44
   1   7  14   22.31    1.33
  -1   7  14   22.43    1.75
  -2   7  14  167.36    2.16
   2   7  14  146.58    2.15
   2  -7 -14  163.64    2.49
   2   7 -14  164.22    2.65
  -2  -7 -14  160.92    2.42
   3   7  14   28.30    1.90
  -3   7  14   31.35    1.93
   3  -7 -14   29.56    1.96
   3   7 -14   28.04    1.90
   4   7  14   40.97    2.07
   4  -7 -14   48.52    2.01
  -4   7  14   47.09    2.05
   4   7 -14   42.23    1.55
  -5   7  14   10.58    1.77
   5   7  14    9.62    1.73
   5  -7 -14   10.71    1.82
   5   7 -14    9.57    1.80
   6   7  14    3.00    1.92
   6  -7  14    2.70    3.35
   6  -7  14    2.29    3.09
  -6   7  14    3.40    1.89
   6   7 -14    2.01    1.88
   6  -7 -14    2.35    1.92
   7   7  14    2.09    1.52
  -7   7  14   -1.37    2.10
   7  -7  14    1.85    2.97
   7  -7  14    1.74    2.93
   7   7 -14    3.13    1.31
   7  -7 -14    1.57    1.39
  -8   7  14   -0.77    1.50
   8  -7  14    1.04    3.26
   8  -7  14    0.96    3.25
   8   7 -14   -0.44    2.13
   8   7  14    0.48    2.19
   8  -7 -14    2.61    2.24
   0  -8 -14  256.83    2.79
   0   8 -14  267.07    4.31
   0   8  14  248.54    2.55
  -1  -8 -14   46.29    1.88
   1  -8 -14   42.61    1.96
   1   8 -14   46.37    2.12
  -1   8 -14   44.18    3.29
   1   8  14   44.37    1.94
  -1   8  14   44.05    1.96
  -2   8  14   66.66    2.17
  -2  -8 -14   68.68    2.09
   2   8  14   60.42    1.69
   2  -8 -14   60.86    2.08
   2   8 -14   62.76    2.09
   3   8  14  132.83    2.46
  -3   8  14  131.59    2.12
   3  -8 -14  131.24    2.47
   3   8 -14  136.99    2.49
   4   8  14   -0.58    1.23
   4  -8 -14    1.31    1.27
  -4   8  14    0.27    1.18
   4   8 -14    0.25    1.72
  -5   8  14    2.93    1.79
   5   8  14    2.26    1.74
   5  -8 -14    0.25    1.37
   5   8 -14    1.64    1.77
   6   8  14    0.27    1.90
  -6   8  14   -1.26    1.40
   6  -8 -14   -0.68    2.03
   6   8 -14   -0.23    1.27
   7   8  14    1.37    1.47
   7  -8 -14    0.79    2.14
   7   8 -14   -0.75    1.43
  -7   8  14    0.61    2.03
   8   8  14    2.22    1.63
   8  -8  14    0.84    4.40
   8   8 -14    0.87    2.17
   8  -8 -14    2.27    2.25
  -8   8  14    1.45    1.54
   8  -8  14    1.12    4.41
  -1  -9 -14   10.77    1.82
  -1   9 -14   10.38    3.58
   1   9 -14   10.94    1.86
   1   9  14   10.42    1.90
   1  -9 -14   11.81    1.30
  -1   9  14   10.18    1.90
   2  -9 -14   86.06    1.83
  -2  -9 -14   83.82    1.72
   2   9  14   87.09    2.26
  -2   9  14   87.02    2.33
   2   9 -14   84.80    2.36
  -3   9  14   24.67    1.90
   3   9  14   19.66    1.81
   3  -9 -14   22.76    1.89
   3   9 -14   23.11    1.76
   4   9  14    1.12    1.76
   4  -9 -14    1.59    1.78
  -4   9  14    2.14    1.75
   4   9 -14    2.04    1.91
   5   9  14    0.05    1.31
   5  -9 -14    3.66    1.89
   5   9 -14    1.62    1.77
  -5   9  14    0.70    1.31
   6   9  14   -0.46    1.99
  -6   9  14    5.32    1.92
   6  -9 -14    3.28    1.98
   6   9 -14   -0.37    1.92
   7   9  14    1.57    1.53
   7  -9 -14    4.08    2.21
   7   9 -14    3.40    2.08
  -7   9  14    2.67    2.18
   8   9  14    1.17    1.57
   8  -9 -14    2.25    2.46
   8   9 -14    2.92    2.32
   0  10 -14    6.46    2.20
   0  10  14    7.10    1.88
   0 -10 -14    8.21    1.85
   1 -10 -14  192.02    2.32
   1  10 -14  197.39    3.61
   1  10  14  192.93    2.68
  -1  10  14  193.83    2.38
  -1 -10 -14  197.01    2.68
   2 -10 -14   10.90    1.35
  -2  10  14   12.26    1.87
   2  10  14   11.19    1.79
   2  10 -14   10.87    1.76
  -2 -10 -14   12.73    1.76
  -3  10  14    1.51    1.76
   3  10  14    0.79    1.24
   3 -10 -14   -0.27    1.24
   3  10 -14    1.63    1.29
   4  10  14   11.04    1.83
   4 -10 -14   12.02    1.40
  -4  10  14   12.92    1.84
   4  10 -14   11.55    1.82
   5  10  14    4.52    1.36
   5 -10 -14    1.44    1.44
  -5  10  14    0.73    1.42
   5  10 -14    4.35    1.81
   6  10  14   -0.10    2.04
  -6  10  14   -0.83    1.97
   6 -10 -14   -0.36    1.42
   6  10 -14    1.91    1.93
   7  10  14    1.99    1.55
   7 -10 -14    2.88    1.57
   7  10 -14    1.39    1.54
  -7  10  14    3.55    2.12
   1 -11 -14   19.29    1.44
   1  11  14   14.66    1.37
   1  11 -14   19.97    1.86
  -1 -11 -14   20.04    1.81
  -1  11  14   20.14    1.87
  -2  11  14    7.31    1.77
   2 -11 -14    9.53    1.82
   2  11  14    8.55    1.76
   2  11 -14   11.29    2.16
  -2 -11 -14    8.93    1.30
  -3  11  14    2.12    1.23
   3  11  14    4.32    1.27
   3 -11 -14    3.45    1.75
   3  11 -14    1.94    1.67
   4  11  14   16.94    1.96
   4 -11 -14   21.55    2.04
  -4  11  14   19.33    2.00
   4  11 -14   22.96    2.03
   5  11  14    2.78    1.37
   5 -11 -14    0.58    1.98
  -5  11  14    2.42    1.35
   5  11 -14    0.24    1.89
   6  11  14    1.64    2.03
  -6  11  14    2.01    1.49
   6 -11 -14   -0.22    2.02
   6  11 -14    1.13    1.45
   7  11  14   -0.48    1.55
   7 -11 -14   -1.29    2.28
  -7  11  14    0.07    2.20
   7  11 -14    1.16    2.22
   0 -12 -14   21.19    1.85
   0  12 -14   18.80    2.81
   0  12  14   19.73    1.91
   0  12 -14   20.97    2.52
   1 -12 -14   21.73    1.77
   1  12  14   23.62    1.92
   1  12 -14   16.96    2.34
  -1  12  14   22.72    1.79
  -1 -12 -14   20.24    1.84
   2 -12 -14   10.81    1.89
  -2  12  14    5.52    1.38
   2  12  14    8.34    1.40
  -2 -12 -14    8.91    1.85
   2  12 -14    8.34    1.88
  -3  12  14    3.22    1.99
   3 -12 -14    5.88    1.84
   3  12  14    4.46    1.85
   3  12 -14    3.43    1.90
   4  12  14    2.29    1.86
   4 -12 -14    3.17    1.46
  -4  12  14    2.45    1.37
   4  12 -14    4.56    1.86
   5  12 -14    6.18    2.03
   5  12  14    5.17    2.05
   5 -12 -14    5.47    2.07
  -5  12  14    6.64    2.16
   6  12  14    7.59    2.20
  -6  12  14    5.72    2.21
   6 -12 -14    5.81    2.33
   6  12 -14    5.05    2.05
   7 -12 -14    0.51    1.68
   7  12  14    2.81    2.34
  -7  12  14   -0.25    1.61
   7  12 -14    1.34    2.29
   1  13  14   11.51    1.38
   1  13 -14   10.47    2.30
  -1 -13 -14    8.28    1.87
  -1  13  14   10.83    1.84
   1 -13 -14    9.59    1.85
  -2  13  14    2.52    1.89
   2  13  14    0.57    1.30
   2  13 -14    0.86    1.84
   2 -13 -14    1.52    1.85
  -3  13  14    3.40    1.88
   3  13  14    0.92    1.83
   3 -13 -14    4.62    1.89
   3  13 -14    2.65    1.92
   4  13 -14    3.62    1.85
   4  13  14    2.08    1.96
   4 -13 -14    3.57    2.07
  -4  13  14    0.53    2.00
   5  13 -14    1.94    2.12
   5 -13 -14    1.73    2.10
   5  13  14    4.04    2.06
  -5  13  14    4.37    1.51
   6  13  14   -2.46    1.56
   6 -13 -14    3.06    2.31
  -6  13  14    2.65    1.69
   6  13 -14   -0.26    1.57
   0  14 -14    1.71    2.70
   0  14 -14    2.02    2.72
   0  14  14    3.79    1.86
   0 -14 -14    3.54    1.80
   1 -14 -14    5.07    1.89
   1  14  14    5.42    1.93
   1  14 -14    5.28    1.86
  -1  14  14    7.42    1.40
  -1 -14 -14    8.12    1.86
   1  14 -14    4.34    2.34
   2 -14 -14    0.81    1.92
   2  14  14   -0.13    1.37
   2  14 -14    0.03    1.90
  -2  14  14    0.40    1.39
   3  14 -14    0.60    1.87
  -3  14  14    1.53    1.96
   3  14  14    0.64    1.42
   3 -14 -14    1.33    2.00
   4  14 -14    2.86    1.99
   4 -14 -14    2.47    1.46
   4  14  14    3.58    1.52
  -4  14  14    4.24    2.06
   5  14 -14    0.38    2.08
   5  14  14    3.25    2.14
   5 -14 -14    3.18    2.23
  -5  14  14    4.09    2.17
   6  14 -14   -0.21    2.30
  -6  14  14    1.70    2.33
   6 -14 -14    1.78    2.33
   6  14  14    0.79    2.31
   1 -15 -14    1.10    1.39
   1  15  14    0.40    1.90
   1  15 -14    1.47    2.42
  -1  15  14    1.30    2.01
  -1 -15 -14   -0.62    1.90
   1  15 -14   -0.16    2.44
  -2  15  14    4.12    2.05
   2 -15 -14    6.24    1.99
   2  15 -14    5.59    2.00
   2  15  14    4.33    1.35
   2  15 -14    5.23    2.45
   3  15 -14   -0.43    1.95
   3 -15 -14    0.83    2.04
   3  15  14    0.26    2.02
  -3  15  14    0.09    2.07
   4  15 -14    2.99    2.04
   4 -15 -14    3.85    2.22
   4  15  14    0.76    2.17
  -4  15  14    2.44    2.24
   5  15 -14   -0.20    2.26
   5 -15 -14   -0.77    2.27
   5  15  14   -0.92    1.56
  -5  15  14    1.41    2.22
   0  16 -14    2.59    3.29
   0  16 -14    4.21    3.37
   0  16  14    1.95    1.51
   0 -16 -14    4.50    2.12
   1  16 -14    0.74    2.52
   1  16  14    2.21    2.05
   1  16 -14    1.45    2.03
  -1  16  14    1.47    1.46
   1 -16 -14    1.70    2.03
  -2  16  14    2.37    2.19
   2  16 -14    1.61    2.06
   2 -16 -14    1.62    2.16
   2  16  14    0.73    2.03
   2  16 -14    1.35    2.07
   3 -16 -14    1.52    1.48
  -3  16  14    0.14    2.24
   3  16  14    6.38    2.14
   3  16 -14    2.23    2.14
   3  16 -14    1.45    2.23
   4  16 -14    1.29    2.17
   4 -16 -14    3.06    2.25
   4  16  14    2.55    2.18
  -4  16  14    2.70    2.25
   1  17 -14    2.05    2.74
   1  17  14   -1.54    2.14
   1  17 -14    1.03    2.62
  -1  17  14    1.09    2.03
   1 -17 -14    1.89    2.01
   2  17 -14    0.09    2.24
  -2  17  14    2.03    2.27
   2  17  14    1.69    2.13
   2 -17 -14    3.67    2.11
   2  17 -14    1.19    2.65
   3 -17 -14    2.34    2.28
  -3  17  14    1.70    2.36
   3  17  14    1.52    2.21
   3  17 -14    0.63    2.26
   3  17 -14   -0.33    2.28
   4  17 -14    1.10    2.37
   4 -17 -14   -1.52    2.43
   4  17  14   -0.24    1.66
  -4  17  14   -0.59    2.45
   4  17 -14    0.33    2.40
   0  18  14    0.92    1.59
   0 -18 -14   -0.09    1.54
   1  18 -14    0.13    2.89
   1  18 -14   -0.29    2.80
   1  18  14   -1.95    1.63
  -1  18  14    1.96    2.24
   1 -18 -14    1.77    2.17
  -2  18  14    1.28    2.25
   2  18 -14    1.00    2.90
   2  18  14    2.57    2.28
   2  18 -14    0.82    2.29
   2 -18 -14    1.01    2.38
   1  -1  15   22.00    1.79
  -1  -1 -15   25.02    1.71
  -1   1  15   24.13    1.41
  -1   1 -15   23.94    1.83
  -1  -1  15   23.13    1.30
   1  -1 -15   23.18    1.39
   1   1 -15   23.09    1.83
   1   1  15   22.22    1.72
  -2   1 -15   96.01    2.40
   2   1  15   96.40    2.30
  -2   1  15  102.23    2.21
   2  -1  15   93.50    2.45
  -2  -1  15   97.53    1.90
   2  -1 -15   96.44    1.89
  -2  -1 -15   96.86    2.20
   2   1 -15   96.88    2.30
   3   1 -15   10.93    1.33
  -3  -1 -15    8.65    1.67
  -3  -1  15   10.35    1.69
   3   1  15    7.50    1.21
   3  -1  15    7.64    1.70
   3  -1 -15    8.94    1.71
  -3   1  15    6.28    1.68
   4  -1 -15   28.03    1.91
   4   1 -15   26.91    1.94
   4   1  15   24.19    1.92
  -4   1  15   24.24    1.41
  -4  -1  15   25.28    1.83
   4  -1  15   25.08    1.98
   5  -1 -15   21.19    1.83
   5  -1  15   22.07    1.89
   5   1 -15   20.28    1.85
  -5  -1  15   22.11    1.86
   5   1  15   21.12    1.89
  -5   1  15   21.15    1.33
   6  -1 -15    2.41    1.31
   6   1  15    2.25    1.77
  -6  -1  15    1.31    1.28
  -6   1  15    2.38    1.29
   6   1 -15    3.12    1.28
   6  -1  15    0.91    1.82
   7   1 -15    3.30    1.92
   7   1  15    2.31    1.97
   7  -1  15    2.14    2.44
   7  -1 -15    5.10    2.01
  -7   1  15    1.36    1.38
   8  -1  15   -0.22    2.13
   8  -1  15    0.61    2.11
   8  -1 -15    3.28    2.14
   8   1 -15    1.19    1.51
   8   1  15   -0.22    2.08
   8   1  15    3.55    2.00
   0  -2 -15   90.65    2.24
   0  -2  15   90.74    2.34
   0   2 -15   88.17    2.24
   0   2  15   87.51    1.85
   1  -2  15   66.93    2.25
  -1   2  15   73.48    2.10
  -1  -2 -15   70.41    2.09
  -1   2 -15   68.70    2.25
   1  -2 -15   69.06    2.06
   1   2  15   69.93    2.25
  -1  -2  15   69.01    2.09
   1   2 -15   68.19    2.05
  -2  -2 -15  127.01    2.46
  -2   2 -15  131.33    2.69
  -2  -2  15  136.69    2.43
  -2   2  15  133.07    2.41
   2   2  15  124.84    2.18
   2  -2 -15  132.20    2.41
   2  -2  15  123.60    2.73
   2   2 -15  129.49    2.14
   3   2 -15   67.69    1.67
  -3  -2 -15   66.11    2.09
   3   2  15   69.59    2.03
   3  -2  15   65.79    2.30
  -3  -2  15   71.01    2.00
  -3   2  15   69.78    2.01
   3  -2 -15   70.10    2.01
  -4  -2  15  176.94    2.22
  -4   2  15  178.58    2.57
   4   2 -15  170.23    2.19
   4   2  15  174.08    2.77
   4  -2  15  168.71    3.39
   4  -2 -15  165.72    2.15
  -5  -2  15   10.21    1.72
   5   2  15   10.78    1.83
   5   2 -15   12.02    1.77
   5  -2  15   10.19    1.79
   5  -2 -15   10.80    1.79
  -5   2  15   12.23    1.72
   6  -2 -15    4.88    1.89
   6   2  15    6.14    1.85
   6   2 -15    6.27    1.81
  -6   2  15    6.42    1.30
   6  -2  15    5.61    1.88
  -6  -2  15    5.51    1.75
   7  -2 -15    4.16    1.91
   7   2  15    3.41    2.01
   7  -2  15    1.07    2.04
  -7   2  15    2.04    1.39
   7  -2  15    1.76    2.36
   7   2 -15   -0.19    1.97
   8   2  15    0.33    2.17
   8  -2 -15    4.31    2.00
   8  -2  15    0.72    2.18
  -8   2  15    1.79    2.04
   8   2 -15    3.22    1.53
   8  -2  15    0.41    2.19
  -1   3  15   70.33    2.07
  -1  -3  15   69.95    2.03
   1  -3  15   69.59    2.35
  -1   3 -15   68.76    2.63
  -1  -3 -15   69.52    2.01
   1  -3 -15   67.18    2.05
   1   3  15   69.08    2.16
   1   3 -15   68.56    1.73
  -2  -3 -15    1.17    1.16
  -2   3 -15    2.07    1.63
   2   3 -15    2.75    1.69
  -2   3  15    1.91    1.75
  -2  -3  15    3.34    1.57
   2   3  15    3.22    1.70
   2  -3 -15    0.68    1.71
   2  -3  15    3.58    1.72
   3   3 -15  107.79    1.94
   3   3  15  105.01    2.33
   3  -3  15  109.71    3.07
  -3   3  15  123.36    2.28
   3  -3 -15  112.19    1.88
  -3  -3  15  114.33    1.93
  -3  -3 -15  107.05    1.99
   4   3 -15   -1.06    1.72
   4   3  15    2.23    1.73
   4  -3  15    0.78    1.78
  -4   3  15    1.65    1.73
  -4  -3  15   -0.11    1.68
   4  -3 -15    0.98    1.25
   5   3  15    7.14    1.37
   5  -3  15    9.36    1.81
   5   3 -15   11.28    1.74
  -5   3  15   10.50    1.27
  -5  -3  15   10.99    1.72
   5  -3 -15   12.95    1.84
   6  -3 -15    3.66    1.85
  -6   3  15    1.11    1.79
   6   3 -15    3.12    1.79
   6   3  15    0.60    1.83
   6  -3  15    1.39    1.85
   7  -3 -15    0.66    1.95
   7   3  15   -0.04    1.98
   7  -3  15    0.87    2.33
   7   3 -15    0.41    1.96
   7  -3  15    2.25    2.27
  -7   3  15    1.15    1.34
   8  -3 -15   -1.34    2.18
   8   3 -15   -0.11    2.09
   8  -3  15    1.80    2.68
  -8   3  15    3.05    2.05
   8   3  15    2.20    2.02
   8  -3  15    2.46    2.54
   0  -4 -15   17.10    1.76
   0   4 -15   15.43    1.88
   0   4  15   16.70    1.80
   0  -4  15   16.41    1.79
  -1   4  15   29.35    1.88
  -1  -4 -15   31.55    1.86
  -1   4 -15   28.73    1.99
  -1  -4  15   30.63    1.85
   1  -4 -15   30.46    1.86
   1  -4  15   31.05    1.98
   1   4  15   32.08    1.47
   1   4 -15   28.79    1.96
   2  -4  15    7.59    1.77
  -2   4  15    8.38    1.75
   2   4  15    6.33    1.33
   2   4 -15    8.05    1.72
   2  -4 -15    6.17    1.24
  -2  -4  15    8.07    1.12
  -2   4 -15    7.57    1.68
  -2  -4 -15    6.90    1.25
   3   4 -15  110.36    2.37
   3   4  15  109.83    2.28
  -3  -4 -15  113.34    2.31
  -3  -4  15  120.24    2.27
  -3   4  15  115.25    2.23
   3  -4 -15  108.38    2.26
   3  -4  15  111.34    3.27
   4   4  15    5.15    1.69
   4   4 -15    6.50    1.19
  -4  -4  15    6.59    1.61
   4  -4  15    5.79    2.22
  -4   4  15    6.27    1.29
   4  -4 -15    5.14    1.81
   5   4  15    4.30    1.76
  -5   4  15    3.67    1.76
   5  -4  15    4.12    2.17
   5   4 -15    4.46    1.80
  -5  -4  15    5.69    1.69
   5  -4 -15    3.49    1.31
   6   4  15   12.90    1.84
   6  -4  15   11.36    1.99
   6  -4  15   10.72    2.31
   6   4 -15   10.72    1.88
  -6   4  15   10.49    1.87
   6  -4 -15    8.56    1.92
   7  -4  15   -0.11    2.34
   7   4  15    0.70    1.95
   7  -4  15    1.54    2.00
   7   4 -15    1.77    1.92
  -7   4  15    0.73    1.91
   7  -4 -15   -1.20    2.01
   8  -4  15    0.84    2.69
  -8   4  15   -0.06    2.06
   8   4 -15    1.10    2.20
   8  -4  15    1.84    2.11
   8   4  15    2.73    2.19
   8  -4 -15   -0.23    2.10
   1   5 -15    4.31    1.77
  -1  -5 -15    4.87    1.62
  -1   5 -15    4.21    2.06
   1  -5 -15    3.24    1.71
   1   5  15    6.05    1.69
  -1  -5  15    5.60    1.59
  -1   5  15    5.99    1.64
   1  -5  15    5.59    1.95
   2   5 -15   98.91    2.28
  -2   5  15   98.34    2.17
   2   5  15   89.48    1.82
  -2  -5  15  105.95    2.22
   2  -5 -15   93.55    2.16
   2  -5  15   99.99    3.17
  -2   5 -15   96.19    3.15
  -2  -5 -15   93.18    1.78
   3  -5  15    8.65    2.64
   3   5  15   11.96    1.25
   3   5 -15   11.00    1.74
  -3  -5  15   10.84    1.66
  -3   5  15   11.85    1.80
   3  -5 -15   10.95    1.84
  -3  -5 -15    8.51    1.65
   4   5  15   15.98    1.83
  -4  -5  15   17.95    1.74
   4   5 -15   16.70    1.80
   4  -5  15   15.39    2.67
   4  -5 -15   16.23    1.84
  -4   5  15   16.04    1.33
   5   5  15    0.65    1.36
  -5   5  15    1.26    1.67
   5  -5  15    0.70    2.33
   5   5 -15    0.74    1.76
   5  -5  15    0.82    2.17
   5  -5 -15   -0.74    1.26
   6  -5  15    9.33    2.32
   6   5  15    8.92    1.40
   6  -5  15    7.65    2.36
   6   5 -15    9.50    1.92
  -6   5  15    8.24    1.34
   6  -5 -15    9.10    1.91
   7   5  15    1.28    2.06
  -7   5  15    0.97    1.90
   7  -5  15    1.22    2.42
   7   5 -15    1.98    1.42
   7  -5 -15    1.96    2.03
   7  -5  15    0.75    2.46
   8   5  15   -1.58    2.21
   8  -5  15    1.44    2.65
   8   5 -15    1.29    1.55
  -8   5  15    2.44    1.55
   8  -5  15    1.29    2.73
   8  -5 -15   -0.99    2.27
   0  -6 -15   45.34    1.89
   0  -6  15   45.08    2.03
   0   6  15   45.01    1.93
   0   6 -15   44.58    2.17
   1   6 -15    0.69    1.67
  -1  -6 -15    1.69    1.60
   1  -6 -15    0.34    1.67
  -1   6 -15   -0.07    2.01
   1   6  15    2.69    1.65
  -1  -6  15    1.91    1.53
   1  -6  15    0.61    1.92
  -1   6  15    1.29    1.17
  -2   6  15   58.11    1.97
   2   6 -15   56.35    2.06
   2  -6  15   53.83    3.27
   2   6  15   52.67    1.95
   2  -6 -15   53.58    2.00
  -2  -6  15   55.53    1.95
  -2   6 -15   51.73    3.22
  -2  -6 -15   52.58    1.96
  -3  -6 -15   10.64    1.24
  -3  -6  15   12.05    1.70
   3   6  15   10.91    1.77
  -3   6  15   10.59    1.85
   3   6 -15    9.49    1.77
   3  -6 -15   10.30    1.37
   3  -6  15   11.69    3.16
   4  -6  15   13.23    3.10
   4   6  15   12.60    1.83
   4   6 -15   15.33    1.78
   4  -6 -15   11.69    1.36
  -4   6  15   12.52    1.41
   4  -6  15   13.40    3.19
  -5   6  15   15.65    1.38
   5   6  15   16.55    1.87
   5   6 -15   15.41    1.82
   5  -6  15   16.61    2.72
   5  -6  15   14.83    2.82
   5  -6 -15   17.21    1.87
   6   6  15    7.63    1.97
   6  -6  15    9.86    2.71
   6  -6  15    5.95    2.85
   6   6 -15    7.26    1.32
  -6   6  15    9.42    1.85
   6  -6 -15    7.03    1.92
   7   6  15    1.13    2.06
  -7   6  15    3.02    1.50
   7  -6  15    4.07    2.58
   7   6 -15    4.18    1.95
   7  -6 -15    3.43    1.55
   7  -6  15    4.59    2.52
   8   6  15    0.95    2.36
  -8   6  15    0.49    2.14
   8   6 -15   -0.43    2.15
   8  -6  15    0.85    2.81
   8  -6  15    0.91    2.74
   8  -6 -15    0.11    2.21
  -1  -7 -15    8.03    1.19
   1   7 -15    7.64    1.78
   1  -7  15    7.35    2.07
   1  -7 -15    8.32    1.70
  -1   7 -15    7.29    2.22
   1   7  15    7.73    1.24
  -1   7  15    7.99    1.73
  -1  -7  15    7.18    1.58
  -2   7  15   21.45    1.95
   2   7 -15   20.51    1.80
   2  -7 -15   23.46    1.88
   2   7  15   20.80    1.85
  -2  -7 -15   20.50    1.81
   3   7  15    0.54    1.27
  -3   7  15    2.24    1.77
   3  -7 -15   -1.01    1.84
   3   7 -15    1.56    1.68
   4   7  15   14.15    1.89
   4  -7 -15   17.29    1.88
   4   7 -15   17.86    1.82
  -4   7  15   17.73    1.87
  -5   7  15    2.77    1.87
   5   7  15    2.56    1.27
   5   7 -15    2.20    1.80
   5  -7 -15    3.05    1.83
   6   7  15   41.23    1.73
   6  -7  15   50.02    4.75
  -6   7  15   46.54    2.18
   6   7 -15   53.90    2.18
   6  -7 -15   42.79    1.73
   6  -7  15   46.21    4.90
   7   7  15    2.13    2.11
   7  -7  15    4.56    3.39
   7  -7  15    4.20    3.42
  -7   7  15    3.35    2.11
   7   7 -15    6.78    2.02
   7  -7 -15    1.29    2.07
   8   7  15    2.82    2.26
   8  -7  15    1.52    3.42
   8  -7  15    2.43    3.50
  -8   7  15    1.56    2.27
   8   7 -15    2.46    2.16
   8  -7 -15    1.69    2.28
   0  -8 -15  664.58    4.06
   0   8  15  651.79    4.13
   0   8 -15  650.73    5.72
  -1  -8 -15  137.12    2.06
   1  -8 -15  142.44    2.54
  -1   8 -15  142.89    4.36
   1   8  15  137.32    2.42
   1   8 -15  144.12    2.86
  -1   8  15  152.08    2.56
  -2   8  15   68.42    2.18
   2  -8 -15   69.08    1.74
   2   8  15   65.62    2.14
   2   8 -15   70.07    2.12
  -2  -8 -15   65.55    1.66
   3   8  15   11.15    1.35
  -3   8  15   11.35    1.88
   3  -8 -15   15.15    1.92
   3   8 -15   13.16    1.69
   4   8  15   14.87    1.84
   4  -8 -15   11.84    1.89
  -4   8  15   16.92    1.83
   4   8 -15   15.45    1.94
   5   8  15    2.61    1.81
   5  -8 -15    0.50    1.29
   5   8 -15    1.04    1.80
  -5   8  15    1.15    1.28
   6   8  15    2.80    1.91
  -6   8  15    4.87    1.93
   6  -8 -15    3.44    2.02
   6   8 -15    3.40    1.95
   7   8  15    2.85    1.44
   7   8 -15    1.08    1.45
   7  -8 -15    1.88    2.07
  -7   8  15    2.25    2.11
   8   8  15   -1.10    2.31
   8   8 -15    0.55    2.25
   8  -8 -15    2.36    2.30
  -8   8  15    1.40    2.25
  -1  -9 -15   -0.47    1.29
   1  -9 -15   -1.23    1.83
   1   9 -15   -0.03    1.91
  -1   9 -15    1.06    3.04
   1   9  15    1.77    1.82
  -1   9  15    0.35    1.83
  -2   9  15    3.38    1.79
  -2  -9 -15    3.54    1.74
   2  -9 -15    3.49    1.79
   2   9  15    3.54    1.77
   2   9 -15    4.35    1.74
  -3   9  15    0.29    1.26
   3   9  15   -0.62    1.71
   3  -9 -15    0.07    1.80
   3   9 -15    0.69    1.64
   4   9  15    9.42    1.34
   4  -9 -15   11.57    1.88
  -4   9  15   10.95    1.82
   4   9 -15   11.67    1.87
   5   9  15    3.99    1.94
   5  -9 -15    6.11    1.99
   5   9 -15    6.46    1.37
  -5   9  15    6.54    1.87
   6   9  15    1.90    1.98
  -6   9  15   -0.77    2.05
   6  -9 -15    3.02    2.02
   6   9 -15    0.44    1.38
   7   9  15   -0.24    1.51
   7  -9 -15    2.86    2.15
   7   9 -15   -2.46    1.45
  -7   9  15   -0.82    2.08
   0 -10 -15  104.13    2.30
   0  10  15  101.16    2.32
   0  10 -15  104.72    3.26
   1 -10 -15   19.70    1.39
   1  10 -15   22.62    1.95
   1  10  15   19.51    1.86
  -1  10  15   17.30    1.43
  -1 -10 -15   20.77    1.37
  -2  10  15    4.58    1.80
   2 -10 -15    2.94    1.85
   2  10  15   -1.21    1.71
   2  10 -15    1.53    1.76
  -2 -10 -15    3.19    1.66
  -3  10  15   31.87    1.42
   3  10  15   25.93    1.44
   3 -10 -15   29.56    1.90
   3  10 -15   30.27    2.04
   4  10  15    8.65    1.89
   4 -10 -15    7.38    1.87
  -4  10  15   12.42    1.87
   4  10 -15   10.52    1.89
   5  10  15    3.58    1.39
   5 -10 -15    2.88    1.92
   5  10 -15    1.59    1.40
  -5  10  15    3.78    1.87
   6  10  15    1.91    2.00
  -6  10  15    1.60    2.01
   6 -10 -15    0.23    2.08
   6  10 -15   -1.22    2.15
   7  10  15   -1.07    1.52
   7 -10 -15    0.16    2.28
   7  10 -15    2.77    1.55
  -7  10  15    3.09    2.26
   1 -11 -15    5.63    1.76
   1  11 -15    4.48    2.15
   1  11  15    3.89    1.78
  -1  11  15    3.74    1.81
  -1 -11 -15    3.43    1.25
  -2  11  15    1.72    1.25
   2 -11 -15   -0.27    1.72
   2  11  15    1.37    1.78
   2  11 -15    1.85    2.14
  -2 -11 -15    3.57    1.75
  -3  11  15    6.70    1.85
   3 -11 -15    6.20    1.88
   3  11  15    2.87    1.82
   3  11 -15    4.87    1.79
   4  11  15   -0.71    1.89
   4 -11 -15    1.11    1.28
  -4  11  15    0.73    1.95
   4  11 -15    1.44    1.83
   5  11  15   -1.04    1.37
   5 -11 -15   -1.05    2.02
  -5  11  15    0.99    1.95
   5  11 -15    1.93    1.40
   6  11  15   -1.02    2.09
  -6  11  15    0.56    2.07
   6 -11 -15    0.73    2.03
   6  11 -15    3.16    2.08
   7  11  15    2.07    1.65
   7 -11 -15    0.42    2.31
  -7  11  15    2.65    1.64
   7  11 -15    1.63    2.31
   0  12 -15    0.48    2.25
   0 -12 -15    1.10    1.25
   0  12  15    1.23    1.28
   0  12 -15    0.84    2.19
   1 -12 -15    5.96    1.77
   1  12 -15    6.12    2.27
   1  12  15    5.53    1.36
  -1 -12 -15    6.30    1.28
  -1  12  15    5.26    1.73
   2 -12 -15    4.83    1.86
   2  12  15    5.94    1.36
  -2  12  15    6.98    1.90
  -2 -12 -15    3.36    1.37
   2  12 -15    5.75    1.82
  -3  12  15    1.29    1.32
   3 -12 -15    2.50    1.32
   3  12  15   -0.90    1.83
   3  12 -15    0.29    1.80
   4  12  15    9.82    2.01
   4 -12 -15   13.04    2.08
  -4  12  15   11.50    2.01
   4  12 -15   14.64    1.96
   5  12  15   -0.45    1.45
   5 -12 -15   -0.39    2.10
  -5  12  15    1.05    2.01
   5  12 -15    1.78    2.04
  -6  12  15    2.02    1.56
   6  12  15    3.28    2.18
   6 -12 -15    3.40    2.20
   6  12 -15    4.78    2.15
   1 -13 -15   -0.10    1.87
  -1 -13 -15    2.11    1.30
   1  13 -15    1.42    2.25
   1  13  15    0.94    1.81
  -1  13  15   -0.99    1.93
  -2  13  15    7.42    1.99
   2 -13 -15    7.36    1.95
   2  13  15    3.90    1.88
   2  13 -15    6.75    2.04
   3 -13 -15    1.09    1.90
  -3  13  15    1.88    1.99
   3  13  15   -1.19    1.91
   3  13 -15    0.94    1.77
   4 -13 -15    2.77    2.06
   4  13  15   -1.21    1.98
  -4  13  15    0.79    2.02
   4  13 -15    2.14    1.94
   5  13  15    2.05    2.12
   5 -13 -15    3.36    1.54
  -5  13  15    4.03    2.17
   5  13 -15    3.13    2.11
  -6  13  15    2.60    2.23
   6  13  15    1.05    1.59
   6 -13 -15    1.48    1.70
   6  13 -15    1.74    2.13
   0  14 -15   13.34    2.96
   0  14 -15   12.31    3.01
   0  14  15   11.40    2.00
   0 -14 -15   15.02    1.96
   1 -14 -15    2.49    1.33
   1  14 -15    2.02    1.93
   1  14  15    2.78    1.83
  -1 -14 -15    3.09    1.31
  -1  14  15    1.09    1.31
   1  14 -15    1.90    2.40
   2 -14 -15    6.75    2.03
   2  14  15    5.88    1.92
   2  14 -15    5.55    2.01
  -2  14  15    4.66    1.97
  -3  14  15    0.17    2.04
   3  14  15    0.44    1.96
   3 -14 -15    1.91    1.98
   3  14 -15    0.56    1.97
   4 -14 -15    0.44    1.57
   4  14  15    1.71    2.04
  -4  14  15    2.49    2.04
   4  14 -15    2.18    1.99
   5 -14 -15    4.88    2.31
   5  14  15    7.22    2.22
  -5  14  15    5.10    2.18
   5  14 -15    6.46    2.18
   1 -15 -15    0.17    1.98
   1  15 -15    2.10    2.00
   1  15  15    3.42    1.40
  -1  15  15    0.96    1.95
  -1 -15 -15    2.59    1.39
   1  15 -15    2.26    2.49
  -2  15  15   -0.37    2.00
   2 -15 -15    1.17    1.95
   2  15 -15    1.07    2.07
   2  15  15   -0.45    1.99
   2  15 -15    0.53    2.03
  -3  15  15    4.99    2.16
   3  15  15    2.40    2.02
   3  15 -15    1.14    2.05
   3 -15 -15    1.86    2.15
   4 -15 -15   -1.82    2.27
   4  15  15   -1.00    1.53
  -4  15  15    2.23    2.19
   4  15 -15   -1.01    2.12
   5 -15 -15    2.15    2.40
   5  15  15    4.14    2.30
  -5  15  15    1.47    2.35
   5  15 -15    1.25    2.26
   0  16 -15    0.33    3.91
   0  16  15    1.17    1.52
   0 -16 -15    0.28    2.10
   0  16 -15    0.13    3.88
   1  16 -15    0.87    2.56
   1  16 -15    0.02    2.52
   1  16  15    0.93    1.46
  -1  16  15    1.01    1.46
  -1 -16 -15    1.79    1.35
   1 -16 -15   -1.46    2.08
   2 -16 -15    1.01    2.05
  -2  16  15   -0.16    2.15
   2  16  15    2.83    2.07
   2  16 -15    0.46    2.09
   2  16 -15    1.46    2.16
  -3  16  15    0.42    2.19
   3  16  15   -1.42    1.58
   3 -16 -15    1.86    2.21
   3  16 -15    0.70    2.14
   3  16 -15    0.28    2.20
   4 -16 -15    1.93    2.38
   4  16  15   -1.00    2.28
  -4  16  15    1.99    2.29
   4  16 -15    0.33    2.17
   1  17 -15    1.72    2.74
   1  17 -15    2.12    2.66
   1  17  15    2.06    1.59
  -1  17  15    1.86    2.15
   1 -17 -15    2.88    2.26
   2 -17 -15    2.14    2.25
  -2  17  15   -0.81    2.27
   2  17  15    2.50    2.19
   2  17 -15    0.71    2.69
   2  17 -15    1.01    2.26
   3 -17 -15   -1.86    2.27
  -3  17  15   -0.51    2.23
   3  17  15    2.26    2.26
   3  17 -15   -0.47    2.32
   3  17 -15   -0.62    2.41
   0  18  15   -0.15    1.57
   0 -18 -15    1.50    2.23
   1  18 -15    1.73    2.95
   1  18  15    1.11    2.28
   1  18 -15    2.39    3.42
  -1  18  15    2.52    2.29
   1 -18 -15    3.48    2.39
   2  18 -15    0.38    2.98
  -2  18  15   -1.50    2.31
   2 -18 -15   -0.35    1.59
   2  18  15   -1.33    1.65
   2  18 -15    0.34    2.85
   0   0 -16   55.94    1.93
   0   0  16   54.29    1.93
  -1   0 -16   22.31    1.72
  -1   0  16   24.49    1.95
   1   0 -16   23.60    1.88
   1   0  16   23.86    1.77
  -2   0 -16   14.31    1.63
   2   0  16   11.94    1.81
  -2   0  16   15.25    1.79
   2   0 -16   13.96    1.81
  -3   0  16  127.71    2.31
   3   0  16  118.14    2.43
  -3   0 -16  119.67    2.50
   3   0 -16  118.08    2.32
   4   0 -16   52.37    2.09
   4   0  16   52.02    2.05
  -4   0  16   53.16    2.00
  -5   0  16   -0.03    1.19
   5   0 -16   -0.39    1.22
   5   0  16    0.26    1.70
   6   0 -16   23.61    1.96
   6   0  16   21.00    1.97
  -6   0  16   19.60    1.40
   7   0 -16    3.83    1.94
   7   0  16    0.48    1.99
  -7   0  16    0.39    1.90
   8   0  16    1.11    2.10
   8   0 -16    2.69    2.11
   8   0  16    0.26    2.08
  -1  -1 -16    5.80    1.57
  -1   1 -16    6.51    1.59
  -1   1  16    6.01    1.74
  -1  -1  16    6.33    1.21
   1  -1 -16    6.43    1.79
   1   1 -16    7.48    1.79
   1   1  16    6.00    1.62
   1  -1  16    8.13    1.69
  -2  -1 -16  143.80    2.20
  -2   1 -16  152.64    2.70
   2   1 -16  149.52    2.55
  -2   1  16  158.51    2.50
   2   1  16  146.96    2.59
   2  -1  16  151.58    2.73
   2  -1 -16  148.89    2.45
  -2  -1  16  160.28    2.52
   3   1 -16    3.52    1.72
  -3  -1  16    4.34    1.66
   3   1  16    2.73    1.66
   3  -1  16    4.64    1.67
  -3  -1 -16    4.50    1.60
   3  -1 -16    4.20    1.71
  -3   1  16    5.22    1.64
   4   1 -16   38.70    1.52
   4   1  16   37.97    2.02
  -4   1  16   43.81    1.95
   4  -1  16   34.79    2.00
  -4  -1  16   41.81    1.56
   4  -1 -16   39.46    2.00
   5  -1 -16   15.07    1.84
   5   1 -16   13.06    1.79
   5   1  16   12.78    1.79
  -5  -1  16   14.89    1.27
   5  -1  16   14.99    1.98
  -5   1  16   15.66    1.75
   6  -1 -16   -1.18    1.86
   6   1  16    3.66    1.80
   6   1 -16    0.65    1.30
   6  -1  16    0.62    1.89
  -6  -1  16    2.92    1.79
  -6   1  16    1.19    1.81
   7  -1 -16    1.93    1.40
   7   1  16    1.35    1.94
   7  -1  16    2.56    2.08
   7   1 -16    4.25    1.95
  -7  -1  16    1.34    1.96
  -7   1  16    2.79    1.93
   8  -1 -16   -0.38    1.51
   8   1  16    1.28    2.07
   8   1 -16   -0.57    2.23
   8  -1  16   -0.46    2.11
   8  -1  16    0.10    2.68
   0  -2 -16   50.19    2.06
   0  -2  16   50.29    2.10
   0   2 -16   46.86    2.08
   0   2  16   51.07    2.08
   1  -2  16    4.88    1.81
  -1   2  16    7.18    1.73
  -1  -2 -16    4.63    1.75
  -1   2 -16    6.16    1.74
   1  -2 -16    5.48    1.79
   1   2  16    4.90    1.76
   1   2 -16    6.09    1.63
  -1  -2  16    7.27    1.61
  -2  -2 -16   94.00    2.16
  -2   2 -16   94.23    2.40
  -2  -2  16   96.40    2.28
  -2   2  16   99.98    2.21
   2   2  16   94.16    2.23
   2   2 -16   96.38    2.26
   2  -2 -16   94.31    2.22
   2  -2  16   91.57    2.46
   3   2 -16   36.46    1.91
   3   2  16   36.19    1.95
  -3  -2  16   40.54    1.43
   3  -2  16   35.48    2.50
  -3   2  16   37.15    1.44
   3  -2 -16   35.75    1.92
  -3  -2 -16   38.65    1.89
  -4  -2  16   40.96    1.93
  -4   2  16   42.03    1.96
   4   2  16   39.14    2.00
   4  -2  16   39.77    2.57
   4   2 -16   39.41    1.99
   4  -2 -16   39.16    2.03
   5   2  16   11.94    1.74
   5   2 -16   15.62    1.36
   5  -2  16   12.40    1.91
  -5   2  16   15.68    1.77
  -5  -2  16   13.98    1.30
   5  -2 -16   13.55    1.81
   6  -2 -16    3.67    1.81
   6   2  16    2.24    1.82
  -6  -2  16    2.75    1.23
   6  -2  16    2.02    1.92
  -6   2  16    5.65    1.78
   6   2 -16    4.04    1.79
   7  -2 -16    2.88    1.92
   7  -2  16   -0.53    2.47
   7   2  16    2.15    1.97
  -7   2  16    1.94    1.90
   7   2 -16    1.86    1.95
   7  -2  16    0.46    1.92
   8  -2 -16    4.12    2.16
   8   2  16    3.21    2.20
   8  -2  16    2.64    2.25
   8   2 -16    3.28    2.09
   8  -2  16    2.30    2.09
  -8   2  16    1.90    2.11
  -1  -3  16  156.72    2.54
  -1   3 -16  158.33    2.89
  -1  -3 -16  145.14    2.49
   1  -3  16  154.73    2.88
   1  -3 -16  161.48    2.55
   1   3  16  155.08    2.63
   1   3 -16  159.58    2.60
  -1   3  16  161.90    2.55
   2   3 -16    0.77    1.70
  -2  -3 -16    0.62    1.71
  -2   3 -16   -0.01    1.63
  -2   3  16    1.89    1.70
  -2  -3  16    0.88    1.15
   2   3  16    0.32    1.70
   2  -3 -16    2.47    1.18
   2  -3  16    0.64    1.70
   3   3 -16  121.40    2.32
   3   3  16  115.24    2.10
  -3   3  16  135.05    2.45
   3  -3  16  124.86    2.87
   3  -3 -16  122.62    2.34
  -3  -3 -16  123.91    2.03
  -3  -3  16  132.81    2.34
  -4   3  16    1.74    1.69
   4   3  16    1.63    1.72
   4   3 -16    2.10    1.30
   4  -3  16    0.70    1.80
  -4  -3  16    0.99    1.17
   4  -3 -16   -0.16    1.81
   5   3  16   16.09    1.33
   5   3 -16   19.53    1.80
   5  -3  16   13.31    2.27
  -5  -3  16   16.65    1.30
  -5   3  16   16.10    1.80
   5  -3 -16   14.96    1.83
  -6  -3  16   13.84    1.86
   6   3  16   13.53    1.94
   6  -3  16   12.46    2.41
   6   3 -16   13.11    1.87
  -6   3  16   15.60    1.42
   6  -3 -16   13.94    1.98
   7  -3  16    2.69    1.98
   7   3  16    2.96    1.99
   7   3 -16    3.45    1.98
   7  -3  16    2.81    2.52
  -7   3  16    5.34    1.92
   7  -3 -16    3.44    1.47
   8  -3 -16    3.09    2.17
   8  -3  16    1.55    2.73
   8   3  16    1.88    2.20
   8   3 -16    1.65    1.58
   8  -3  16   -1.69    2.61
  -8   3  16    0.72    2.08
   0  -4 -16    5.95    1.69
   0   4 -16    5.63    2.09
   0   4  16    5.16    1.77
   0  -4  16    5.62    1.66
  -1   4  16   12.52    1.73
  -1  -4 -16    7.91    1.80
  -1   4 -16    9.06    1.82
  -1  -4  16    9.50    1.58
   1  -4 -16    9.53    1.73
   1  -4  16   10.03    1.78
   1   4  16    8.40    1.38
   1   4 -16    8.03    1.72
  -2   4 -16    0.06    2.02
  -2  -4 -16   -0.19    1.68
   2   4 -16    0.60    1.63
   2  -4  16    0.27    2.08
  -2   4  16    0.42    1.20
   2   4  16   -0.99    1.73
   2  -4 -16   -0.13    1.19
  -2  -4  16    1.09    1.60
   3   4 -16  198.31    2.45
  -3  -4 -16  202.69    2.81
  -3  -4  16  208.43    2.78
   3   4  16  194.65    2.85
   3  -4  16  199.33    3.84
  -3   4  16  212.21    2.78
   3  -4 -16  197.51    2.66
  -4  -4  16   21.99    1.82
   4   4  16   24.59    1.97
   4   4 -16   24.62    1.78
   4  -4  16   25.78    2.42
   4  -4 -16   23.48    1.42
  -4   4  16   25.96    1.41
   5   4  16    9.77    1.82
  -5   4  16   10.09    1.76
   5   4 -16    9.86    1.70
   5  -4  16    6.96    2.00
  -5  -4  16    9.13    1.64
   5  -4 -16    8.06    1.82
   6   4  16    3.16    1.95
   6  -4  16    4.96    1.95
   6   4 -16    2.13    1.91
  -6   4  16    3.10    1.85
   6  -4 -16    4.89    1.35
   6  -4  16    5.92    2.22
   7   4  16    1.16    1.96
   7  -4  16    0.56    1.94
   7  -4  16    0.92    2.49
   7   4 -16   -0.50    1.96
  -7   4  16    1.91    1.94
   7  -4 -16   -2.70    2.13
   8   4  16    1.71    2.19
   8  -4  16    0.85    2.22
   8   4 -16    4.15    2.13
   8  -4  16    1.64    2.16
  -8   4  16    0.01    2.05
   8  -4 -16    0.61    2.18
  -1  -5 -16    7.15    1.25
  -1   5 -16    6.73    2.11
   1  -5 -16    6.75    1.22
   1   5  16    5.63    1.71
  -1  -5  16    6.68    1.66
   1   5 -16    6.95    1.71
   1  -5  16    6.37    1.70
  -1   5  16    6.76    1.73
  -2  -5 -16   38.48    1.85
   2   5 -16   38.22    2.03
  -2   5  16   38.30    1.89
  -2  -5  16   42.16    1.93
   2   5  16   39.37    1.89
   2  -5 -16   38.68    1.90
   2  -5  16   38.03    2.59
  -2   5 -16   37.96    2.53
   3  -5  16    0.74    2.16
  -3  -5  16    0.90    1.73
   3   5 -16    1.53    1.75
   3   5  16    3.72    1.69
  -3   5  16    0.89    1.77
   3  -5 -16   -1.36    1.24
  -3  -5 -16    0.68    1.62
   4   5  16   22.25    1.40
   4   5 -16   25.72    1.89
  -4  -5  16   29.01    1.90
   4  -5 -16   27.83    1.41
   4  -5  16   25.01    2.57
  -4   5  16   27.39    1.92
   5   5  16    9.43    1.86
  -5   5  16    7.56    1.81
   5  -5  16    9.35    2.25
   5   5 -16    8.85    1.75
   5  -5  16    8.86    2.36
   5  -5 -16    9.86    1.85
   6   5  16    0.82    1.92
   6  -5  16    3.54    2.70
   6  -5  16    3.26    2.40
   6   5 -16    3.92    1.31
  -6   5  16    1.58    1.83
   6  -5 -16    3.96    1.33
   7  -5 -16    1.19    2.04
   7   5  16    3.68    2.11
  -7   5  16   -0.63    1.44
   7  -5  16    0.68    2.53
   7   5 -16    1.83    1.37
   7  -5  16    0.56    2.49
   8  -5  16    1.18    2.16
   8   5  16    3.29    2.23
   8  -5  16    0.80    2.72
   8   5 -16    0.77    2.15
  -8   5  16    1.56    2.15
   8  -5 -16    0.25    2.27
   0  -6  16    2.02    1.96
   0  -6 -16    1.21    1.59
   0   6 -16    2.23    1.75
   0   6  16    2.49    1.14
  -1  -6 -16    5.86    1.21
   1  -6 -16    6.36    1.22
  -1   6 -16    6.89    2.18
   1   6  16    7.22    1.70
  -1  -6  16    8.97    1.57
   1  -6  16    6.54    2.11
  -1   6  16    7.02    1.24
   1   6 -16    7.89    1.69
  -2   6  16   85.19    1.84
   2   6 -16   91.44    2.34
  -2  -6  16   91.03    2.20
   2   6  16   88.82    2.25
   2  -6 -16   90.45    2.20
   2  -6  16   90.32    3.53
  -2   6 -16   86.51    3.33
  -2  -6 -16   93.10    2.11
   3   6  16   16.24    1.93
   3   6 -16   17.08    1.91
  -3   6  16   18.97    1.88
   3  -6 -16   19.58    1.41
  -3  -6  16   16.98    1.34
   3  -6  16   17.40    2.96
  -3  -6 -16   17.10    1.83
   4  -6  16  124.26    4.85
   4   6  16  118.08    2.05
   4   6 -16  131.25    2.49
   4  -6 -16  127.41    2.40
  -4   6  16  128.46    2.08
   4  -6  16  133.65    4.83
  -5   6  16    1.85    1.86
   5   6  16    3.30    1.26
   5   6 -16    1.63    1.76
   5  -6 -16    2.74    1.93
   5  -6  16    2.10    2.91
   5  -6  16    2.04    2.84
   6   6  16    1.25    1.41
   6  -6  16    2.45    2.72
   6   6 -16    2.32    1.90
  -6   6  16    0.13    1.82
   6  -6  16    1.51    2.87
   6  -6 -16    1.77    1.34
   7   6  16    0.72    2.05
  -7   6  16    2.92    2.00
   7  -6  16    1.35    2.66
   7   6 -16    1.38    1.96
   7  -6 -16    3.97    2.11
   7  -6  16    1.10    2.59
  -8   6  16    1.83    1.58
   8   6  16    1.94    2.33
   8  -6  16    2.64    3.03
   8   6 -16    0.27    2.23
   8  -6  16    3.83    3.44
   8  -6 -16    2.59    2.27
   1   7 -16    1.69    1.82
   1  -7 -16    1.14    1.77
  -1   7 -16    0.99    2.17
  -1  -7 -16    3.79    1.70
  -1  -7  16    1.21    1.60
   1   7  16    2.37    1.74
   1  -7  16    1.20    2.32
  -1   7  16    0.26    1.82
  -2   7  16   50.83    2.08
  -2  -7 -16   47.07    1.58
   2   7 -16   51.51    2.07
   2  -7 -16   54.23    2.12
   2   7  16   50.34    1.99
   3   7  16   16.73    1.92
  -3   7  16   20.49    1.37
  -3  -7 -16   18.63    1.40
   3   7 -16   20.02    1.77
   3  -7 -16   17.94    1.89
   4   7  16    1.61    1.69
   4   7 -16    1.30    1.89
   4  -7 -16    2.86    1.79
  -4   7  16    3.44    1.75
  -5   7  16    2.41    1.28
   5   7  16    2.32    1.77
   5   7 -16   -0.04    1.76
   5  -7 -16    1.85    1.95
   6   7  16    0.72    1.95
  -6   7  16    0.12    1.87
   6   7 -16    3.32    1.40
   6  -7 -16    2.12    1.41
  -7   7  16    3.55    2.12
   7   7  16    1.29    2.07
   7  -7  16    0.78    3.73
   7   7 -16   -1.11    2.04
   7  -7  16    0.22    3.72
   7  -7 -16    0.18    2.08
   8   7  16    1.41    2.32
   8  -7  16    3.19    3.40
   8  -7  16    2.69    3.78
   8   7 -16    2.84    2.29
   8  -7 -16    2.28    2.32
  -8   7  16    0.33    2.30
   0  -8 -16  158.17    2.54
   0   8  16  150.76    2.19
   0   8 -16  155.93    3.55
   1   8 -16   52.51    2.27
   1  -8 -16   54.90    2.09
  -1   8 -16   53.06    3.20
   1   8  16   53.40    2.15
  -1  -8 -16   49.58    2.04
  -1   8  16   55.34    2.15
  -2   8  16    6.97    1.29
   2   8 -16    5.80    1.72
   2  -8 -16    7.95    1.86
   2   8  16    4.39    1.80
  -2  -8 -16    6.79    1.77
  -3   8  16    0.36    1.80
   3   8  16    1.28    1.77
   3  -8 -16    0.97    1.74
   3   8 -16   -0.59    1.67
   4   8  16   -0.52    1.79
   4  -8 -16    0.72    1.85
   4   8 -16    0.91    1.26
  -4   8  16    1.54    1.76
   5   8  16    0.99    1.89
   5  -8 -16    4.26    1.40
   5   8 -16    0.93    1.84
  -5   8  16    4.06    1.89
   6   8  16    0.92    1.34
  -6   8  16    0.78    1.34
   6   8 -16   -1.80    1.95
   6  -8 -16    0.54    1.98
   7   8  16   -0.67    2.06
   7   8 -16    1.63    1.40
   7  -8 -16    2.98    2.14
  -7   8  16    1.40    1.49
   1   9 -16    2.79    1.90
   1  -9 -16    1.40    1.77
  -1   9 -16    2.00    2.75
  -1  -9 -16    2.83    1.73
   1   9  16    3.38    1.25
  -1   9  16    3.02    1.77
  -2   9  16   71.35    1.77
   2  -9 -16   76.09    2.14
   2   9 -16   73.38    2.19
   2   9  16   74.49    2.12
  -2  -9 -16   73.64    2.10
  -3   9  16    7.20    1.80
   3   9  16    4.88    1.75
   3  -9 -16    5.96    1.81
   3   9 -16    6.79    1.81
   4   9  16    4.28    1.32
   4  -9 -16    3.71    1.20
  -4   9  16    5.20    1.82
   4   9 -16    5.27    1.78
   5   9  16    7.66    1.86
   5  -9 -16    8.14    1.99
   5   9 -16    7.23    1.96
  -5   9  16   10.28    2.01
   6   9  16   -1.76    1.92
  -6   9  16   -0.05    1.49
   6  -9 -16    2.56    1.98
   6   9 -16    2.58    1.97
   7   9  16    2.96    1.54
   7  -9 -16   -1.35    2.23
   7   9 -16   -0.48    1.53
  -7   9  16    1.23    1.53
   0 -10 -16   37.90    1.54
   0  10  16   37.17    2.02
   0  10 -16   38.02    2.70
  -1 -10 -16    6.49    1.73
   1  10  16    3.62    1.22
   1  10 -16    5.11    2.18
   1 -10 -16    4.48    1.27
  -1  10  16    4.23    1.26
  -2 -10 -16    1.36    1.15
  -2  10  16   -0.93    1.75
   2 -10 -16   -1.23    1.76
   2  10 -16   -0.47    1.81
   2  10  16   -0.66    1.71
  -3  10  16    2.62    1.80
   3 -10 -16    3.94    1.24
   3  10  16    1.97    1.31
   3  10 -16    1.91    1.67
   4  10  16    1.44    1.86
   4 -10 -16    4.26    1.85
  -4  10  16    0.84    1.83
   4  10 -16    1.35    1.90
   5  10  16    1.06    1.92
   5 -10 -16    0.77    1.99
   5  10 -16    1.75    1.87
  -5  10  16    1.24    1.94
   6  10  16    1.54    2.06
  -6  10  16    1.53    1.49
   6 -10 -16   -2.69    2.19
   6  10 -16   -1.74    2.14
   7  10  16    3.18    1.55
   7 -10 -16    2.72    2.31
   7  10 -16   -0.15    2.26
  -7  10  16   -0.25    2.23
   1 -11 -16    3.91    1.78
   1  11 -16    4.25    1.80
   1  11  16    8.00    1.83
  -1  11  16    5.62    1.78
  -1 -11 -16    6.12    1.77
  -2  11  16    8.02    1.85
   2 -11 -16    6.64    1.81
   2  11  16    8.82    1.40
   2  11 -16    6.77    1.81
  -2 -11 -16    6.77    1.83
  -3  11  16   13.76    1.97
   3 -11 -16   13.38    1.40
   3  11  16   12.74    1.97
   3  11 -16   15.43    2.01
   4  11  16    4.35    1.91
   4 -11 -16    3.50    1.95
  -4  11  16    2.80    1.33
   4  11 -16    1.06    1.88
   5  11  16    1.35    1.48
   5 -11 -16   -0.38    2.16
   5  11 -16    0.37    2.00
  -5  11  16    1.12    1.99
  -6  11  16    6.77    2.20
   6  11  16    3.30    2.17
   6 -11 -16    6.79    1.57
   6  11 -16    4.49    2.14
   7  11  16    0.79    1.63
   7 -11 -16    3.28    2.38
  -7  11  16    2.10    2.34
   7  11 -16    1.05    2.22
   0  12  16   18.53    2.05
   0 -12 -16   18.55    2.01
   0  12 -16   19.67    2.91
  -1 -12 -16   29.33    1.96
   1  12 -16   29.39    2.16
   1  12  16   27.73    1.97
   1 -12 -16   27.27    2.02
  -1  12  16   31.62    2.04
  -2  12  16    2.20    1.85
   2 -12 -16    1.30    1.89
   2  12  16    0.61    1.86
   2  12 -16    3.26    1.87
  -2 -12 -16    1.31    1.83
  -3  12  16    2.65    1.83
   3 -12 -16    2.88    1.94
   3  12  16    3.47    1.84
   3  12 -16    4.23    1.96
   4  12  16   -0.97    1.98
   4 -12 -16    3.68    1.95
  -4  12  16   -0.06    1.99
   4  12 -16   -0.90    1.91
   5  12  16    1.29    1.46
   5 -12 -16    1.45    1.54
   5  12 -16    1.64    1.41
  -5  12  16    2.34    2.11
  -6  12  16    1.40    2.29
   6 -12 -16    1.61    2.30
   6  12  16    1.00    2.25
   6  12 -16    2.41    2.22
   1 -13 -16    1.97    1.36
   1  13 -16    2.17    2.24
   1  13  16    2.39    1.33
  -1 -13 -16   -0.18    1.81
  -1  13  16    2.25    1.92
  -2  13  16    7.28    1.87
  -2 -13 -16    4.95    1.34
   2 -13 -16    6.08    2.00
   2  13  16    4.51    1.91
   2  13 -16    5.86    1.94
   3 -13 -16    1.96    1.98
  -3  13  16    2.01    1.39
   3  13  16    2.60    1.97
   3  13 -16    0.07    1.95
   4 -13 -16    2.85    1.39
   4  13  16   -1.32    2.07
  -4  13  16    3.72    1.41
   4  13 -16    1.09    1.91
   5  13  16    2.69    1.58
   5 -13 -16    3.62    2.23
  -5  13  16    3.76    2.30
   5  13 -16    4.35    2.24
  -6  13  16    2.52    2.37
   6  13  16   -1.67    2.36
   6 -13 -16   -1.36    2.28
   6  13 -16    2.08    2.25
   0  14 -16    1.35    2.75
   0  14  16    0.83    1.35
   0  14 -16    1.59    2.80
   0 -14 -16    1.25    1.90
   1 -14 -16   11.58    2.04
   1  14 -16    7.02    2.06
   1  14  16    9.67    1.93
  -1  14  16    6.88    1.39
   1  14 -16   10.12    2.59
  -1 -14 -16   10.14    1.90
  -2  14  16    3.22    1.94
   2  14  16    0.09    1.41
   2  14 -16    1.03    1.95
   2 -14 -16   -1.55    1.98
   3 -14 -16   -0.17    2.05
   3  14  16    0.69    2.02
   3  14 -16   -0.66    1.99
  -3  14  16   -0.14    1.46
   4 -14 -16    2.76    2.08
   4  14  16   -0.12    2.13
  -4  14  16    4.90    2.17
   4  14 -16    3.91    2.04
   5 -14 -16    1.25    2.23
   5  14  16    2.23    2.26
  -5  14  16    1.06    2.25
   5  14 -16   -0.43    2.31
  -1 -15 -16   -1.56    1.97
   1 -15 -16    0.35    1.98
   1  15 -16    0.90    2.02
   1  15  16    0.03    1.99
  -1  15  16    6.33    1.99
   1  15 -16   -0.38    2.51
  -2  15  16    1.84    2.00
   2 -15 -16    1.93    1.54
   2  15  16    0.72    1.49
   2  15 -16    1.66    1.99
   3 -15 -16    3.40    2.21
  -3  15  16    2.53    1.56
   3  15  16    3.49    2.19
   3  15 -16    3.87    2.14
   4 -15 -16    0.03    2.21
   4  15  16    1.19    2.17
  -4  15  16    1.46    2.23
   4  15 -16    1.92    2.16
   5 -15 -16    0.52    1.70
   5  15  16   -0.44    2.38
  -5  15  16    0.45    2.32
   5  15 -16    0.69    2.25
   0  16  16    2.97    2.07
   0 -16 -16   -0.61    1.45
   1  16 -16    1.14    2.65
   1  16 -16    1.00    2.73
   1  16  16    1.11    2.02
  -1 -16 -16    0.72    2.02
  -1  16  16    2.04    2.21
   1 -16 -16    1.51    2.08
   2 -16 -16   -0.08    1.52
  -2  16  16    2.49    2.17
   2  16  16    2.93    1.52
   2  16 -16    1.98    2.57
   2  16 -16    1.02    2.23
   3 -16 -16    4.45    2.31
  -3  16  16    0.60    2.31
   3  16  16    2.84    2.17
   3  16 -16    4.92    2.16
   4 -16 -16    5.04    2.40
   4  16  16   -0.44    2.31
  -4  16  16    1.63    2.37
   4  16 -16    2.28    2.28
   1  17 -16    0.99    3.23
   1 -17 -16    1.71    2.27
   1  17 -16   -0.10    2.77
   1  17  16    0.40    2.25
  -1  17  16    1.46    2.17
   2 -17 -16    0.36    2.30
  -2  17  16   -0.50    2.34
   2  17 -16    0.01    2.29
   2  17  16    1.89    1.57
   2  17 -16    0.39    2.84
   3 -17 -16    3.97    2.38
  -3  17  16    4.35    2.39
   3  17  16    0.13    2.29
   3  17 -16    1.50    2.89
   3  17 -16    5.78    2.40
   0  18  16    0.32    1.63
   0 -18 -16    0.78    2.26
   1  18 -16    2.78    2.95
   1  18 -16    1.09    3.30
   1  18  16    1.72    2.37
  -1  18  16    1.66    2.42
   1 -18 -16    1.13    1.69
   1  -1  17    8.24    1.62
  -1  -1 -17    5.79    1.68
  -1   1 -17    5.77    1.71
  -1   1  17    4.12    1.81
   1  -1 -17    7.08    1.83
  -1  -1  17    7.24    1.65
   1   1 -17    7.12    1.69
   1   1  17    7.17    1.71
  -2  -1 -17    6.00    1.66
  -2   1  17    7.08    1.21
   2   1  17    5.02    1.79
   2  -1 -17    4.24    1.74
   2  -1  17    3.34    1.76
   2   1 -17    4.68    1.77
  -2  -1  17    5.32    1.77
  -2   1 -17    5.04    2.06
  -3  -1  17    0.71    1.63
   3   1  17    0.54    1.77
   3  -1  17    1.32    1.76
   3  -1 -17    1.18    1.25
  -3   1 -17    1.39    1.56
  -3  -1 -17    1.39    1.60
  -3   1  17    3.30    1.25
   3   1 -17    0.73    1.71
   4   1 -17   -0.86    1.77
  -4   1  17    1.20    1.70
   4   1  17    0.24    1.13
   4  -1  17    0.45    1.71
  -4  -1  17    3.16    1.68
   4  -1 -17   -0.31    1.76
   5  -1 -17   13.79    1.82
   5   1 -17   16.26    1.84
   5   1  17   14.54    2.03
   5  -1  17   13.39    1.87
  -5  -1  17   13.88    1.79
  -5   1  17   11.66    1.78
   6  -1 -17   10.08    1.86
   6   1 -17    6.21    1.38
  -6  -1  17    4.47    1.83
   6   1  17    7.38    1.90
   6  -1  17    4.80    2.08
  -6   1  17    7.35    1.35
   7  -1 -17    4.54    1.93
   7   1  17    3.99    2.02
   7  -1  17    3.19    2.52
  -7   1  17    6.63    1.93
   7   1 -17    1.55    2.03
  -7  -1  17    1.62    1.39
   8  -1 -17    2.03    2.17
   8   1 -17    2.66    2.12
   8  -1  17    2.68    2.29
  -8   1  17    1.06    1.50
   8  -1  17    2.44    2.16
   8   1  17    0.26    2.17
   0  -2 -17  419.67    3.50
   0  -2  17  435.78    3.82
   0   2 -17  426.71    3.78
   0   2  17  436.62    3.61
   1  -2  17    3.49    1.78
  -1  -2 -17    2.83    1.19
  -1   2  17    4.19    1.32
  -1   2 -17    3.32    1.78
   1  -2 -17    5.09    1.79
   1   2 -17    4.17    1.75
  -1  -2  17    3.04    1.67
   1   2  17    3.76    1.70
  -2  -2 -17   38.73    2.00
  -2   2 -17   38.39    1.96
  -2  -2  17   39.75    1.91
  -2   2  17   38.39    1.89
   2   2  17   37.88    2.00
   2  -2 -17   37.64    1.92
   2  -2  17   37.41    2.01
   2   2 -17   39.76    2.01
   3   2 -17   49.13    1.92
   3   2  17   43.75    2.11
  -3  -2  17   49.81    1.88
   3  -2  17   48.83    2.18
   3  -2 -17   44.41    1.56
  -3   2  17   51.44    1.57
  -3  -2 -17   51.43    2.06
  -4  -2  17   11.24    1.70
   4   2 -17   11.87    1.75
  -4   2  17   10.84    1.75
   4   2  17    9.53    1.78
   4  -2  17    9.61    2.27
   4  -2 -17   10.44    1.81
   5   2 -17    0.47    1.30
   5   2  17    1.38    1.72
   5  -2  17    0.64    1.78
  -5   2  17    1.46    1.72
  -5  -2  17    2.43    1.72
   5  -2 -17    1.91    1.82
  -6   2  17    1.26    1.82
   6   2  17    2.49    1.90
   6   2 -17    2.01    1.84
   6  -2  17    0.39    2.01
  -6  -2  17    1.05    1.81
   6  -2 -17   -1.59    1.39
   7  -2 -17    2.85    1.48
  -7   2  17    1.46    1.94
   7  -2  17    1.38    1.95
   7   2  17    1.93    2.05
   7   2 -17    2.42    1.94
   7  -2  17    0.65    2.03
   8  -2 -17    1.78    2.19
   8   2  17    0.65    2.20
   8  -2  17    0.15    2.34
   8   2 -17    0.81    2.17
   8  -2  17    1.03    2.16
  -8   2  17    1.53    2.09
  -1   3  17  117.60    2.33
  -1  -3 -17  114.97    2.35
  -1   3 -17  114.41    2.59
   1  -3  17  115.21    2.58
   1  -3 -17  114.81    2.33
   1   3  17  113.23    2.43
   1   3 -17  119.02    2.44
  -1  -3  17  121.50    2.40
   2  -3  17    6.02    1.80
  -2  -3 -17    2.92    1.26
  -2   3 -17    3.59    2.06
  -2   3  17    7.24    1.25
  -2  -3  17    7.17    1.68
   2   3  17    5.48    1.83
   2  -3 -17    5.01    1.79
   2   3 -17    5.21    1.82
   3   3 -17  119.24    2.40
   3   3  17  120.62    2.54
  -3   3  17  128.52    2.39
   3  -3 -17  117.77    2.00
   3  -3  17  120.35    2.87
  -3  -3  17  129.31    2.34
  -3  -3 -17  121.97    2.39
   4   3 -17    7.13    1.80
   4   3  17    6.31    1.74
  -4  -3  17    6.58    1.76
   4  -3  17    7.75    1.79
   4  -3 -17    7.15    1.79
  -4   3  17    5.73    1.26
   5   3 -17    1.52    1.26
   5   3  17   -0.03    1.90
  -5   3  17   -0.11    1.23
   5  -3  17    0.72    2.24
  -5  -3  17    1.14    1.71
   5  -3 -17    2.73    1.28
   6   3  17    2.49    1.92
   6   3 -17    1.21    1.88
   6  -3  17   -0.19    2.26
  -6  -3  17    0.33    1.23
   6  -3 -17   -1.45    1.85
  -6   3  17    4.19    1.87
   7   3  17    0.23    1.96
   7  -3  17    0.86    2.44
   7  -3  17    0.04    1.96
   7   3 -17    2.06    2.02
  -7   3  17    0.10    1.96
   7  -3 -17   -0.53    1.97
   8  -3  17    2.18    2.28
   8   3  17    0.58    2.34
  -8   3  17   -0.42    2.11
   8   3 -17    2.28    2.14
   8  -3  17    0.82    2.24
   8  -3 -17    0.04    1.56
   0  -4 -17   24.13    1.87
   0   4 -17   23.35    1.94
   0   4  17   22.72    1.84
   0  -4  17   26.46    1.82
  -1   4  17  206.14    2.65
  -1  -4 -17  209.89    2.79
  -1   4 -17  207.60    3.38
  -1  -4  17  219.65    2.98
   1  -4 -17  199.92    2.28
   1  -4  17  212.88    3.26
   1   4  17  203.93    2.45
   1   4 -17  199.17    2.94
  -2  -4 -17   70.88    1.68
   2   4 -17   69.08    2.15
  -2   4  17   75.52    2.07
   2   4  17   72.82    2.10
  -2   4 -17   70.55    2.79
   2  -4 -17   68.04    2.16
  -2  -4  17   70.97    2.07
   2  -4  17   71.99    2.52
  -3  -4 -17   94.03    2.31
   3   4 -17   93.60    2.33
  -3  -4  17   97.76    1.92
   3   4  17   92.55    2.30
  -3   4  17   96.41    1.86
   3  -4 -17   89.12    1.81
   3  -4  17   93.78    3.05
  -4  -4  17   35.17    1.47
   4   4 -17   28.69    1.44
   4   4  17   27.99    1.45
   4  -4  17   30.18    2.52
   4  -4 -17   33.01    1.95
  -4   4  17   32.22    1.91
   5   4  17    9.83    1.97
  -5   4  17   10.66    1.38
   5   4 -17    8.73    1.31
   5  -4  17    7.88    2.40
  -5  -4  17    8.58    1.82
   5  -4 -17   10.15    1.38
   6   4  17    1.12    1.90
   6   4 -17    1.04    1.88
   6  -4  17    2.00    1.88
   6  -4  17    1.59    2.58
  -6   4  17    1.34    1.83
   6  -4 -17    1.47    1.90
   7  -4 -17    1.68    1.44
   7   4  17    2.90    2.05
   7  -4  17    1.23    1.98
   7  -4  17    0.44    2.53
   7   4 -17    1.80    2.01
  -7   4  17    2.06    1.34
   8   4  17   -0.56    1.61
   8  -4  17    1.14    2.25
   8   4 -17   -0.70    1.59
  -8   4  17    0.63    1.56
   8  -4  17    0.31    2.74
   8  -4 -17   -1.98    2.22
  -1   5  17   83.46    2.16
  -1   5 -17   80.80    2.57
   1  -5 -17   83.12    2.11
  -1  -5 -17   78.33    1.71
   1   5  17   81.23    2.13
  -1  -5  17   86.65    2.19
   1   5 -17   80.26    2.25
   1  -5  17   83.80    2.86
   2   5 -17   23.59    1.91
  -2  -5  17   28.91    1.91
  -2   5  17   29.61    1.91
   2  -5 -17   26.25    1.92
   2   5  17   23.62    1.89
   2  -5  17   26.90    2.45
  -2   5 -17   26.19    2.35
  -2  -5 -17   24.53    1.38
   3   5 -17   25.37    1.91
   3  -5  17   20.19    2.71
   3   5  17   19.86    1.42
  -3   5  17   19.93    1.93
   3  -5 -17   20.64    1.46
  -3  -5 -17   21.65    1.38
  -3  -5  17   20.23    1.80
  -4  -5  17    0.17    1.62
   4   5 -17   -0.02    1.18
   4   5  17    1.03    1.79
   4  -5 -17    3.59    1.79
  -4   5  17   -1.25    1.77
   4  -5  17    0.92    2.25
  -5   5  17   10.53    1.41
   5   5 -17   12.58    1.38
   5  -5  17   14.05    2.33
   5  -5  17   13.76    2.79
   5   5  17   14.16    1.92
   5  -5 -17   14.96    1.90
   6   5  17    5.26    1.91
   6   5 -17    5.92    1.34
   6  -5  17    4.95    2.40
   6  -5  17    3.56    2.50
  -6   5  17    2.72    1.36
   6  -5 -17    4.78    2.01
   7   5  17    8.64    2.14
  -7   5  17   10.45    2.05
   7   5 -17    6.28    1.48
   7  -5  17    8.19    2.74
   7  -5  17    9.62    2.66
   7  -5 -17    8.61    2.09
   8   5  17    2.59    2.41
   8  -5  17    0.93    2.81
  -8   5  17    1.83    2.18
   8  -5  17    0.32    2.37
   8   5 -17    3.30    2.25
   8  -5 -17   -1.17    1.55
   0  -6 -17  104.56    2.18
   0   6 -17   96.39    2.89
   0   6  17   99.67    2.23
   0  -6  17  102.04    2.59
  -1  -6 -17   58.53    2.02
  -1   6 -17   61.29    2.52
   1  -6 -17   58.47    2.02
  -1  -6  17   58.45    2.06
   1  -6  17   57.53    2.67
   1   6  17   58.31    2.08
   1   6 -17   58.93    2.14
  -1   6  17   59.42    1.67
   2   6 -17   63.29    2.21
  -2  -6  17   64.64    2.15
  -2   6  17   65.81    2.16
   2  -6  17   62.63    3.13
   2  -6 -17   63.39    2.12
   2   6  17   54.66    1.72
  -2   6 -17   61.88    2.88
  -2  -6 -17   61.93    2.11
  -3  -6  17   27.29    1.46
   3   6 -17   27.18    1.99
   3   6  17   25.84    1.94
  -3   6  17   24.83    1.42
   3  -6 -17   26.76    1.95
   3  -6  17   27.39    2.89
  -3  -6 -17   25.68    1.89
   4  -6  17    1.07    2.89
   4   6  17    2.42    1.85
   4   6 -17    2.26    1.34
   4  -6 -17    3.49    1.76
  -4   6  17    0.37    1.25
  -5   6  17   12.86    1.87
   5  -6  17    8.67    2.80
   5   6  17    8.90    1.92
   5   6 -17    6.46    1.83
   5  -6 -17   11.42    1.92
   5  -6  17    8.02    2.80
   6   6  17    4.08    1.97
   6  -6  17    1.94    3.10
   6   6 -17    2.66    1.89
  -6   6  17    4.97    1.88
   6  -6  17    2.72    2.95
   6  -6 -17    3.14    1.91
   7  -6  17    3.23    3.11
  -7   6  17    2.35    1.49
   7   6  17    4.76    2.20
   7   6 -17    1.56    2.05
   7  -6  17    1.95    2.70
   7  -6 -17    3.63    2.11
  -8   6  17    1.52    2.23
   8   6  17    1.63    2.27
   8   6 -17    1.10    2.28
   8  -6  17    1.92    3.39
   8  -6  17    0.20    3.35
   8  -6 -17   -0.30    2.28
  -1  -7  17   15.32    1.80
  -1  -7 -17   13.20    1.89
   1  -7 -17   14.24    1.42
  -1   7 -17   14.42    2.32
   1   7  17   16.73    1.87
  -1   7  17   17.14    1.92
   1  -7  17   16.58    2.25
   1   7 -17   12.94    1.91
  -2   7  17    2.04    1.26
   2   7 -17    1.77    1.75
  -2  -7  17    3.21    1.61
   2  -7  17    2.55    2.53
   2  -7 -17    1.98    1.28
   2   7  17    2.63    1.81
  -2  -7 -17    2.22    1.77
  -3  -7 -17   39.49    2.02
   3   7 -17   39.98    1.95
   3   7  17   38.25    1.98
  -3   7  17   38.91    1.99
   3  -7 -17   39.38    1.96
   4   7  17    1.33    1.72
   4   7 -17   -0.78    1.91
   4  -7 -17    1.42    1.81
  -4   7  17   -0.88    1.81
  -5   7  17   13.31    1.42
   5   7  17   13.52    1.98
   5   7 -17   11.29    1.94
   5  -7 -17   15.05    1.92
   6   7  17    0.25    1.94
  -6   7  17    1.74    1.41
   6   7 -17    0.44    1.41
   6  -7 -17    2.61    1.98
   7   7  17    0.90    1.52
   7  -7  17    1.42    4.96
   7   7 -17    2.29    2.05
  -7   7  17   -0.79    2.11
   7  -7 -17    1.18    2.15
   7  -7  17    1.75    5.24
   0  -8 -17   31.85    1.91
   0   8 -17   29.94    2.48
   0   8  17   33.95    1.93
   1   8 -17   59.19    2.32
  -1  -8 -17   57.22    2.05
   1  -8 -17   61.02    2.03
  -1   8 -17   58.61    3.17
   1   8  17   54.33    1.62
  -1   8  17   58.16    2.08
  -2   8  17   16.40    1.89
   2   8 -17   16.17    1.82
   2  -8 -17   17.25    1.35
   2   8  17   17.30    1.84
  -2  -8 -17   16.51    1.79
  -3   8  17    2.06    1.27
   3   8  17    3.16    1.80
   3   8 -17    2.10    1.79
   3  -8 -17    2.10    1.79
  -3  -8 -17    0.87    1.28
   4   8  17   13.32    1.82
   4   8 -17    9.97    1.88
   4  -8 -17   12.14    1.94
  -4   8  17   13.74    1.40
   5   8  17    2.18    1.39
   5   8 -17    2.55    1.94
   5  -8 -17    1.71    1.31
  -5   8  17    4.10    1.82
   6   8  17    0.09    2.02
  -6   8  17   -0.24    1.83
   6   8 -17    0.46    1.39
   6  -8 -17    2.05    2.12
   7   8  17    2.07    2.21
   7   8 -17    1.69    2.18
   7  -8 -17   -1.15    2.26
  -7   8  17   -0.58    2.20
   1   9 -17   12.89    1.89
   1  -9 -17   11.61    1.77
  -1   9 -17   13.32    3.05
  -1  -9 -17   13.32    1.75
   1   9  17   15.88    1.78
  -1   9  17   15.23    1.83
  -2   9  17   15.51    1.87
   2   9 -17   17.89    1.92
   2  -9 -17   19.30    1.38
   2   9  17   16.94    1.88
  -2  -9 -17   16.88    1.84
  -3   9  17    0.24    1.28
   3   9  17    3.07    1.80
   3  -9 -17    2.05    1.80
   3   9 -17    4.13    1.72
   4   9  17   -0.43    1.88
   4  -9 -17    2.51    1.86
   4   9 -17    0.14    1.81
  -4   9  17   -1.83    1.84
   5   9  17    0.25    1.92
   5  -9 -17    0.17    1.45
   5   9 -17    4.36    1.92
  -5   9  17    0.80    1.88
   6   9  17    1.78    1.46
  -6   9  17   -0.26    2.08
   6  -9 -17   -0.22    2.09
   6   9 -17   -0.58    2.09
   7   9  17   -1.58    2.28
   7   9 -17   -0.80    2.21
   7  -9 -17   -0.10    2.34
  -7   9  17    1.31    2.29
   0 -10 -17   20.78    1.37
   0  10  17   24.13    1.88
   0  10 -17   20.24    2.57
   1  10 -17    4.58    2.22
  -1  10 -17    5.43    4.32
   1 -10 -17    4.52    1.29
   1  10  17    2.22    1.81
  -1 -10 -17    6.21    1.72
  -1  10  17    5.17    1.79
  -2  10  17    2.62    1.27
  -2 -10 -17    4.01    1.79
   2 -10 -17    3.48    1.77
   2  10 -17    3.46    1.76
   2  10  17    3.16    1.81
  -3  10  17    2.59    1.33
   3 -10 -17    6.37    1.88
   3  10  17    5.90    1.34
   3  10 -17    4.91    1.33
   4  10  17    0.62    1.89
   4 -10 -17    3.96    1.96
  -4  10  17    1.15    1.90
   4  10 -17    2.23    1.94
   5  10  17    6.39    2.04
   5 -10 -17    4.89    2.06
   5  10 -17    7.29    2.10
  -5  10  17    6.66    2.06
  -6  10  17    0.83    2.13
   6  10  17   -0.33    2.08
   6 -10 -17    1.23    2.07
   6  10 -17    0.20    2.07
   7  10  17    0.93    1.62
   7 -10 -17    0.56    2.30
   7  10 -17    0.57    2.30
  -7  10  17   -0.60    2.20
   1  11 -17    1.50    2.32
   1 -11 -17    2.04    1.86
   1  11  17    1.19    1.87
  -1  11  17    1.09    1.89
  -1 -11 -17    1.07    1.29
  -2  11  17   25.74    1.98
   2 -11 -17   26.81    2.01
   2  11 -17   23.78    1.98
   2  11  17   20.29    1.95
  -2 -11 -17   24.54    1.46
  -3  11  17   18.23    2.00
   3 -11 -17   22.35    1.94
   3  11  17   18.80    2.01
   3  11 -17   20.85    2.00
   4  11  17    0.65    1.97
   4 -11 -17   -0.38    1.33
  -4  11  17   -1.43    1.31
   4  11 -17    2.35    1.91
   5  11  17    4.40    1.47
   5 -11 -17    2.82    2.13
   5  11 -17    0.73    2.07
  -5  11  17    3.19    1.95
  -6  11  17    2.70    1.55
   6  11  17    3.21    2.17
   6 -11 -17    3.31    2.21
   6  11 -17    1.75    1.58
   0 -12 -17    3.23    1.86
   0  12  17    1.51    1.88
   0  12 -17    5.47    2.62
   1 -12 -17    1.64    1.88
   1  12 -17    3.31    2.30
   1  12  17    1.38    1.32
  -1  12  17    3.01    1.90
  -1 -12 -17    2.95    1.29
  -2  12  17    8.51    1.98
  -2 -12 -17    8.91    1.94
   2 -12 -17    8.00    1.95
   2  12 -17    9.79    1.92
   2  12  17    7.48    1.91
  -3  12  17   -0.06    1.87
   3 -12 -17    2.94    1.86
   3  12  17    3.71    1.92
   3  12 -17    0.85    1.88
   4 -12 -17   -1.56    1.51
   4  12  17    3.21    1.99
  -4  12  17   -0.35    2.04
   4  12 -17    1.62    2.07
   5  12  17    4.42    1.53
   5 -12 -17    2.01    2.16
   5  12 -17    3.80    2.13
  -5  12  17    3.94    1.52
  -6  12  17    5.85    2.26
   6  12  17    3.02    2.27
   6 -12 -17    5.25    2.36
   6  12 -17    0.98    2.22
   1  13 -17    0.24    1.95
   1  13  17    0.06    1.88
   1 -13 -17   -0.05    1.84
  -1  13  17    2.36    1.83
  -1 -13 -17    1.75    1.32
  -2  13  17    5.73    1.44
   2 -13 -17    2.94    1.98
   2  13 -17    5.89    2.39
   2  13  17    4.35    1.40
  -2 -13 -17    4.46    1.95
   3 -13 -17   -3.01    2.06
  -3  13  17    0.39    2.03
   3  13  17    0.48    1.46
   3  13 -17    0.79    1.94
   4 -13 -17   -0.29    2.13
   4  13  17    1.15    1.45
  -4  13  17    0.82    2.16
   4  13 -17    1.62    2.03
   5  13  17    0.81    1.63
   5 -13 -17    6.26    2.28
   5  13 -17    4.24    2.22
  -5  13  17    5.40    2.26
   0  14 -17   17.95    3.53
   0  14  17   17.95    2.02
   0  14 -17   16.10    3.82
   0 -14 -17   19.31    1.56
   1  14 -17    0.99    2.48
   1 -14 -17    5.56    1.94
   1  14  17    0.82    1.45
   1  14 -17    2.05    2.05
  -1  14  17   -0.05    1.30
  -1 -14 -17    2.49    1.43
  -2  14  17    4.87    1.45
   2 -14 -17    2.78    1.46
   2  14 -17    4.44    2.04
   2  14  17    4.08    2.07
   3 -14 -17    7.13    2.16
  -3  14  17    4.92    2.18
   3  14  17    1.91    1.53
   3  14 -17    4.61    2.07
   4 -14 -17    3.90    2.23
   4  14  17    2.51    1.53
  -4  14  17    3.32    1.56
   4  14 -17    4.04    2.22
   5 -14 -17    0.98    1.58
   5  14  17    2.12    1.60
   5  14 -17    3.11    2.28
  -5  14  17    4.84    2.21
   1 -15 -17    0.95    1.45
   1  15 -17    0.81    2.57
   1  15  17   -0.72    2.00
  -1 -15 -17    1.08    1.46
  -1  15  17   -1.09    2.08
   1  15 -17    0.71    2.51
  -2  15  17   -0.15    2.08
   2  15 -17    1.12    2.13
   2  15  17   -1.25    2.13
   2 -15 -17   -0.77    1.51
   3 -15 -17    1.87    2.16
  -3  15  17    2.89    2.14
   3  15  17    0.95    1.50
   3  15 -17    1.99    2.66
   4 -15 -17    3.73    2.24
   4  15  17   -1.47    1.60
  -4  15  17    0.23    1.63
   4  15 -17    1.73    2.17
   0  16  17    3.59    2.19
   0 -16 -17    1.23    2.18
   1  16 -17    3.76    2.81
  -1 -16 -17    4.21    1.52
   1  16 -17    3.46    2.79
   1  16  17    6.46    2.15
  -1  16  17    6.38    2.12
   1 -16 -17    7.10    2.18
   2 -16 -17    0.23    2.17
  -2  16  17    4.43    2.21
   2  16 -17    1.13    2.66
   2  16  17    0.83    2.21
   2  16 -17    1.90    2.28
   3 -16 -17    1.72    2.30
  -3  16  17    0.78    2.28
   3  16  17   -0.48    1.59
   3  16 -17    0.28    2.25
   1  17 -17    0.07    3.28
   1  17 -17   -0.67    3.36
  -1  17  17    1.72    2.39
   1  17  17    0.54    2.24
   1 -17 -17    0.39    1.65
  -2  17  17   -0.02    1.66
   2  17 -17   -0.20    2.35
   2 -17 -17    1.34    2.34
   2  17  17    0.35    2.26
   2  17 -17    0.02    2.87
   0   0  18   13.27    1.80
   0   0 -18   14.19    1.31
  -1   0 -18   -0.18    1.69
  -1   0  18   -0.55    1.68
   1   0 -18    1.00    1.73
   1   0  18    0.45    1.76
  -2   0 -18   76.38    2.14
  -2   0  18   79.15    2.10
   2   0 -18   70.94    2.12
   2   0  18   71.66    2.21
  -3   0  18   28.12    1.43
   3   0  18   27.31    1.90
   3   0 -18   25.92    1.92
  -3   0 -18   28.60    1.78
   4   0  18    2.47    1.80
  -4   0  18    2.36    1.70
   4   0 -18    2.78    1.79
   5   0 -18    5.40    1.89
   5   0  18    2.58    1.88
  -5   0  18    2.70    1.30
   6   0 -18   -0.37    1.33
   6   0  18   -0.22    1.76
  -6   0  18    2.36    1.80
   7   0 -18   16.27    1.61
   7   0  18   13.94    2.17
  -7   0  18   18.55    1.64
   8   0 -18   -0.35    1.53
   8   0  18   -0.92    2.23
   8   0  18    2.05    2.12
   1  -1  18   17.75    1.85
  -1  -1 -18   18.38    1.78
  -1   1 -18   17.42    1.81
  -1   1  18   17.17    1.35
   1  -1 -18   17.13    1.82
  -1  -1  18   18.18    1.77
   1   1 -18   15.48    1.32
   1   1  18   16.42    1.36
  -2  -1 -18   15.65    1.80
  -2   1 -18   17.22    1.73
  -2   1  18   15.27    1.79
   2   1  18   15.10    1.41
   2  -1 -18   14.03    1.32
   2   1 -18   13.83    1.76
   2  -1  18   16.89    2.19
  -2  -1  18   16.15    1.70
  -3  -1 -18   14.60    1.79
   3   1  18   15.47    1.90
   3  -1  18   13.05    1.82
   3  -1 -18   14.07    1.31
  -3   1 -18   15.02    1.78
  -3   1  18   12.81    1.37
   3   1 -18   14.78    1.84
  -3  -1  18   14.09    1.79
   4   1 -18    5.84    1.84
  -4   1  18    6.81    1.25
   4   1  18    5.46    1.82
   4  -1  18    5.21    1.84
  -4  -1  18    6.88    1.22
   4  -1 -18    7.25    1.80
   5   1 -18   -0.46    1.87
  -5  -1  18   -0.08    1.82
   5   1  18    0.51    1.80
   5  -1  18    1.21    1.86
  -5   1  18    0.68    1.75
   5  -1 -18    1.36    1.85
   6  -1 -18    1.62    1.90
   6   1 -18    4.87    1.87
  -6  -1  18    3.30    1.83
   6   1  18    4.74    1.90
   6  -1  18    3.64    2.02
  -6   1  18    4.20    1.79
   7  -1 -18    2.10    2.02
   7   1 -18   -0.08    1.39
   7   1  18    1.69    2.04
  -7   1  18   -0.47    1.37
   7  -1  18    1.00    2.06
  -7  -1  18    2.04    1.94
   8  -1 -18    1.70    1.52
   8   1 -18   -0.80    1.55
   8   1  18    3.32    2.24
   8  -1  18   -0.65    2.28
   8  -1  18    0.62    2.25
  -8   1  18    1.16    2.24
   0  -2 -18   27.57    1.99
   0  -2  18   26.85    1.95
   0   2 -18   30.98    2.09
   0   2  18   28.12    1.53
   1  -2  18   49.28    2.07
  -1  -2 -18   49.74    1.99
  -1   2  18   49.44    2.05
  -1   2 -18   48.65    2.03
   1  -2 -18   51.16    2.05
   1   2 -18   52.90    2.01
  -1  -2  18   48.56    2.05
   1   2  18   46.99    1.60
  -2  -2 -18   42.06    2.02
  -2  -2  18   45.86    1.89
  -2   2 -18   41.89    2.08
  -2   2  18   44.71    1.97
   2  -2 -18   40.41    1.55
   2   2  18   41.04    1.96
   2   2 -18   41.25    1.96
   2  -2  18   40.48    2.12
   3   2  18   55.01    1.75
  -3  -2  18   64.16    2.02
   3  -2  18   56.48    2.73
   3  -2 -18   59.60    2.11
  -3   2  18   57.14    1.61
  -3  -2 -18   57.77    2.12
   3   2 -18   55.98    1.63
  -4  -2  18    9.49    1.70
   4   2 -18    2.65    1.27
  -4   2  18    2.72    1.74
   4   2  18    3.31    1.81
   4  -2  18    3.77    1.85
   4  -2 -18    2.24    1.23
   5   2 -18   23.11    1.99
   5   2  18   22.44    1.98
   5  -2  18   18.87    1.99
  -5   2  18   22.77    1.47
  -5  -2  18   20.98    1.89
   5  -2 -18   21.91    1.45
  -6   2  18    3.49    1.91
   6   2 -18    0.85    1.84
   6   2  18    1.55    1.86
   6  -2  18   -0.26    2.52
  -6  -2  18    2.98    1.83
   6  -2 -18    1.30    1.91
   7   2 -18    2.98    1.42
   7   2  18    1.71    2.11
   7  -2  18    1.00    2.06
  -7   2  18    1.02    1.44
   7  -2 -18   -0.69    2.06
   8   2 -18    4.50    2.21
   8   2  18    1.76    2.21
   8  -2  18   -0.32    2.39
  -8   2  18    0.60    2.18
   8  -2  18    1.12    2.27
   8  -2 -18   -0.69    2.26
  -1   3  18   48.52    1.57
  -1  -3 -18   46.94    1.99
  -1   3 -18   50.63    2.45
   1  -3  18   48.92    2.12
   1  -3 -18   50.21    1.98
   1   3 -18   49.83    2.04
   1   3  18   49.95    2.06
  -1  -3  18   50.08    2.01
  -2  -3 -18   25.07    1.82
  -2   3 -18   22.63    2.05
   2  -3  18   22.61    2.08
  -2  -3  18   27.78    1.50
  -2   3  18   27.10    1.91
   2  -3 -18   23.20    1.94
   2   3  18   24.60    1.94
   2   3 -18   26.72    1.91
   3   3 -18   81.18    2.21
   3   3  18   81.20    2.15
   3  -3 -18   79.40    2.15
  -3   3  18   82.23    2.15
   3  -3  18   78.38    2.50
  -3  -3  18   83.69    2.14
  -3  -3 -18   80.44    2.19
  -4   3  18    6.40    1.23
   4   3 -18    8.20    1.75
   4   3  18    7.03    1.73
  -4  -3  18    6.44    1.73
   4  -3  18    3.68    2.18
   4  -3 -18    6.92    1.26
   5   3 -18    1.87    1.24
  -5  -3  18    1.74    1.77
   5   3  18    3.18    1.87
  -5   3  18    1.34    1.80
   5  -3  18    2.34    2.22
   5  -3 -18    1.77    1.86
   6   3 -18    1.76    1.88
   6   3  18    0.28    1.92
   6  -3  18    1.31    2.42
  -6  -3  18    0.00    1.89
   6  -3 -18   -0.61    1.89
  -6   3  18   -0.43    1.84
   7   3  18   -0.44    2.05
   7   3 -18    3.44    2.02
   7  -3  18    0.97    2.52
   7  -3  18    0.75    2.01
   7  -3 -18   -0.07    1.46
  -7   3  18    2.08    2.07
   8  -3  18    2.99    2.25
   8   3  18    1.53    2.32
   8   3 -18    3.43    2.28
   8  -3  18    1.66    2.32
  -8   3  18    1.21    1.55
   8  -3 -18    2.24    2.23
   0  -4 -18   23.09    1.86
   0   4 -18   25.37    1.98
   0   4  18   26.27    1.91
   0  -4  18   27.00    1.89
  -1   4  18  379.62    3.32
  -1  -4 -18  375.21    3.32
  -1  -4  18  383.53    3.63
  -1   4 -18  367.60    4.12
   1  -4 -18  373.38    2.95
   1  -4  18  384.31    4.19
   1   4  18  366.19    3.36
   1   4 -18  367.26    3.55
  -2   4 -18   42.11    2.18
   2  -4  18   39.81    2.58
  -2   4  18   43.57    1.53
   2  -4 -18   45.02    2.06
   2   4  18   39.98    1.56
  -2  -4  18   46.71    2.03
  -2  -4 -18   46.00    1.94
   2   4 -18   42.41    2.14
   3  -4  18    6.29    2.41
   3   4 -18    5.39    1.88
  -3  -4  18    5.70    1.73
   3   4  18    7.29    1.79
  -3   4  18    7.65    1.81
   3  -4 -18    5.78    1.84
  -3  -4 -18    7.01    1.26
   4   4 -18   15.00    1.90
   4   4  18   17.45    1.90
   4  -4 -18   16.98    1.81
   4  -4  18   16.09    2.40
  -4   4  18   19.24    1.85
  -4  -4  18   17.92    1.80
  -5  -4  18    0.88    1.75
   5   4 -18    0.74    1.31
  -5   4  18    3.45    1.80
   5   4  18    2.26    1.89
   5  -4  18    0.49    2.32
   5  -4 -18    1.66    1.88
   6   4  18    2.15    1.96
   6   4 -18    0.46    1.36
   6  -4  18    2.75    2.29
   6  -4  18    1.96    1.89
  -6   4  18    4.53    1.93
   6  -4 -18    1.23    1.39
   7   4  18    0.20    2.12
   7   4 -18   -1.13    2.05
   7  -4  18    1.08    2.10
  -7   4  18   -0.42    2.06
   7  -4  18   -0.12    2.47
   7  -4 -18    1.66    2.11
   8   4  18    1.23    2.45
   8   4 -18    0.42    1.61
   8  -4  18    1.06    2.92
  -8   4  18   -0.47    2.27
   8  -4  18    1.81    2.85
   8  -4 -18    1.78    1.66
  -1   5  18    0.88    1.78
  -1   5 -18    0.09    1.79
   1  -5 -18    2.40    1.77
  -1  -5 -18    1.02    1.21
  -1  -5  18    0.50    1.60
   1   5  18    0.71    1.79
   1   5 -18    0.54    1.72
   1  -5  18    0.29    2.19
  -2   5 -18  232.44    3.92
  -2  -5  18  250.21    2.77
  -2   5  18  244.66    2.57
   2   5 -18  238.67    3.01
   2  -5 -18  240.87    2.83
   2   5  18  221.56    2.56
  -2  -5 -18  237.79    2.72
   2  -5  18  234.73    3.98
   3   5 -18   28.99    1.93
   3  -5  18   29.29    2.84
   3   5  18   28.08    1.97
  -3   5  18   28.68    1.42
   3  -5 -18   27.37    1.98
  -3  -5  18   31.26    1.94
  -3  -5 -18   29.11    1.94
   4   5 -18   20.80    1.93
   4   5  18   17.10    1.87
   4  -5 -18   18.72    1.87
  -4  -5  18   16.79    1.49
  -4   5  18   19.54    1.85
   4  -5  18   18.02    2.86
  -5   5  18   54.32    1.71
   5   5  18   46.52    1.71
   5   5 -18   56.81    2.13
   5  -5 -18   53.61    1.69
   5  -5  18   49.62    2.94
   6   5  18    1.97    1.94
   6   5 -18    0.90    1.95
   6  -5  18    0.71    2.88
  -6   5  18    3.41    1.96
   6  -5  18    0.28    2.42
   6  -5 -18    3.15    1.98
  -7   5  18    4.17    1.54
   7   5  18    4.16    2.19
   7   5 -18    6.43    1.59
   7  -5  18    6.10    2.84
   7  -5  18    4.39    2.73
   7  -5 -18    4.00    1.43
   8  -5  18    1.58    2.87
   8   5  18    1.13    2.46
  -8   5  18   -0.49    2.26
   8   5 -18   -0.09    2.34
   8  -5  18    0.19    2.97
   8  -5 -18   -1.26    2.27
   0  -6 -18   19.38    1.37
   0   6 -18   19.02    2.04
   0   6  18   21.59    1.43
   0  -6  18   19.53    1.82
  -1  -6 -18    6.79    1.83
  -1   6 -18    9.26    2.36
   1  -6 -18    9.20    1.34
  -1  -6  18    8.98    1.69
   1  -6  18    7.64    2.16
   1   6  18    6.97    1.89
   1   6 -18    8.93    1.84
  -1   6  18    8.45    1.38
   2   6 -18  108.02    2.45
   2  -6  18  114.91    3.36
  -2   6  18  120.63    2.37
   2  -6 -18  104.97    1.90
   2   6  18  106.56    2.37
  -2   6 -18  109.84    3.63
  -2  -6  18  117.40    2.38
  -2  -6 -18  120.90    2.36
  -3  -6  18   54.88    2.05
   3   6 -18   48.08    2.01
  -3  -6 -18   43.65    1.61
   3   6  18   46.98    1.53
  -3   6  18   52.88    2.00
   3  -6 -18   48.37    2.00
   3  -6  18   48.56    3.50
   4   6 -18   55.81    2.22
   4   6  18   41.73    1.64
   4  -6  18   46.54    3.66
  -4  -6  18   46.66    2.06
   4  -6 -18   48.71    2.15
  -4   6  18   41.33    1.61
  -5   6  18    6.16    1.90
   5   6  18    6.32    1.90
   5   6 -18    3.02    1.91
   5  -6  18    6.38    3.09
   5  -6 -18    4.18    1.36
   5  -6  18    4.51    2.80
   6   6  18    1.96    1.39
   6   6 -18    2.13    1.94
   6  -6  18    0.77    3.12
  -6   6  18    2.41    1.99
   6  -6 -18    4.38    2.10
   6  -6  18    1.68    2.85
   7  -6  18   -0.19    3.05
  -7   6  18   -0.11    2.09
   7   6  18   -0.78    1.53
   7   6 -18   -1.51    2.14
   7  -6  18   -0.38    3.14
   7  -6 -18    1.51    2.15
  -1  -7 -18   31.17    1.91
   1  -7 -18   32.19    1.90
  -1   7 -18   29.82    2.42
   1  -7  18   30.56    2.34
   1   7  18   31.29    1.98
  -1  -7  18   30.99    2.24
   1   7 -18   31.00    2.09
  -1   7  18   31.45    1.95
   2   7 -18    2.78    1.80
  -2   7  18    1.50    1.74
   2  -7 -18    1.10    1.75
   2   7  18    0.14    1.77
  -2  -7  18    1.75    1.73
   2  -7  18    0.27    2.38
  -2   7 -18    0.33    2.72
  -2  -7 -18    0.61    1.22
   3   7 -18    5.47    1.66
  -3   7  18    5.13    1.80
   3   7  18    1.51    1.73
   3  -7 -18    3.58    1.29
  -3  -7 -18    3.23    1.77
   4   7 -18   18.76    1.43
   4   7  18   12.47    1.95
   4  -7 -18   16.86    1.96
  -4   7  18   19.12    1.90
  -5   7  18   -1.59    1.95
   5   7  18    0.59    1.34
   5   7 -18    0.28    1.96
   5  -7 -18    1.20    1.39
   6   7  18    6.46    2.09
  -6   7  18    9.05    2.04
   6   7 -18    7.66    2.08
   6  -7 -18    8.07    2.05
   7   7  18    1.40    2.13
   7   7 -18   -0.57    2.12
   7  -7 -18    0.77    2.15
  -7   7  18   -0.66    2.07
   0  -8 -18   14.76    1.82
   0   8 -18   11.66    2.32
   0   8  18    9.76    1.33
   1  -8 -18   44.45    1.58
  -1   8 -18   45.37    3.10
  -1  -8 -18   50.57    2.02
   1   8  18   47.81    2.00
   1   8 -18   48.67    2.15
  -1   8  18   45.41    1.96
   2   8 -18   17.67    1.86
  -2   8  18   17.14    1.85
   2  -8 -18   17.62    1.86
   2   8  18   17.53    1.92
  -2  -8 -18   15.27    1.79
   3   8 -18   13.62    1.79
  -3  -8 -18   13.70    1.87
  -3   8  18   14.53    1.87
   3   8  18    9.58    1.88
   3  -8 -18   14.29    1.31
   4   8  18    0.75    1.29
   4   8 -18    2.78    1.88
   4  -8 -18    2.88    1.82
  -4   8  18    1.82    1.32
   5   8  18    1.05    1.93
   5   8 -18    1.37    1.91
   5  -8 -18    0.56    1.33
  -5   8  18    1.38    1.88
   6   8  18    0.35    2.10
  -6   8  18   -0.94    1.95
   6   8 -18    0.59    2.10
   6  -8 -18    2.74    2.05
   7   8  18    1.18    2.27
   7   8 -18    1.57    2.19
   7  -8 -18    3.16    2.22
  -7   8  18   -0.02    2.22
   1  -9 -18    9.31    1.78
  -1   9 -18    8.70    2.70
   1   9  18    9.86    1.81
  -1  -9 -18   11.11    1.29
  -1   9  18   10.19    1.31
   1   9 -18   10.60    1.88
  -2   9  18    9.89    1.82
   2   9 -18   10.40    1.88
   2  -9 -18    8.31    1.87
   2   9  18    8.55    1.86
  -2  -9 -18    7.61    1.77
   3   9 -18    9.06    1.84
  -3   9  18    6.05    1.91
   3  -9 -18    8.48    1.35
   3   9  18    6.56    1.88
   4   9  18    9.52    1.88
   4   9 -18    7.54    1.91
   4  -9 -18    8.40    1.88
  -4   9  18    8.16    1.33
   5   9  18   -0.23    1.95
   5   9 -18    0.17    1.93
   5  -9 -18    1.14    1.39
  -5   9  18   -0.91    1.97
   6   9  18    1.61    1.56
  -6   9  18    2.77    2.10
   6   9 -18    0.83    1.46
   6  -9 -18   -0.75    2.10
   7   9  18    0.16    2.27
   7   9 -18    1.43    2.26
   7  -9 -18    1.82    2.34
  -7   9  18   -0.93    2.24
   0 -10 -18    5.14    1.79
   0  10 -18    4.62    2.30
   0  10  18    3.55    1.28
  -1 -10 -18    2.80    1.26
   1  10 -18    3.32    2.18
  -1  10 -18    1.50    3.59
   1 -10 -18   -0.59    1.82
   1  10  18    0.75    1.87
  -1  10  18    0.04    1.89
  -2  10  18   10.08    1.89
   2  10 -18    9.40    1.83
   2 -10 -18   10.81    1.88
   2  10  18    9.23    1.96
  -2 -10 -18   12.72    1.85
  -3  10  18   12.86    1.93
   3 -10 -18   10.52    1.40
   3  10 -18   12.83    1.95
   3  10  18    9.21    1.39
   4  10  18    5.56    1.92
   4 -10 -18    8.69    2.02
   4  10 -18    5.31    1.95
  -4  10  18    6.44    1.42
  -5  10  18    3.13    1.95
   5  10  18    0.21    1.98
   5 -10 -18    3.00    1.45
   5  10 -18    2.94    2.02
  -6  10  18    0.95    2.13
   6  10  18    4.00    2.15
   6 -10 -18    1.52    2.08
   6  10 -18    0.82    2.17
   1  11 -18    0.99    2.28
   1 -11 -18    1.68    1.85
   1  11  18    3.34    1.91
  -1  11  18   -0.31    1.32
  -1 -11 -18    1.89    1.81
  -2  11  18    0.84    1.89
   2 -11 -18    1.73    1.34
   2  11 -18    0.98    1.94
   2  11  18    3.60    1.85
  -2 -11 -18    2.55    1.82
  -3  11  18    9.33    1.95
   3 -11 -18    5.71    1.85
   3  11 -18    6.30    1.91
   3  11  18    6.57    1.91
   4 -11 -18    2.54    2.01
   4  11  18    1.70    1.97
   4  11 -18    2.01    2.06
  -4  11  18    0.82    1.90
   5  11  18    3.03    1.45
   5 -11 -18    1.32    1.49
   5  11 -18    4.57    2.03
  -5  11  18    0.75    2.10
  -6  11  18    1.90    1.55
   6  11  18    0.95    2.24
   6 -11 -18    2.19    2.26
   6  11 -18    2.59    2.16
   0 -12 -18    4.47    1.88
   0  12 -18    3.74    2.75
   0  12  18    2.14    1.33
   1  12 -18    6.02    2.37
   1 -12 -18    8.39    1.92
   1  12  18    5.22    1.88
  -1  12  18    7.98    1.89
  -1 -12 -18    8.02    1.92
  -2  12  18   -0.09    1.32
   2 -12 -18    1.11    1.93
   2  12 -18   -0.23    1.93
   2  12  18    0.94    1.37
  -2 -12 -18    1.16    1.87
   3 -12 -18    3.14    1.93
  -3  12  18    2.93    1.90
   3  12 -18    0.51    1.94
   3  12  18   -0.01    1.40
   4 -12 -18    9.27    2.08
   4  12  18    6.33    1.48
  -4  12  18    7.90    2.09
   4  12 -18    7.30    2.10
   5  12  18    2.52    2.26
   5 -12 -18    1.87    1.60
   5  12 -18    0.78    2.10
  -5  12  18    4.97    2.15
  -6  12  18    1.69    2.31
   6  12  18    3.22    2.31
   6 -12 -18    3.00    2.34
   6  12 -18    0.80    2.24
   1  13 -18    0.68    2.44
   1 -13 -18    0.88    1.90
   1  13  18   -0.86    1.37
  -1  13  18   -0.74    1.96
  -1 -13 -18    0.99    1.94
  -2  13  18    4.23    1.95
   2 -13 -18    1.18    1.97
   2  13 -18    2.87    2.00
   2  13  18    2.28    2.01
  -2 -13 -18    2.33    1.39
   3 -13 -18    0.57    2.10
  -3  13  18   -2.06    1.41
   3  13 -18    0.50    2.02
   3  13  18    2.20    2.02
   4 -13 -18    2.49    2.05
   4  13  18   -0.22    1.51
  -4  13  18   -2.04    2.19
   4  13 -18   -0.96    2.06
   5 -13 -18    2.27    2.28
   5  13  18   -0.86    2.32
   5  13 -18    2.03    2.26
  -5  13  18    0.93    2.21
   0 -14 -18    8.13    1.97
   0  14 -18    6.63    3.69
   0  14 -18    7.89    3.76
   0  14  18    7.34    2.18
   1 -14 -18    2.35    2.02
   1  14 -18    1.83    2.46
   1  14  18    2.41    1.97
  -1  14  18    1.77    1.46
  -1 -14 -18    2.19    2.04
  -2  14  18    2.64    2.11
   2 -14 -18    3.12    1.53
   2  14 -18    2.65    2.14
   2  14  18    1.80    1.46
   3 -14 -18   -2.83    2.15
  -3  14  18    1.91    1.47
   3  14 -18    2.16    2.17
   3  14  18    1.42    2.10
   4 -14 -18    2.36    2.31
   4  14  18    3.30    2.16
  -4  14  18    2.62    2.29
   4  14 -18    2.72    2.21
[truncated: 147,527 more chars]
