# Supplementary material for: Crystal structure, Hirshfeld surface analysis and DFT studies of (E)-4-methyl-2-{[(2-methyl-3-nitro­phen­yl)imino]­meth­yl}phenol
Source: Acta Crystallogr E Crystallogr Commun. 2020 Sep 4;76(Pt 10):1551–6. doi: 10.1107/S2056989020011652 (PMC7534237; doi:10.1107/S2056989020011652)
Supplement: Supplementary file 2 [file e-76-01551-Isup2.hkl]

data_I                                                                          
_shelx_title ' asa102_a.res in Pbca'                                            
_shelx_refln_list_code          4                                               
_shelx_F_calc_maximum      213.12                                               
_exptl_crystal_F_000      1136.00                                               
_reflns_d_resolution_high  0.7284                                               
                                                                                
loop_                                                                           
 _space_group_symop_operation_xyz                                               
 'x, y, z'                                                                      
 '-x+1/2, -y, z+1/2'                                                            
 '-x, y+1/2, -z+1/2'                                                            
 'x+1/2, -y+1/2, -z'                                                            
 '-x, -y, -z'                                                                   
 'x-1/2, y, -z-1/2'                                                             
 'x, -y-1/2, z-1/2'                                                             
 '-x-1/2, y-1/2, z'                                                             
                                                                                
_cell_length_a     7.3925                                                       
_cell_length_b    15.4082                                                       
_cell_length_c    23.5750                                                       
_cell_angle_alpha  90.000                                                       
_cell_angle_beta   90.000                                                       
_cell_angle_gamma  90.000                                                       
                                                                                
_shelx_F_squared_multiplier     1.000                                           
                                                                                
loop_                                                                           
 _refln_index_h                                                                 
 _refln_index_k                                                                 
 _refln_index_l                                                                 
 _refln_F_squared_calc                                                          
 _refln_F_squared_meas                                                          
 _refln_F_squared_sigma                                                         
 _refln_observed_status                                                         
   2   0   0      39185.18      42267.04        96.70 o                         
   4   0   0       3040.93       2675.08        19.03 o                         
   6   0   0        126.08        146.36         8.20 o                         
   8   0   0         27.89         20.98         7.82 o                         
  10   0   0          0.70          7.48         9.36 o                         
   2   1   0       1162.60       1191.35        15.38 o                         
   4   1   0       3017.56       2804.72        13.20 o                         
   6   1   0       1485.96       1499.10        29.49 o                         
   8   1   0        159.93        140.94        14.96 o                         
  10   1   0          1.68          3.76         6.87 o                         
   0   2   0        527.63        593.72        14.23 o                         
   2   2   0      12626.57      12107.00       200.86 o                         
   4   2   0       3787.51       3723.83        48.16 o                         
   6   2   0         19.92         15.48         5.21 o                         
   8   2   0         13.14         10.85         5.56 o                         
  10   2   0          0.54         -0.11         7.14 o                         
   2   3   0        164.16        145.65         8.78 o                         
   4   3   0       1672.04       1494.04        15.38 o                         
   6   3   0        212.61        206.67         7.29 o                         
   8   3   0          0.12          6.29         4.47 o                         
  10   3   0          7.63          2.24         6.96 o                         
   0   4   0      29986.08      29551.76        68.55 o                         
   2   4   0         46.19         66.42         5.78 o                         
   4   4   0        312.55        349.21        17.42 o                         
   6   4   0         31.69         19.87         4.98 o                         
   8   4   0         38.92         37.19         5.66 o                         
   2   5   0       1348.00       1328.21        30.80 o                         
   4   5   0         60.92         69.31         5.26 o                         
   6   5   0          4.20         -4.94         4.94 o                         
   8   5   0          0.93          5.09         8.50 o                         
   0   6   0          7.63          6.14         4.57 o                         
   2   6   0         64.63         64.05         6.63 o                         
   4   6   0        774.69        802.35         9.84 o                         
   6   6   0          0.49          1.13         4.00 o                         
   8   6   0         44.54         34.55         4.78 o                         
   2   7   0       2713.09       2785.92        59.76 o                         
   4   7   0          2.13          2.06         5.55 o                         
   6   7   0         50.35         57.39         5.35 o                         
   8   7   0         43.73         42.09         6.02 o                         
   0   8   0        996.54        972.53        13.83 o                         
   2   8   0        211.20        217.65         5.66 o                         
   4   8   0         55.84         60.09         5.95 o                         
   6   8   0        355.31        367.43         8.91 o                         
   8   8   0         29.56         31.68         6.62 o                         
   2   9   0         65.73         82.56         4.52 o                         
   4   9   0         28.02         26.86         5.26 o                         
   6   9   0         30.25         31.15         8.12 o                         
   8   9   0          0.84         11.20         5.98 o                         
   0  10   0         53.96         49.82         7.22 o                         
   2  10   0        247.00        202.12         4.69 o                         
   4  10   0        767.30        777.83        28.97 o                         
   6  10   0         54.67         52.07         5.73 o                         
   8  10   0         34.90         30.07         8.05 o                         
   2  11   0        103.38        126.64         7.84 o                         
   4  11   0         30.97         34.84         4.69 o                         
   6  11   0         49.66         51.00         5.83 o                         
   8  11   0          0.59          0.49         6.48 o                         
   0  12   0        339.75        355.95         9.66 o                         
   2  12   0        145.23        151.28         5.58 o                         
   4  12   0          0.00          1.54         4.23 o                         
   6  12   0         24.92         28.02         5.24 o                         
   8  12   0          0.67          2.71         4.97 o                         
   2  13   0         82.37         76.10         5.04 o                         
   4  13   0          0.01          1.62         4.92 o                         
   6  13   0          4.02          9.63         5.41 o                         
   0  14   0         62.99         62.56         7.82 o                         
   2  14   0        124.58        132.71        11.43 o                         
   4  14   0          1.88          0.31         3.86 o                         
   6  14   0         54.54         52.26         6.02 o                         
   2  15   0         19.14         16.12         5.88 o                         
   4  15   0          0.34         -2.23         4.59 o                         
   6  15   0         51.66         46.42         6.28 o                         
   0  16   0         35.92         38.24         8.20 o                         
   2  16   0          2.31          3.12         5.80 o                         
   4  16   0          4.12          7.70         5.33 o                         
   6  16   0         12.33          9.85         6.37 o                         
   2  17   0          9.16         11.64         6.58 o                         
   4  17   0          0.07          0.33         6.79 o                         
   0  18   0          2.79          8.84         8.84 o                         
   2  18   0         16.72         16.31         6.34 o                         
   4  18   0          1.62         -0.92         5.83 o                         
   2  19   0         15.70         13.15         6.95 o                         
   4  19   0          4.16          3.26         7.69 o                         
   0  20   0         58.39         55.80        12.73 o                         
   2  20   0          1.73          6.66         7.60 o                         
   1   1   1        499.13        486.35         8.09 o                         
   2   1   1      45419.74      47521.85       589.75 o                         
   3   1   1        423.89        478.58         5.24 o                         
   4   1   1        420.85        438.97         4.70 o                         
   5   1   1        154.28        182.63         4.89 o                         
   6   1   1         61.39         58.44         3.34 o                         
   7   1   1          7.28         12.32         3.27 o                         
   8   1   1          5.19          6.98         3.92 o                         
   9   1   1          3.54          2.48         4.34 o                         
  10   1   1          1.52          1.13         4.39 o                         
   0   2   1       1707.12       1881.18        20.91 o                         
   1   2   1      15637.65      16084.71       258.67 o                         
   2   2   1      21970.63      21891.83       231.13 o                         
   3   2   1       1273.47       1239.59         8.94 o                         
   4   2   1       1080.87       1170.50        20.98 o                         
   5   2   1         10.81         10.16         3.36 o                         
   6   2   1         72.96         68.65         3.27 o                         
   7   2   1          4.65         11.92         3.60 o                         
   8   2   1         16.65         20.27         3.87 o                         
   9   2   1          0.01          1.91         4.28 o                         
  10   2   1          6.82          9.45         4.91 o                         
   1   3   1        372.07        385.42         7.85 o                         
   2   3   1       1658.26       1524.57        11.94 o                         
   3   3   1        563.85        579.42         5.75 o                         
   4   3   1       1490.40       1463.83        17.91 o                         
   5   3   1         53.75         52.65         3.45 o                         
   6   3   1        146.69        140.67         3.72 o                         
   7   3   1        110.96        109.04         4.32 o                         
   8   3   1          1.42          2.84         3.47 o                         
   9   3   1          0.47          2.69         4.38 o                         
  10   3   1          0.09          2.11         4.96 o                         
   0   4   1        511.06        492.74         8.07 o                         
   1   4   1          0.23          5.33         3.79 o                         
   2   4   1         98.89        117.05         4.25 o                         
   3   4   1         13.55         15.92         3.27 o                         
   4   4   1        257.20        233.15         3.94 o                         
   5   4   1         88.49         86.71         4.16 o                         
   6   4   1         29.24         28.93         3.22 o                         
   7   4   1          0.75          1.10         2.94 o                         
   8   4   1          0.89         -0.64         3.65 o                         
   9   4   1          4.14          5.51         3.60 o                         
   1   5   1         30.31         35.49         3.33 o                         
   2   5   1        807.30        851.94         8.71 o                         
   3   5   1          0.87          1.52         3.53 o                         
   4   5   1        185.66        203.71         5.25 o                         
   5   5   1        192.29        221.16         4.12 o                         
   6   5   1        191.44        200.05         4.85 o                         
   7   5   1         68.76         63.67         3.93 o                         
   8   5   1          4.01          4.21         3.93 o                         
   9   5   1          5.89          4.43         3.97 o                         
   0   6   1         54.02         40.47         4.30 o                         
   1   6   1        538.61        565.16         5.72 o                         
   2   6   1       2685.58       2603.41        30.12 o                         
   3   6   1        161.31        176.16         4.36 o                         
   4   6   1        302.07        314.74         5.02 o                         
   5   6   1         28.02         36.14         3.45 o                         
   6   6   1         90.67         96.76         3.83 o                         
   7   6   1          6.84          7.47         3.71 o                         
   8   6   1          0.02          1.85         3.60 o                         
   9   6   1          3.30          2.49         4.54 o                         
   1   7   1         62.08         60.35         3.05 o                         
   2   7   1        500.35        578.05         5.55 o                         
   3   7   1          0.24          1.46         4.06 o                         
   4   7   1         21.13         29.58         3.79 o                         
   5   7   1         27.32         21.23         4.13 o                         
   6   7   1         46.16         48.75         3.84 o                         
   7   7   1         34.11         39.93         3.93 o                         
   8   7   1          2.46          1.55         3.74 o                         
   9   7   1          1.33          2.56         4.79 o                         
   0   8   1        286.26        332.95         5.50 o                         
   1   8   1        438.59        408.52         4.23 o                         
   2   8   1        503.10        541.26         7.56 o                         
   3   8   1          9.13          6.92         3.66 o                         
   4   8   1         22.56         19.43         3.68 o                         
   5   8   1          0.67         -0.10         3.61 o                         
   6   8   1         26.57         32.23         3.84 o                         
   7   8   1          0.31         -0.53         3.55 o                         
   8   8   1         26.93         24.62         3.87 o                         
   9   8   1          4.62         12.13         4.95 o                         
   1   9   1         27.74         34.06         2.67 o                         
   2   9   1          7.64          7.35         2.99 o                         
   3   9   1        433.86        396.63         6.37 o                         
   4   9   1        155.17        163.83         4.77 o                         
   5   9   1        424.83        425.06         5.76 o                         
   6   9   1         30.07         37.00         3.93 o                         
   7   9   1         26.80         30.98         3.65 o                         
   8   9   1         16.69         18.46         3.97 o                         
   9   9   1          0.00          3.67         4.98 o                         
   0  10   1          2.34          1.67         4.91 o                         
   1  10   1        412.28        415.68         6.22 o                         
   2  10   1        312.33        313.43         4.07 o                         
   3  10   1        687.99        673.54         8.14 o                         
   4  10   1          8.38         11.83         3.49 o                         
   5  10   1        340.77        342.02         5.68 o                         
   6  10   1          2.64         -1.60         3.53 o                         
   7  10   1          0.51          2.36         4.12 o                         
   8  10   1          5.54          6.29         4.53 o                         
   1  11   1        910.10        869.70        10.25 o                         
   2  11   1         63.72         72.64         3.21 o                         
   3  11   1       1002.48        995.77        16.35 o                         
   4  11   1         44.16         50.90         3.41 o                         
   5  11   1         16.11         17.91         3.48 o                         
   6  11   1          2.05          5.30         3.33 o                         
   7  11   1          0.95          0.28         3.53 o                         
   8  11   1          1.38          0.65         3.33 o                         
   0  12   1        351.95        315.05        15.20 o                         
   1  12   1          6.56          4.94         2.95 o                         
   2  12   1         26.86         24.26         2.91 o                         
   3  12   1        576.62        596.63         8.37 o                         
   4  12   1          0.07          0.10         3.24 o                         
   5  12   1        140.00        131.46         4.10 o                         
   6  12   1          5.13          3.93         3.11 o                         
   7  12   1         14.08         12.70         3.30 o                         
   8  12   1          1.49          3.59         4.04 o                         
   1  13   1          7.64         12.22         3.76 o                         
   2  13   1          0.14          1.34         3.50 o                         
   3  13   1         92.71         87.87         3.48 o                         
   4  13   1         95.85         88.36         3.47 o                         
   5  13   1          4.06          4.92         3.22 o                         
   6  13   1          0.15          3.40         3.40 o                         
   7  13   1          5.12          5.46         3.54 o                         
   0  14   1         94.34         83.46         5.59 o                         
   1  14   1         40.49         40.66         3.84 o                         
   2  14   1         36.72         43.37         3.76 o                         
   3  14   1         79.89         83.61         3.53 o                         
   4  14   1        110.03        114.16         3.85 o                         
   5  14   1         17.85         16.26         3.42 o                         
   6  14   1          4.86          8.63         3.84 o                         
   7  14   1          4.19          4.79         3.65 o                         
   1  15   1          3.43          4.43         4.01 o                         
   2  15   1         19.03         19.42         3.88 o                         
   3  15   1          2.98          2.27         3.77 o                         
   4  15   1         41.65         43.96         3.78 o                         
   5  15   1          1.77          3.02         3.91 o                         
   6  15   1          0.51         -1.21         3.80 o                         
   7  15   1          0.96         -0.32         3.48 o                         
   0  16   1         41.54         55.18         5.80 o                         
   1  16   1          1.09          2.49         3.95 o                         
   2  16   1          0.29          3.12         3.81 o                         
   3  16   1         16.02         15.99         3.91 o                         
   4  16   1         26.34         27.71         3.40 o                         
   5  16   1          2.67          6.16         4.11 o                         
   6  16   1          0.00          2.38         4.29 o                         
   1  17   1          1.48          3.61         4.25 o                         
   2  17   1          5.94          7.54         3.83 o                         
   3  17   1          5.63          6.43         3.96 o                         
   4  17   1          5.07          6.99         4.43 o                         
   5  17   1          4.43          6.58         4.18 o                         
   6  17   1          0.11         -0.30        12.43 o                         
   0  18   1         50.12         59.57         6.64 o                         
   1  18   1          8.92          6.91         4.27 o                         
   2  18   1          1.57          4.65         4.37 o                         
   3  18   1         14.09         16.69         4.25 o                         
   4  18   1          4.37          9.00         5.24 o                         
   5  18   1          1.56          2.91         5.08 o                         
   1  19   1          4.90          8.96         4.83 o                         
   2  19   1         18.85         21.75         5.16 o                         
   3  19   1          0.09          2.29         5.30 o                         
   4  19   1          4.11          8.87         4.88 o                         
   0  20   1         20.32         35.73         7.16 o                         
   1  20   1         22.00         23.13         5.08 o                         
   2  20   1          1.27          3.98         5.30 o                         
   3  20   1          3.18          5.43         4.77 o                         
   0   0   2        894.14        944.03        19.55 o                         
   1   0   2       1627.77       1715.07        17.23 o                         
   2   0   2      29527.26      30040.91       273.15 o                         
   3   0   2       1058.19       1137.60        17.31 o                         
   4   0   2       1898.84       2021.91        22.21 o                         
   5   0   2         16.76         31.49         4.89 o                         
   6   0   2         33.55         32.08         4.04 o                         
   7   0   2          0.19          7.76         4.97 o                         
   8   0   2         35.32         39.25         5.79 o                         
   9   0   2          2.15          9.90         6.01 o                         
  10   0   2          1.85          3.82         7.01 o                         
   1   1   2        112.46        107.20         4.98 o                         
   2   1   2         56.04         60.09         4.89 o                         
   3   1   2       2076.14       2018.66        14.84 o                         
   4   1   2        439.52        412.00         6.45 o                         
   5   1   2        140.50        130.05         3.53 o                         
   6   1   2        276.55        288.11         4.38 o                         
   7   1   2         13.79         10.66         3.37 o                         
   8   1   2         39.91         37.16         4.00 o                         
   9   1   2          4.29          0.95         3.85 o                         
  10   1   2          1.09          5.76         3.59 o                         
   0   2   2       4301.77       4254.74       106.34 o                         
   1   2   2      23419.94      23234.72       251.79 o                         
   2   2   2       1127.05       1085.07         9.61 o                         
   3   2   2        144.23        155.72         3.55 o                         
   4   2   2        447.10        430.93         6.43 o                         
   5   2   2         59.75         66.02         3.34 o                         
   6   2   2         66.44         63.39         3.30 o                         
   7   2   2         18.31         19.72         3.62 o                         
   8   2   2          0.06          2.06         3.23 o                         
   9   2   2         15.20         14.25         3.88 o                         
  10   2   2          2.96          2.39         4.38 o                         
   1   3   2        310.56        308.98         6.39 o                         
   2   3   2      12973.49      12888.71       112.51 o                         
   3   3   2        301.78        323.77         4.67 o                         
   4   3   2         67.16         88.61         3.70 o                         
   5   3   2        210.98        230.73         4.15 o                         
   6   3   2         67.35         73.75         3.71 o                         
   7   3   2         72.31         79.81         3.85 o                         
   8   3   2          0.10         -1.36         3.15 o                         
   9   3   2         10.17         12.56         3.97 o                         
  10   3   2          0.00          0.46         4.40 o                         
   0   4   2       3455.60       3237.93        33.63 o                         
   1   4   2       1817.03       1786.33        10.60 o                         
   2   4   2       1314.50       1167.84         9.03 o                         
   3   4   2       2927.72       2959.63        15.67 o                         
   4   4   2         84.36         93.68         3.65 o                         
   5   4   2        548.24        544.21         4.80 o                         
   6   4   2          4.10          4.08         3.15 o                         
   7   4   2         34.08         39.02         3.34 o                         
   8   4   2         26.59         18.99         3.52 o                         
   9   4   2          8.58          3.04         4.37 o                         
   1   5   2          1.52          2.12         2.94 o                         
   2   5   2        448.48        418.59         6.13 o                         
   3   5   2        192.05        187.14         4.43 o                         
   4   5   2        475.38        414.81         6.67 o                         
   5   5   2          9.05         13.29         3.03 o                         
   6   5   2         48.86         48.38         3.67 o                         
   7   5   2          2.62          9.89         3.72 o                         
   8   5   2          4.20          1.66         3.59 o                         
   9   5   2         17.03         19.41         4.64 o                         
   0   6   2       1725.68       1735.83        28.81 o                         
   1   6   2        495.64        506.47         5.63 o                         
   2   6   2         51.74         45.77         3.28 o                         
   3   6   2        196.32        216.97         4.81 o                         
   4   6   2        214.38        215.45         6.18 o                         
   5   6   2        172.47        157.79         4.13 o                         
   6   6   2         20.77         23.68         3.74 o                         
   7   6   2         12.61         14.42         3.86 o                         
   8   6   2          6.66          5.33         4.09 o                         
   9   6   2          1.08          3.15         4.60 o                         
   1   7   2         66.33         72.20         3.44 o                         
   2   7   2        111.69         93.73         3.37 o                         
   3   7   2        380.00        426.02        10.31 o                         
   4   7   2        120.24        119.76         4.23 o                         
   5   7   2         26.09         29.81         3.57 o                         
   6   7   2         18.88         21.49         3.37 o                         
   7   7   2         35.54         41.43         3.98 o                         
   8   7   2          5.44          4.48         3.75 o                         
   9   7   2          0.12          2.27         3.73 o                         
   0   8   2       6182.43       6302.04        48.89 o                         
   1   8   2        446.09        411.79         4.53 o                         
   2   8   2         35.23         26.05         2.98 o                         
   3   8   2          2.17          1.91         3.26 o                         
   4   8   2         60.04         58.49         3.96 o                         
   5   8   2        165.78        168.37         6.40 o                         
   6   8   2         88.14         90.11         3.70 o                         
   7   8   2         45.37         45.86         3.67 o                         
   8   8   2          0.84         -2.55         4.08 o                         
   9   8   2         23.08         19.78         3.85 o                         
   1   9   2        120.36        112.45         3.56 o                         
   2   9   2        638.21        629.57        10.10 o                         
   3   9   2        104.59        105.71         3.73 o                         
   4   9   2         22.07         23.44         3.38 o                         
   5   9   2         32.15         37.31         4.55 o                         
   6   9   2          0.00          2.60         3.34 o                         
   7   9   2         24.56         30.79         3.68 o                         
   8   9   2          2.54          6.69         3.99 o                         
   9   9   2          0.04          0.93         4.42 o                         
   0  10   2         62.46         81.56         4.23 o                         
   1  10   2        170.28        169.34         3.81 o                         
   2  10   2        721.37        684.28         9.74 o                         
   3  10   2        392.32        367.22         6.57 o                         
   4  10   2        214.78        221.77         6.34 o                         
   5  10   2         83.47         88.18         4.00 o                         
   6  10   2         23.75         19.40         3.63 o                         
   7  10   2          0.02          4.19         3.31 o                         
   8  10   2         22.36         24.44         3.75 o                         
   1  11   2        280.76        269.37         4.16 o                         
   2  11   2         25.17         21.89         2.90 o                         
   3  11   2         61.36         65.48         3.20 o                         
   4  11   2        149.13        139.38         4.40 o                         
   5  11   2         12.97         13.38         3.65 o                         
   6  11   2          5.37          2.31         3.46 o                         
   7  11   2         22.24         24.76         4.62 o                         
   8  11   2          0.98          0.85         4.08 o                         
   0  12   2        391.74        378.38         7.06 o                         
   1  12   2       1108.33       1067.22        20.17 o                         
   2  12   2          0.08         -2.09         3.26 o                         
   3  12   2         46.03         55.10         3.20 o                         
   4  12   2         30.12         33.10         3.41 o                         
   5  12   2         34.53         32.00         4.00 o                         
   6  12   2          2.48          1.86         3.72 o                         
   7  12   2          0.01          2.53         4.77 o                         
   8  12   2          5.19         10.91         4.13 o                         
   1  13   2        331.81        329.42         4.58 o                         
   2  13   2        691.20        671.86         9.80 o                         
   3  13   2        154.73        154.59         3.83 o                         
   4  13   2          6.38          6.39         3.10 o                         
   5  13   2         46.32         47.23         3.59 o                         
   6  13   2          0.02          1.23         3.03 o                         
   7  13   2         17.79         18.83         3.59 o                         
   0  14   2        255.45        273.46         6.59 o                         
   1  14   2          2.80          4.52         3.89 o                         
   2  14   2        164.60        155.58         4.01 o                         
   3  14   2         42.37         44.03         3.91 o                         
   4  14   2        115.87        113.28         3.83 o                         
   5  14   2         26.36         25.61         3.41 o                         
   6  14   2          0.79          2.36         3.42 o                         
   7  14   2         13.80         11.15         3.65 o                         
   1  15   2          1.24          3.88         3.96 o                         
   2  15   2         60.69         61.34         3.74 o                         
   3  15   2          0.05          1.65         3.78 o                         
   4  15   2          0.52          4.49         3.65 o                         
   5  15   2         24.29         25.05         3.75 o                         
   6  15   2          2.91          5.10         3.86 o                         
   7  15   2          9.40          8.98         4.70 o                         
   0  16   2          0.32          3.18         5.50 o                         
   1  16   2          0.20         -2.79         3.91 o                         
   2  16   2          3.24          5.56         4.20 o                         
   3  16   2          4.27          7.80         3.86 o                         
   4  16   2         14.77         15.81         4.25 o                         
   5  16   2          6.78          7.79         4.51 o                         
   6  16   2          2.97          4.20         3.93 o                         
   1  17   2          9.58         12.11         4.24 o                         
   2  17   2          4.81          7.03         3.85 o                         
   3  17   2          1.25          2.52         4.08 o                         
   4  17   2         22.23         22.63         4.18 o                         
   5  17   2         24.64         26.66         5.34 o                         
   0  18   2          0.45          5.46         6.70 o                         
   1  18   2         15.03         26.79         4.60 o                         
   2  18   2          0.05          5.56         4.70 o                         
   3  18   2          2.16          7.15         4.24 o                         
   4  18   2          1.50          4.40         4.43 o                         
   5  18   2          0.18          0.72         4.55 o                         
   1  19   2         24.44         28.98         4.20 o                         
   2  19   2         10.10          9.61         4.37 o                         
   3  19   2         10.86         10.91         5.05 o                         
   4  19   2          0.91          2.70         5.30 o                         
   0  20   2         13.14         20.21         7.08 o                         
   1  20   2          6.09          9.41         5.09 o                         
   2  20   2          1.99          4.02         5.12 o                         
   3  20   2         11.76         11.09         4.94 o                         
   1   1   3      20423.81      20591.31       131.90 o                         
   2   1   3      11798.57      11948.53        33.93 o                         
   3   1   3       2224.41       2259.26        18.81 o                         
   4   1   3       1222.36       1233.80         8.43 o                         
   5   1   3        470.04        486.35         4.81 o                         
   6   1   3          4.09          5.02         3.05 o                         
   7   1   3          8.32         11.12         3.64 o                         
   8   1   3          0.32          3.55         3.22 o                         
   9   1   3          0.02         -1.17         4.25 o                         
  10   1   3          3.10          9.29         4.88 o                         
   0   2   3       2526.98       2427.48        23.70 o                         
   1   2   3       4881.16       4838.20        14.35 o                         
   2   2   3       1150.42       1078.14         8.00 o                         
   3   2   3         57.06         44.66         3.80 o                         
   4   2   3       5138.90       5128.43        34.34 o                         
   5   2   3        394.83        435.20         5.38 o                         
   6   2   3        102.81        123.14         3.62 o                         
   7   2   3         45.98         47.51         3.42 o                         
   8   2   3         81.38         82.74         4.60 o                         
   9   2   3         12.66         10.71         3.60 o                         
  10   2   3          6.06          3.67         5.01 o                         
   1   3   3        346.99        339.47         5.12 o                         
   2   3   3       2160.00       2121.44        21.32 o                         
   3   3   3        327.78        363.91         4.73 o                         
   4   3   3        108.11        105.71         3.25 o                         
   5   3   3        102.08        102.27         3.43 o                         
   6   3   3        107.97        115.68         3.23 o                         
   7   3   3          1.25          1.88         3.26 o                         
   8   3   3         46.14         47.83         4.08 o                         
   9   3   3          8.31         10.11         4.34 o                         
   0   4   3       3229.64       2815.18        24.88 o                         
   1   4   3        187.21        188.90         5.15 o                         
   2   4   3         79.01         85.82         4.30 o                         
   3   4   3        868.72        924.51         6.78 o                         
   4   4   3        613.71        578.07         4.75 o                         
   5   4   3         23.70         26.16         3.19 o                         
   6   4   3         10.61          8.14         2.88 o                         
   7   4   3          0.99          5.52         3.26 o                         
   8   4   3          8.73         10.98         3.91 o                         
   9   4   3          1.00          3.04         3.62 o                         
   1   5   3         29.27         50.32         3.41 o                         
   2   5   3        864.18        857.07        10.33 o                         
   3   5   3        135.92        142.65         3.87 o                         
   4   5   3         65.48         61.03         3.66 o                         
   5   5   3        245.75        251.95         3.88 o                         
   6   5   3          1.73          3.28         3.63 o                         
   7   5   3          9.17         12.99         3.82 o                         
   8   5   3          6.51         14.61         4.06 o                         
   9   5   3         19.68         17.42         4.61 o                         
   0   6   3       2150.11       1919.06        20.19 o                         
   1   6   3        764.43        786.30         9.46 o                         
   2   6   3       1894.36       1950.88        31.23 o                         
   3   6   3        154.17        159.74         4.20 o                         
   4   6   3          2.36          6.19         3.53 o                         
   5   6   3          6.58          7.53         3.05 o                         
   6   6   3         61.50         62.81         3.41 o                         
   7   6   3        192.01        198.71         4.10 o                         
   8   6   3          0.89          2.49         3.66 o                         
   9   6   3          3.96          5.67         3.71 o                         
   1   7   3        198.08        213.01         4.73 o                         
   2   7   3        138.29        132.25         3.89 o                         
   3   7   3        208.27        201.27         3.85 o                         
   4   7   3         66.68         63.25         3.77 o                         
   5   7   3          2.68          4.40         3.52 o                         
   6   7   3         54.04         53.04         3.89 o                         
   7   7   3         55.29         58.14         4.20 o                         
   8   7   3         24.83         26.22         3.84 o                         
   9   7   3          3.27          4.58         4.61 o                         
   0   8   3       5392.70       5948.93        35.74 o                         
   1   8   3        624.96        667.26         8.20 o                         
   2   8   3        276.23        311.80         4.75 o                         
   3   8   3        268.86        266.01         6.94 o                         
   4   8   3         60.32         59.16         3.52 o                         
   5   8   3        295.30        305.77         4.82 o                         
   6   8   3        118.23        125.88         3.93 o                         
   7   8   3         10.57         11.11         4.04 o                         
   8   8   3         11.63         12.54         4.32 o                         
   9   8   3         12.56         10.25         5.02 o                         
   1   9   3          8.03         10.10         3.05 o                         
   2   9   3         32.56         33.65         3.42 o                         
   3   9   3         26.49         27.13         3.41 o                         
   4   9   3        110.27        106.72         3.63 o                         
   5   9   3         33.97         37.00         3.12 o                         
   6   9   3          2.23          2.51         3.08 o                         
   7   9   3          0.15          1.06         3.05 o                         
   8   9   3          2.34         -0.19         3.57 o                         
   9   9   3          0.00          3.32         4.54 o                         
   0  10   3          2.69          3.93         3.27 o                         
   1  10   3        524.78        508.47         7.19 o                         
   2  10   3        224.28        213.37         4.17 o                         
   3  10   3        162.52        156.06         4.19 o                         
   4  10   3        154.00        155.43         4.13 o                         
   5  10   3          4.44          6.81         3.13 o                         
   6  10   3        119.07        118.40         3.97 o                         
   7  10   3          0.16          5.20         3.49 o                         
   8  10   3          3.44          4.38         3.82 o                         
   1  11   3          0.01          1.31         2.87 o                         
   2  11   3         64.83         64.55         3.54 o                         
   3  11   3          0.48          3.72         3.44 o                         
   4  11   3          0.21          0.82         3.13 o                         
   5  11   3         23.25         24.63         3.54 o                         
   6  11   3          0.32          0.66         3.61 o                         
   7  11   3         38.64         36.45         4.11 o                         
   8  11   3          0.57          1.28         3.83 o                         
   0  12   3        371.20        383.95         7.21 o                         
   1  12   3       1460.35       1395.61        15.54 o                         
   2  12   3        102.42         98.80         3.70 o                         
   3  12   3         18.49         22.52         3.25 o                         
   4  12   3         60.75         66.14         3.94 o                         
   5  12   3          4.68          4.57         3.65 o                         
   6  12   3         13.74         18.17         3.61 o                         
   7  12   3          3.55          5.13         4.10 o                         
   8  12   3          2.81          0.81         4.05 o                         
   1  13   3        215.24        205.62         4.09 o                         
   2  13   3        467.62        444.94         4.65 o                         
   3  13   3          0.55          0.52         3.65 o                         
   4  13   3         43.61         45.67         3.27 o                         
   5  13   3         83.13         84.25         3.91 o                         
   6  13   3          0.46          3.76         4.21 o                         
   7  13   3          1.28         -0.08         3.78 o                         
   0  14   3        131.31        126.41         6.02 o                         
   1  14   3          4.53          5.66         3.53 o                         
   2  14   3        131.31        150.33         4.49 o                         
   3  14   3         10.39         14.10         3.65 o                         
   4  14   3          2.50          2.96         3.79 o                         
   5  14   3          9.07          8.94         3.51 o                         
   6  14   3          2.33          9.22         3.71 o                         
   7  14   3          2.41          0.82         3.62 o                         
   1  15   3          3.09          4.78         3.86 o                         
   2  15   3        116.73        121.85         4.10 o                         
   3  15   3         29.19         26.91         3.36 o                         
   4  15   3         11.85         17.72         3.66 o                         
   5  15   3         47.33         42.47         3.96 o                         
   6  15   3         20.31         14.43         3.45 o                         
   7  15   3          0.00         -0.79         3.99 o                         
   0  16   3         23.18         23.16         5.74 o                         
   1  16   3         27.51         28.73         4.28 o                         
   2  16   3          3.33          7.10         3.42 o                         
   3  16   3          0.23         -2.48         3.95 o                         
   4  16   3          2.46          2.89         3.71 o                         
   5  16   3          3.34          5.37         3.65 o                         
   6  16   3          1.28          0.82         4.39 o                         
   1  17   3         19.88         21.69         4.29 o                         
   2  17   3          4.30          4.78         4.40 o                         
   3  17   3          0.09          6.73         4.35 o                         
   4  17   3          0.06          3.29         4.34 o                         
   5  17   3          4.78          7.76         4.48 o                         
   0  18   3          2.42          2.67         6.00 o                         
   1  18   3          2.36          4.85         4.33 o                         
   2  18   3         17.26         26.09         4.72 o                         
   3  18   3         20.08         20.90         5.07 o                         
   4  18   3          1.73          2.77         4.14 o                         
   5  18   3          2.64          2.38         4.08 o                         
   1  19   3          4.37          4.53         4.89 o                         
   2  19   3          1.16          4.51         5.04 o                         
   3  19   3         11.33         12.09         5.45 o                         
   4  19   3          9.85         10.38         4.39 o                         
   0  20   3          3.61          7.07         6.95 o                         
   1  20   3         11.26         14.39         5.00 o                         
   2  20   3          0.14          4.47         5.32 o                         
   3  20   3          0.65          6.42         5.48 o                         
   0   0   4       2885.54       2893.00        23.20 o                         
   1   0   4      18241.50      18345.96       195.93 o                         
   2   0   4       9314.62       9173.29       101.73 o                         
   3   0   4       5591.69       5515.20        24.12 o                         
   4   0   4        452.39        421.09         6.56 o                         
   5   0   4         51.36         40.25         4.89 o                         
   6   0   4        524.31        544.38        11.35 o                         
   7   0   4         27.66         27.07         9.36 o                         
   8   0   4          0.01          4.07         5.54 o                         
   9   0   4          0.24          2.29         6.30 o                         
  10   0   4          0.36         -0.80         5.60 o                         
   1   1   4       3548.00       3493.27        25.81 o                         
   2   1   4       4368.94       4445.93        45.44 o                         
   3   1   4         24.17         20.36         3.10 o                         
   4   1   4         12.66         12.53         2.73 o                         
   5   1   4        260.32        274.02         9.96 o                         
   6   1   4         79.98         85.86         3.90 o                         
   7   1   4          0.66          5.32         3.63 o                         
   8   1   4          3.52          5.13         3.39 o                         
   9   1   4          1.05          1.94         3.82 o                         
  10   1   4          0.01          4.08         4.95 o                         
   0   2   4        909.95        905.81         9.60 o                         
   1   2   4       2159.67       2183.19        11.74 o                         
   2   2   4        949.53        891.56         6.08 o                         
   3   2   4       4278.24       4448.27        22.09 o                         
   4   2   4         75.62         75.73         3.13 o                         
   5   2   4        155.22        146.01         3.34 o                         
   6   2   4         89.81         81.42         3.32 o                         
   7   2   4          0.62          2.59         3.25 o                         
   8   2   4          0.11          4.96         3.44 o                         
   9   2   4         12.94         14.79         4.42 o                         
  10   2   4          0.00          4.64         5.68 o                         
   1   3   4       2513.49       2344.94        18.87 o                         
   2   3   4        459.62        441.86         4.83 o                         
   3   3   4         51.51         74.93         3.84 o                         
   4   3   4       1623.55       1515.17        13.70 o                         
   5   3   4         84.29         81.47         3.41 o                         
   6   3   4        267.50        267.75         7.41 o                         
   7   3   4        117.00        122.86         4.10 o                         
   8   3   4          0.06          2.57         3.21 o                         
   9   3   4          0.66          9.50         5.06 o                         
   0   4   4        268.17        257.67         6.08 o                         
   1   4   4        342.38        378.05         4.89 o                         
   2   4   4        578.60        577.10         5.44 o                         
   3   4   4        845.75        836.91        15.39 o                         
   4   4   4          0.58          6.54         3.47 o                         
   5   4   4        421.69        414.40        10.41 o                         
   6   4   4         19.58         18.31         3.29 o                         
   7   4   4        201.08        192.43         4.34 o                         
   8   4   4         11.14         13.22         4.06 o                         
   9   4   4          6.56          4.44         4.10 o                         
   1   5   4       1148.61       1060.11        11.79 o                         
   2   5   4         98.61         93.87         3.66 o                         
   3   5   4        602.77        539.10        11.60 o                         
   4   5   4        271.77        263.68         4.70 o                         
   5   5   4         54.73         63.84         3.29 o                         
   6   5   4          2.67          1.31         3.18 o                         
   7   5   4          0.90          2.63         3.47 o                         
   8   5   4          4.46         10.12         3.68 o                         
   9   5   4          0.07         -1.38         3.58 o                         
   0   6   4          1.26          7.33         4.13 o                         
   1   6   4       3901.02       4030.07        40.20 o                         
   2   6   4       1176.00       1175.80        12.41 o                         
   3   6   4         42.85         42.98         2.94 o                         
   4   6   4        344.05        379.31         4.79 o                         
   5   6   4         40.70         45.54         3.07 o                         
   6   6   4         13.69         14.83         3.78 o                         
   7   6   4        147.72        153.09         4.42 o                         
   8   6   4         31.20         25.55         4.55 o                         
   9   6   4         24.37         20.20         4.66 o                         
   1   7   4        650.72        655.77         6.28 o                         
   2   7   4         56.73         83.29         3.53 o                         
   3   7   4       1353.02       1311.57        16.39 o                         
   4   7   4         50.08         47.32         3.30 o                         
   5   7   4         12.59         15.31         3.65 o                         
   6   7   4          0.14          2.89         3.71 o                         
   7   7   4          1.27          3.64         3.24 o                         
   8   7   4          1.18          5.45         4.35 o                         
   9   7   4         11.24          7.05         3.88 o                         
   0   8   4        579.79        680.52         6.96 o                         
   1   8   4        242.08        269.34         3.97 o                         
   2   8   4        666.03        691.90         7.52 o                         
   3   8   4         14.11         16.24         3.39 o                         
   4   8   4         53.38         52.83         3.01 o                         
   5   8   4        120.12        119.86         3.72 o                         
   6   8   4          0.09          0.26         3.25 o                         
   7   8   4         92.49         92.02         3.26 o                         
   8   8   4         10.84         13.41         3.81 o                         
   9   8   4          3.60          4.75         3.91 o                         
   1   9   4         90.24         94.02         3.46 o                         
   2   9   4        386.50        397.22         5.28 o                         
   3   9   4          0.39          3.66         3.10 o                         
   4   9   4          1.31          3.16         2.86 o                         
   5   9   4        219.43        208.92         3.81 o                         
   6   9   4          1.80          1.41         3.51 o                         
   7   9   4         49.52         44.89         3.33 o                         
   8   9   4          0.21          6.56         3.96 o                         
   9   9   4          0.12          4.41         4.50 o                         
   0  10   4         18.52         21.53         4.03 o                         
   1  10   4        357.77        355.16         4.33 o                         
   2  10   4          3.15          6.16         3.81 o                         
   3  10   4          2.90          7.00         3.54 o                         
   4  10   4         36.63         37.63         2.83 o                         
   5  10   4         25.00         25.94         3.46 o                         
   6  10   4          2.00          3.07         3.53 o                         
   7  10   4          5.26          7.49         3.43 o                         
   8  10   4          0.44          5.15         3.70 o                         
   1  11   4        109.44        106.93         3.56 o                         
   2  11   4         47.46         53.44         3.50 o                         
   3  11   4         19.58         18.67         3.87 o                         
   4  11   4         13.11         13.28         3.91 o                         
   5  11   4         35.64         36.94         3.65 o                         
   6  11   4          2.39          3.87         3.26 o                         
   7  11   4          0.86          4.21         3.49 o                         
   8  11   4          2.81          3.84         3.55 o                         
   0  12   4        522.12        515.78         7.22 o                         
   1  12   4       1090.48       1097.74        11.08 o                         
   2  12   4        199.93        195.91         4.60 o                         
   3  12   4         11.53         15.35         3.45 o                         
   4  12   4        303.28        307.83         5.91 o                         
   5  12   4          0.07          3.70         3.61 o                         
   6  12   4          7.21          7.75         3.61 o                         
   7  12   4          1.08          4.22         3.47 o                         
   8  12   4          1.00         -0.26         4.18 o                         
   1  13   4         71.04         70.44         3.75 o                         
   2  13   4        163.41        160.43         3.73 o                         
   3  13   4         61.79         73.32         3.75 o                         
   4  13   4         39.89         43.20         3.80 o                         
   5  13   4          5.90          9.27         3.54 o                         
   6  13   4          2.88          4.94         3.65 o                         
   7  13   4         17.93         14.46         4.10 o                         
   0  14   4       1200.87       1221.66        26.89 o                         
   1  14   4         13.79         10.05         3.58 o                         
   2  14   4        121.79        121.04         4.13 o                         
   3  14   4        300.75        309.88         5.23 o                         
   4  14   4          7.58         11.86         3.95 o                         
   5  14   4          6.85          8.57         3.41 o                         
   6  14   4          0.00          3.90         3.77 o                         
   7  14   4          3.05          5.95         4.13 o                         
   1  15   4         52.27         58.39         3.86 o                         
   2  15   4         25.81         29.90         3.74 o                         
   3  15   4          0.78          0.15         4.14 o                         
   4  15   4          2.88          7.11         4.12 o                         
   5  15   4          0.28          0.76         3.44 o                         
   6  15   4         18.29         16.25         4.17 o                         
   7  15   4          0.36          2.12         6.45 o                         
   0  16   4         21.49         28.20         6.28 o                         
   1  16   4         58.36         53.81         4.40 o                         
   2  16   4          0.12          3.01         3.78 o                         
   3  16   4         27.30         26.00         3.60 o                         
   4  16   4          2.81          3.38         4.29 o                         
   5  16   4          1.04          3.45         3.66 o                         
   6  16   4          5.01          9.21         4.30 o                         
   1  17   4          1.77          3.37         4.17 o                         
   2  17   4          5.02          3.27         4.76 o                         
   3  17   4          0.14          2.70         4.27 o                         
   4  17   4         23.07         24.45         3.85 o                         
   5  17   4          0.59          3.01         3.66 o                         
   0  18   4         29.79         31.68         6.99 o                         
   1  18   4          0.83          3.27         4.57 o                         
   2  18   4          0.16          1.70         4.09 o                         
   3  18   4          5.96          5.40         4.52 o                         
   4  18   4          0.06          3.22         4.38 o                         
   5  18   4          0.01          4.30         4.18 o                         
   1  19   4          9.76          7.02         5.15 o                         
   2  19   4          8.68          9.59         4.90 o                         
   3  19   4          0.14          3.81         4.92 o                         
   4  19   4          7.55          9.66         4.25 o                         
   0  20   4          0.29          4.06         7.62 o                         
   1  20   4          6.95          5.04         5.48 o                         
   2  20   4          0.20          1.07         5.46 o                         
   3  20   4          0.46         -6.58         9.23 o                         
   1   1   5       5335.18       5105.70        26.98 o                         
   2   1   5        208.22        164.51         3.65 o                         
   3   1   5          3.46          2.73         3.05 o                         
   4   1   5          8.01          5.47         2.97 o                         
   5   1   5        157.97        168.77         3.27 o                         
   6   1   5         16.61         15.52         3.08 o                         
   7   1   5         29.30         35.88         4.67 o                         
   8   1   5          7.70          8.49         3.91 o                         
   9   1   5          2.00          1.45         4.38 o                         
  10   1   5          0.96          2.87         7.08 o                         
   0   2   5       5376.81       5121.28        38.18 o                         
   1   2   5       1673.13       1665.97         8.00 o                         
   2   2   5        333.85        302.66         3.87 o                         
   3   2   5       1558.88       1523.90         7.43 o                         
   4   2   5         12.04         15.74         3.05 o                         
   5   2   5          0.02          3.77         3.39 o                         
   6   2   5         46.26         43.82         3.59 o                         
   7   2   5         26.97         28.47         3.47 o                         
   8   2   5         11.34         16.41         3.97 o                         
   9   2   5          4.98          6.30         3.58 o                         
   1   3   5       7340.38       7078.33        72.99 o                         
   2   3   5        895.61        858.57        10.29 o                         
   3   3   5       2876.53       2796.60        31.94 o                         
   4   3   5        786.05        706.45         5.37 o                         
   5   3   5         40.97         45.66         3.25 o                         
   6   3   5          3.43          3.09         3.07 o                         
   7   3   5         14.67         11.52         3.81 o                         
   8   3   5          2.60          5.19         3.22 o                         
   9   3   5          3.23          1.67         3.30 o                         
   0   4   5       5195.32       5018.17        83.63 o                         
   1   4   5         62.43         75.90         3.63 o                         
   2   4   5        210.45        216.30         3.61 o                         
   3   4   5       5094.07       5274.95        70.38 o                         
   4   4   5       1246.24       1159.88        20.13 o                         
   5   4   5        978.33        984.05        11.24 o                         
   6   4   5        160.49        145.80         4.03 o                         
   7   4   5          1.27          1.46         3.78 o                         
   8   4   5         65.85         58.25         3.34 o                         
   9   4   5          0.82          2.11         4.54 o                         
   1   5   5         62.75         64.19         2.95 o                         
   2   5   5        318.02        295.07         4.75 o                         
   3   5   5        191.36        190.14         5.10 o                         
   4   5   5          2.33          4.96         2.84 o                         
   5   5   5          9.38         12.33         3.64 o                         
   6   5   5        382.72        376.17         4.69 o                         
   7   5   5         17.56         14.95         3.47 o                         
   8   5   5         38.68         39.42         4.30 o                         
   9   5   5         16.11         13.52         4.73 o                         
   0   6   5       6084.72       5814.01        47.56 o                         
   1   6   5        185.43        223.78         3.86 o                         
   2   6   5         10.35         10.93         3.51 o                         
   3   6   5          1.57          4.34         2.63 o                         
   4   6   5        157.17        167.93         4.01 o                         
   5   6   5        367.93        374.60        10.42 o                         
   6   6   5        212.48        193.03         4.21 o                         
   7   6   5         84.84         81.92         4.29 o                         
   8   6   5         52.63         52.53         4.05 o                         
   9   6   5         37.66         31.56         3.91 o                         
   1   7   5       1983.76       2007.30        13.77 o                         
   2   7   5       1653.39       1617.91        14.49 o                         
   3   7   5        701.66        718.32         7.53 o                         
   4   7   5         26.71         24.82         3.19 o                         
   5   7   5          1.37         -1.18         2.73 o                         
   6   7   5          0.96          3.43         3.04 o                         
   7   7   5         10.30         12.01         3.68 o                         
   8   7   5         26.20         31.77         3.84 o                         
   9   7   5          1.78          4.99         3.80 o                         
   0   8   5          0.23          0.70         3.02 o                         
   1   8   5         77.89         82.06         3.27 o                         
   2   8   5        712.47        719.13        21.56 o                         
   3   8   5         33.68         37.39         3.03 o                         
   4   8   5        294.29        288.02         4.61 o                         
   5   8   5          2.95          2.90         3.02 o                         
   6   8   5          3.37         11.91         3.38 o                         
   7   8   5        116.31        116.39         4.13 o                         
   8   8   5          0.90         -1.27         3.81 o                         
   9   8   5          7.02          7.22         3.85 o                         
   1   9   5        176.36        204.65         3.68 o                         
   2   9   5        629.18        633.28        13.26 o                         
   3   9   5         21.67         17.72         3.35 o                         
   4   9   5         42.50         40.52         2.91 o                         
   5   9   5         22.59         25.41         3.46 o                         
   6   9   5          5.75         11.34         3.52 o                         
   7   9   5         14.31         13.89         3.21 o                         
   8   9   5          0.39         -0.47         3.65 o                         
   9   9   5          2.43          3.70         5.15 o                         
   0  10   5         21.26         19.13         3.70 o                         
   1  10   5        227.10        216.45         4.41 o                         
   2  10   5          0.88          1.89         2.96 o                         
   3  10   5         33.90         39.61         4.31 o                         
   4  10   5         46.68         48.22         3.15 o                         
   5  10   5         40.45         41.54         3.63 o                         
   6  10   5          4.54          7.79         3.62 o                         
   7  10   5          6.34          5.65         3.22 o                         
   8  10   5          2.24          0.33         3.78 o                         
   1  11   5         88.08         84.72         3.66 o                         
   2  11   5        208.26        200.06         4.23 o                         
   3  11   5        220.96        202.94         4.80 o                         
   4  11   5         47.41         48.81         3.77 o                         
   5  11   5          4.17          7.42         3.64 o                         
   6  11   5         76.93         74.44         3.71 o                         
   7  11   5          8.09          4.39         3.64 o                         
   8  11   5          1.81          2.41         3.56 o                         
   0  12   5        293.84        293.21         5.08 o                         
   1  12   5         46.86         40.54         3.25 o                         
   2  12   5          4.27          1.97         3.04 o                         
   3  12   5        213.56        193.53         8.55 o                         
   4  12   5         88.44         90.56         3.79 o                         
   5  12   5         18.89         18.70         3.71 o                         
   6  12   5          3.06          6.21         4.08 o                         
   7  12   5          0.89          6.17         3.69 o                         
   8  12   5          2.25          1.86         4.11 o                         
   1  13   5        334.00        337.43         6.61 o                         
   2  13   5         87.89         78.30         3.43 o                         
   3  13   5         73.90         79.18         3.66 o                         
   4  13   5         14.73         15.38         3.87 o                         
   5  13   5          0.44          0.22         3.47 o                         
   6  13   5         31.75         25.88         4.37 o                         
   7  13   5          0.94          2.99         4.40 o                         
   0  14   5       1883.49       1969.24        12.40 o                         
   1  14   5        271.32        275.13         4.47 o                         
   2  14   5        202.98        192.42         4.05 o                         
   3  14   5          0.52          6.26         3.73 o                         
   4  14   5          0.45          3.38         3.30 o                         
   5  14   5          2.17          4.31         3.15 o                         
   6  14   5          2.12          1.86         3.96 o                         
   7  14   5         10.28          9.58         4.86 o                         
   1  15   5        105.80         99.85         3.99 o                         
   2  15   5          0.28          1.38         3.28 o                         
   3  15   5         22.52         20.06         4.06 o                         
   4  15   5         55.30         49.98         3.52 o                         
   5  15   5         10.16         11.88         3.53 o                         
   6  15   5         48.41         35.39         4.25 o                         
   0  16   5        159.03        150.77         6.53 o                         
   1  16   5          0.08          0.97         3.76 o                         
   2  16   5        143.52        137.48         5.26 o                         
   3  16   5          0.27          5.27         4.09 o                         
   4  16   5         11.09         15.58         3.97 o                         
   5  16   5          3.57          7.06         4.06 o                         
   6  16   5          5.45          5.49         4.30 o                         
   1  17   5          3.06          4.26         4.29 o                         
   2  17   5          6.29          4.11         3.96 o                         
   3  17   5          2.95          6.34         3.82 o                         
   4  17   5          5.55          9.51         3.70 o                         
   5  17   5         13.23         14.57         4.17 o                         
   0  18   5          5.58          6.79         6.07 o                         
   1  18   5          0.00          3.69         4.52 o                         
   2  18   5          0.95          2.06         4.78 o                         
   3  18   5          0.00          3.98         3.35 o                         
   4  18   5          4.51         11.49         4.44 o                         
   5  18   5          1.43          5.38         4.70 o                         
   1  19   5          1.23          3.88         4.76 o                         
   2  19   5          1.46          3.47         4.13 o                         
   3  19   5          0.09          3.31         4.68 o                         
   4  19   5          0.70          6.36         3.70 o                         
   0  20   5          6.06          1.12         6.67 o                         
   1  20   5          1.74          5.29         4.53 o                         
   2  20   5          8.98          8.52         4.75 o                         
   0   0   6       1550.78       1609.08        14.83 o                         
   1   0   6       5597.35       5155.29        56.62 o                         
   2   0   6         84.79         87.91         4.13 o                         
   3   0   6        193.93        184.96         5.50 o                         
   4   0   6         45.44         43.54         4.11 o                         
   5   0   6        146.78        170.00         4.74 o                         
   6   0   6          0.95          5.84         3.88 o                         
   7   0   6         19.37         18.26         6.30 o                         
   8   0   6         16.45         22.27         9.64 o                         
   9   0   6          0.71         10.62         6.18 o                         
   1   1   6       1525.22       1415.89         8.87 o                         
   2   1   6        980.34        912.93        11.32 o                         
   3   1   6         33.16         33.67         2.81 o                         
   4   1   6        175.24        208.74         5.70 o                         
   5   1   6         15.59         16.88         3.37 o                         
   6   1   6         14.49         17.85         3.56 o                         
   7   1   6          3.62          2.01         3.59 o                         
   8   1   6          3.17          5.91         4.05 o                         
   9   1   6          1.10          3.71         3.92 o                         
   0   2   6       3507.08       3481.10        30.50 o                         
   1   2   6       1164.22       1100.12         5.89 o                         
   2   2   6        280.57        267.93         3.79 o                         
   3   2   6        469.14        520.07         6.52 o                         
   4   2   6         47.69         47.05         3.51 o                         
   5   2   6        715.57        757.19         8.04 o                         
   6   2   6         27.06         33.78         2.92 o                         
   7   2   6         51.46         49.34         3.80 o                         
   8   2   6          0.56          2.53         3.23 o                         
   9   2   6          4.35          4.47         4.44 o                         
   1   3   6        587.80        570.22         4.62 o                         
   2   3   6         14.76         25.82         2.81 o                         
   3   3   6       3413.56       3204.40        49.24 o                         
   4   3   6        568.39        629.53         7.88 o                         
   5   3   6         37.80         32.26         3.56 o                         
   6   3   6         47.32         51.10         3.34 o                         
   7   3   6         10.98         12.44         3.70 o                         
   8   3   6          9.18         15.06         3.33 o                         
   9   3   6          0.81          3.27         4.46 o                         
   0   4   6       2713.02       2600.91        13.05 o                         
   1   4   6       5197.79       4978.66        30.65 o                         
   2   4   6        409.94        433.84         6.44 o                         
   3   4   6         31.67         38.08         5.00 o                         
   4   4   6        249.93        261.76         3.82 o                         
   5   4   6         15.60         20.88         3.62 o                         
   6   4   6          0.27          3.64         3.15 o                         
   7   4   6          1.51          2.35         3.28 o                         
   8   4   6          8.43          5.79         3.67 o                         
   9   4   6          3.72          2.61         4.52 o                         
   1   5   6        849.46        806.56         6.46 o                         
   2   5   6        866.45       1018.14         6.46 o                         
   3   5   6       1126.74       1180.21        16.95 o                         
   4   5   6        335.58        364.41         4.18 o                         
   5   5   6       1571.61       1603.04        16.29 o                         
   6   5   6         21.29         32.22         3.70 o                         
   7   5   6         33.83         26.27         3.90 o                         
   8   5   6         10.90         12.33         3.51 o                         
   9   5   6          2.92          4.90         3.94 o                         
   0   6   6       7671.88       7625.14       102.31 o                         
   1   6   6         16.34          6.02         2.71 o                         
   2   6   6        919.01        912.27        14.89 o                         
   3   6   6        232.87        220.38         3.77 o                         
   4   6   6          7.57          6.64         2.83 o                         
   5   6   6         32.28         39.67         4.37 o                         
   6   6   6         28.81         27.13         3.23 o                         
   7   6   6         12.96         10.17         3.28 o                         
   8   6   6          8.39          8.74         3.79 o                         
   9   6   6        102.40         81.54         6.79 o                         
   1   7   6        691.64        699.95         4.83 o                         
   2   7   6        524.96        527.48        10.76 o                         
   3   7   6         12.95         14.58         3.46 o                         
   4   7   6         12.99         15.07         2.74 o                         
   5   7   6         18.59         24.45         3.39 o                         
   6   7   6        134.57        135.55         3.54 o                         
   7   7   6         47.00         49.30         3.30 o                         
   8   7   6          2.15          6.74         3.97 o                         
   9   7   6          0.00          4.05         3.85 o                         
   0   8   6        216.93        192.84         3.81 o                         
   1   8   6        144.63        130.14         3.19 o                         
   2   8   6        129.41        124.54         3.73 o                         
   3   8   6          1.76          1.43         3.41 o                         
   4   8   6          4.88          5.35         3.36 o                         
   5   8   6        118.79        114.45         3.43 o                         
   6   8   6          5.63          7.73         2.85 o                         
   7   8   6          0.26          2.88         3.28 o                         
   8   8   6          1.18          6.07         3.47 o                         
   9   8   6          2.71          1.90         4.48 o                         
   1   9   6         79.44         75.23         3.48 o                         
   2   9   6         14.60         13.24         3.29 o                         
   3   9   6        239.49        261.38         6.57 o                         
   4   9   6        249.00        248.03         3.74 o                         
   5   9   6          0.01          2.45         2.97 o                         
   6   9   6         66.31         62.91         3.45 o                         
   7   9   6         47.46         45.34         3.84 o                         
   8   9   6          0.02          3.99         4.16 o                         
   0  10   6        200.42        187.04         5.03 o                         
   1  10   6         73.06         56.74         2.89 o                         
   2  10   6        154.08        138.87         3.81 o                         
   3  10   6         26.02         25.61         3.18 o                         
   4  10   6         61.62         63.51         3.34 o                         
   5  10   6        155.27        165.73         3.78 o                         
   6  10   6          0.00         -0.14         3.08 o                         
   7  10   6          0.22          3.50         3.46 o                         
   8  10   6          1.48         -0.03         4.77 o                         
   1  11   6          2.10          3.15         3.27 o                         
   2  11   6        255.47        254.79         5.82 o                         
   3  11   6        651.68        658.78        13.14 o                         
   4  11   6         65.68         65.28         3.83 o                         
   5  11   6         36.02         36.31         3.81 o                         
   6  11   6          3.93          1.29         3.77 o                         
   7  11   6         23.70         17.03         4.04 o                         
   8  11   6          6.45          9.32         4.57 o                         
   0  12   6         64.79         69.05         4.47 o                         
   1  12   6          4.28          5.56         3.55 o                         
   2  12   6         17.50         25.11         3.20 o                         
   3  12   6          3.64          6.00         2.85 o                         
   4  12   6          2.38          5.41         3.68 o                         
   5  12   6          3.38          8.93         3.90 o                         
   6  12   6          0.02         -2.05         3.54 o                         
   7  12   6          6.09          4.27         3.93 o                         
   8  12   6          0.43          1.64         4.50 o                         
   1  13   6         87.04         74.00         3.77 o                         
   2  13   6        285.23        306.35         6.64 o                         
   3  13   6          0.00          0.52         3.00 o                         
   4  13   6          4.04          5.04         3.79 o                         
   5  13   6         53.82         59.85         4.21 o                         
   6  13   6          6.77          8.26         4.24 o                         
   7  13   6          2.50          8.50         4.64 o                         
   0  14   6        162.91        178.57         5.56 o                         
   1  14   6        240.39        233.64         4.13 o                         
   2  14   6          3.48          7.53         3.63 o                         
   3  14   6         15.27         13.91         3.04 o                         
   4  14   6         18.77         16.90         3.63 o                         
   5  14   6          0.78         -1.48         4.17 o                         
   6  14   6          3.77          5.07         4.47 o                         
   7  14   6         12.87         10.19         4.91 o                         
   1  15   6         36.99         30.56         3.66 o                         
   2  15   6         31.59         37.66         3.80 o                         
   3  15   6        145.20        152.56         3.65 o                         
   4  15   6          6.97          8.87         3.68 o                         
   5  15   6          2.78          5.77         3.89 o                         
   6  15   6          0.63          3.25         3.85 o                         
   0  16   6          6.65         12.78         5.76 o                         
   1  16   6        123.01        106.48         4.07 o                         
   2  16   6         31.84         35.57         3.50 o                         
   3  16   6          0.30          2.19         3.42 o                         
   4  16   6         28.83         28.36         3.44 o                         
   5  16   6          3.23          6.53         4.05 o                         
   6  16   6          7.88          9.71         4.02 o                         
   1  17   6          0.30          3.35         4.40 o                         
   2  17   6         27.44         26.20         3.67 o                         
   3  17   6          0.06         -0.08         3.83 o                         
   4  17   6          3.95          6.40         3.69 o                         
   5  17   6          0.08          2.63         3.88 o                         
   0  18   6          0.08          3.27         6.18 o                         
   1  18   6         25.16         21.56         3.67 o                         
   2  18   6          1.10          1.94         3.71 o                         
   3  18   6         22.76         21.31         3.72 o                         
   4  18   6          4.35          5.25         4.29 o                         
   1  19   6          0.38          3.08         3.98 o                         
   2  19   6          8.25         12.50         4.48 o                         
   3  19   6          5.78          7.20         4.27 o                         
   0  20   6          2.11          0.53         5.88 o                         
   1  20   6          1.42          1.66         4.40 o                         
   2  20   6          0.01          2.67         5.03 o                         
   1   1   7       5375.54       5157.85        27.71 o                         
   2   1   7       1863.74       1803.49        20.96 o                         
   3   1   7          2.34          1.72         2.11 o                         
   4   1   7        862.62        818.15         8.77 o                         
   5   1   7        188.50        196.42         4.63 o                         
   6   1   7         13.02         18.73         2.92 o                         
   7   1   7         28.08         29.82         3.33 o                         
   8   1   7         30.55         28.45         3.95 o                         
   9   1   7          4.64          8.55         3.87 o                         
   0   2   7        972.09        983.75        10.93 o                         
   1   2   7        331.76        321.10         3.68 o                         
   2   2   7         62.99         63.57         2.78 o                         
   3   2   7         26.71         25.14         2.62 o                         
   4   2   7        169.11        141.57         3.08 o                         
   5   2   7        156.61        145.91         6.30 o                         
   6   2   7          8.31          9.99         3.50 o                         
   7   2   7          2.86         11.18         3.76 o                         
   8   2   7          0.33         -0.43         3.97 o                         
   9   2   7          1.85          3.43         4.01 o                         
   1   3   7       1011.93       1032.61         5.33 o                         
   2   3   7       1319.59       1244.93         6.18 o                         
   3   3   7         53.65         58.89         2.82 o                         
   4   3   7        515.09        523.36         7.40 o                         
   5   3   7          1.07          2.72         3.08 o                         
   6   3   7        169.26        162.29         3.84 o                         
   7   3   7         26.26         27.87         3.58 o                         
   8   3   7         10.93         10.96         3.66 o                         
   9   3   7          4.42          8.75         4.19 o                         
   0   4   7       1894.25       2039.56        20.11 o                         
   1   4   7       2399.18       2498.28        13.06 o                         
   2   4   7        368.79        366.85         5.74 o                         
   3   4   7        790.09        812.69         5.73 o                         
   4   4   7        766.82        796.57         6.65 o                         
   5   4   7         57.09         57.68         3.06 o                         
   6   4   7        113.19        106.94         4.01 o                         
   7   4   7         32.48         34.25         3.49 o                         
   8   4   7        165.33        164.78        10.58 o                         
   9   4   7          3.58          1.87         3.74 o                         
   1   5   7       1435.78       1491.29        12.15 o                         
   2   5   7        233.48        229.45         4.74 o                         
   3   5   7         10.58         10.22         2.80 o                         
   4   5   7        428.42        401.66         8.79 o                         
   5   5   7          1.08          4.04         2.91 o                         
   6   5   7          3.92          6.43         3.28 o                         
   7   5   7          2.16          6.52         3.40 o                         
   8   5   7         44.71         43.76         3.26 o                         
   9   5   7          1.10          1.15         3.31 o                         
   0   6   7       8849.96       9298.76       175.28 o                         
   1   6   7       2514.69       2586.48         9.22 o                         
   2   6   7         15.18          1.83         3.31 o                         
   3   6   7        427.88        477.96         6.64 o                         
   4   6   7          1.51          1.96         3.28 o                         
   5   6   7         70.56         76.47         3.30 o                         
   6   6   7        534.42        539.43        10.99 o                         
   7   6   7          1.45          1.26         3.53 o                         
   8   6   7         66.13         58.91         3.79 o                         
   9   6   7          0.54          6.52         4.22 o                         
   1   7   7         88.74        131.01         3.38 o                         
   2   7   7         10.25          8.89         3.08 o                         
   3   7   7        436.65        469.06         4.81 o                         
   4   7   7        141.16        142.23         3.71 o                         
   5   7   7          1.85          1.56         3.10 o                         
   6   7   7         63.53         62.22         3.45 o                         
   7   7   7         57.04         51.60         3.70 o                         
   8   7   7          0.04         -0.08         3.15 o                         
   9   7   7          1.00          3.55         3.60 o                         
   0   8   7        412.13        404.30        14.22 o                         
   1   8   7         82.94         85.48         3.10 o                         
   2   8   7        237.39        236.73         5.13 o                         
   3   8   7        321.48        326.03         7.10 o                         
   4   8   7        275.92        265.54         4.12 o                         
   5   8   7         73.45         64.53         2.90 o                         
   6   8   7         25.91         22.83         3.39 o                         
   7   8   7         17.91         18.00         3.16 o                         
   8   8   7          5.30          8.14         3.38 o                         
   9   8   7          0.07          1.06         3.79 o                         
   1   9   7        129.18        128.80         3.18 o                         
   2   9   7        155.89        143.99         3.80 o                         
   3   9   7          7.25         11.60         3.15 o                         
   4   9   7         54.01         55.77         3.63 o                         
   5   9   7         48.01         50.95         3.33 o                         
   6   9   7         17.11         20.53         3.28 o                         
   7   9   7         16.27         14.91         3.30 o                         
   8   9   7          0.04          1.27         3.37 o                         
   0  10   7        172.55        193.16         3.99 o                         
   1  10   7        333.34        322.83         3.86 o                         
   2  10   7          5.81          7.69         2.82 o                         
   3  10   7        114.69        116.07         4.77 o                         
   4  10   7          7.49          9.34         3.26 o                         
   5  10   7        166.97        172.53         5.98 o                         
   6  10   7         17.00         13.96         3.74 o                         
   7  10   7          2.88          5.78         3.91 o                         
   8  10   7          4.46          7.07         4.04 o                         
   1  11   7         39.04         40.73         2.73 o                         
   2  11   7         69.52         74.33         3.76 o                         
   3  11   7          0.57          1.06         3.24 o                         
   4  11   7         23.53         20.86         3.67 o                         
   5  11   7         28.86         33.89         3.48 o                         
   6  11   7          0.90          4.97         3.92 o                         
   7  11   7          9.33          8.73         3.57 o                         
   8  11   7          1.55          2.13         4.27 o                         
   0  12   7        318.15        293.58         6.24 o                         
   1  12   7        328.15        350.38         4.18 o                         
   2  12   7         18.76         20.72         3.35 o                         
   3  12   7         26.01         22.54         3.02 o                         
   4  12   7          3.47         10.59         3.77 o                         
   5  12   7         45.80         48.89         4.04 o                         
   6  12   7         15.75         11.96         3.69 o                         
   7  12   7          0.65          5.12         3.94 o                         
   8  12   7          1.49          7.04         3.97 o                         
   1  13   7        135.37        139.56         3.05 o                         
   2  13   7        311.53        308.41         4.41 o                         
   3  13   7          6.23          6.76         3.36 o                         
   4  13   7         23.17         27.57         3.93 o                         
   5  13   7          2.80          2.97         3.64 o                         
   6  13   7         25.40         21.53         4.34 o                         
   7  13   7         10.08          8.71         4.75 o                         
   0  14   7        382.89        325.84         9.82 o                         
   1  14   7         56.18         56.03         3.36 o                         
   2  14   7        181.24        162.58         4.44 o                         
   3  14   7         29.85         26.83         3.44 o                         
   4  14   7         12.01         15.28         3.94 o                         
   5  14   7         75.55         77.72         4.83 o                         
   6  14   7          2.99          0.38         4.46 o                         
   7  14   7         12.30          7.59         4.43 o                         
   1  15   7         36.47         32.52         3.02 o                         
   2  15   7         80.09         76.88         3.76 o                         
   3  15   7         28.56         24.11         3.59 o                         
   4  15   7         27.74         36.24         3.84 o                         
   5  15   7          0.69          3.68         3.50 o                         
   6  15   7          5.50          8.74         4.69 o                         
   0  16   7          0.03          5.14         5.06 o                         
   1  16   7          8.14          5.15         3.35 o                         
   2  16   7         72.02         78.86         3.61 o                         
   3  16   7          2.41          9.69         3.68 o                         
   4  16   7         73.47         74.52         4.14 o                         
   5  16   7          0.01          4.89         3.74 o                         
   6  16   7          0.19          3.99         4.46 o                         
   1  17   7          4.87          5.72         3.39 o                         
   2  17   7         51.88         59.71         4.03 o                         
   3  17   7          0.70          4.48         3.91 o                         
   4  17   7          0.02          5.31         4.22 o                         
   5  17   7          4.40          7.82         4.29 o                         
   0  18   7          4.29          6.44         5.27 o                         
   1  18   7          1.07          0.95         3.72 o                         
   2  18   7          0.09          2.19         4.17 o                         
   3  18   7          2.96          3.97         4.26 o                         
   4  18   7          0.80          6.15         4.26 o                         
   1  19   7          0.00         -1.52         4.17 o                         
   2  19   7          3.11          1.26         4.76 o                         
   3  19   7          0.07          3.29         4.30 o                         
   0  20   7          0.00         -0.45         5.91 o                         
   1  20   7          4.18          2.04         4.84 o                         
   2  20   7          0.01          6.03         5.29 o                         
   0   0   8        277.41        218.49         7.39 o                         
   1   0   8       2125.55       1982.79        23.70 o                         
   2   0   8         57.01         60.73         3.68 o                         
   3   0   8       1888.53       1857.52        50.89 o                         
   4   0   8        103.90         88.21         5.80 o                         
   5   0   8        159.57        158.43         3.98 o                         
   6   0   8        160.74        168.29         8.08 o                         
   7   0   8          9.05          9.71         4.21 o                         
   8   0   8          7.26         14.83         5.68 o                         
   9   0   8          1.82          1.66         5.20 o                         
   1   1   8        668.29        623.68         4.43 o                         
   2   1   8       1468.36       1385.70        12.01 o                         
   3   1   8         22.42         22.02         2.57 o                         
   4   1   8        324.94        329.64         5.50 o                         
   5   1   8        108.90        104.50         2.84 o                         
   6   1   8          2.29          3.71         3.56 o                         
   7   1   8         28.66         26.13         3.67 o                         
   8   1   8          7.91          4.90         3.08 o                         
   9   1   8          0.07         -2.82         3.29 o                         
   0   2   8         96.12        101.71         4.08 o                         
   1   2   8       1052.45        962.40         5.18 o                         
   2   2   8          3.24          6.51         2.70 o                         
   3   2   8        832.57        847.92         4.81 o                         
   4   2   8         56.83         71.99         2.64 o                         
   5   2   8          0.46          0.33         2.79 o                         
   6   2   8        187.91        178.50         5.84 o                         
   7   2   8         15.19         16.49         3.48 o                         
   8   2   8         23.73         22.07         3.11 o                         
   9   2   8          1.15          5.09         4.03 o                         
   1   3   8       1230.01       1178.41         9.93 o                         
   2   3   8       6424.17       6376.03        43.94 o                         
   3   3   8         83.04         98.51         2.99 o                         
   4   3   8         79.70         83.99         3.13 o                         
   5   3   8         23.04         26.89         2.53 o                         
   6   3   8         74.19         84.08         3.27 o                         
   7   3   8         18.80         16.09         3.38 o                         
   8   3   8          0.86         -1.31         3.13 o                         
   9   3   8          1.10          4.39         3.42 o                         
   0   4   8        496.37        507.38         5.47 o                         
   1   4   8        863.28        826.63         4.82 o                         
   2   4   8        578.01        618.87         5.10 o                         
   3   4   8         74.54         68.13         2.94 o                         
   4   4   8         27.04         29.56         2.70 o                         
   5   4   8          0.00         -2.07         3.10 o                         
   6   4   8         63.02         69.56         3.29 o                         
   7   4   8          1.06          2.63         2.80 o                         
   8   4   8         25.24         35.62         3.83 o                         
   9   4   8         18.36         15.28         3.63 o                         
   1   5   8         40.16         41.43         2.93 o                         
   2   5   8         25.96         28.84         2.63 o                         
   3   5   8          4.12          7.95         2.82 o                         
   4   5   8        238.43        244.03         3.61 o                         
   5   5   8        498.59        532.53         6.63 o                         
   6   5   8         86.74         85.30         4.63 o                         
   7   5   8        125.48        111.61         3.84 o                         
   8   5   8         35.58         38.49         3.33 o                         
   9   5   8          2.57          7.81         4.19 o                         
   0   6   8        349.57        385.13         6.05 o                         
   1   6   8       3021.44       2785.84        23.40 o                         
   2   6   8        177.98        203.49         3.67 o                         
   3   6   8        177.31        169.16         3.55 o                         
   4   6   8         70.31         72.55         3.37 o                         
   5   6   8         99.37         82.44         3.36 o                         
   6   6   8         49.33         45.41         3.57 o                         
   7   6   8         54.73         55.06         3.91 o                         
   8   6   8         63.87         58.40         4.30 o                         
   9   6   8         29.21         21.79         3.70 o                         
   1   7   8        387.05        444.36         4.20 o                         
   2   7   8        139.19        136.45         3.62 o                         
   3   7   8        153.39        148.18         4.01 o                         
   4   7   8         10.39         15.32         3.32 o                         
   5   7   8        199.01        196.38         4.55 o                         
   6   7   8         30.41         34.25         2.67 o                         
   7   7   8         14.39         12.37         3.39 o                         
   8   7   8         33.84         30.27         3.43 o                         
   9   7   8          2.82          5.23         3.86 o                         
   0   8   8        297.06        200.10         4.49 o                         
   1   8   8         67.16         57.29         2.90 o                         
   2   8   8        203.52        220.68         5.80 o                         
   3   8   8         53.65         64.38         3.68 o                         
   4   8   8        252.42        250.56         4.07 o                         
   5   8   8         12.30         15.43         3.34 o                         
   6   8   8          3.65          9.90         3.40 o                         
   7   8   8         62.74         60.95         3.96 o                         
   8   8   8          5.26          8.74         3.54 o                         
   9   8   8          1.41          0.72         3.88 o                         
   1   9   8         55.27         55.60         2.94 o                         
   2   9   8         16.84         17.03         2.93 o                         
   3   9   8         10.43         11.60         3.61 o                         
   4   9   8         73.71         78.95         3.56 o                         
   5   9   8         70.64         85.79         3.93 o                         
   6   9   8          0.28          5.84         3.51 o                         
   7   9   8          1.79          4.88         3.33 o                         
   8   9   8          2.03          3.07         3.41 o                         
   0  10   8         11.46          8.58         3.91 o                         
   1  10   8          0.06          1.58         2.66 o                         
   2  10   8          5.56          6.24         3.45 o                         
   3  10   8         50.37         60.27         3.47 o                         
   4  10   8         29.19         28.73         3.64 o                         
   5  10   8          0.00          1.04         3.35 o                         
   6  10   8         17.00         17.19         3.27 o                         
   7  10   8         16.04         16.65         3.99 o                         
   8  10   8          0.03          1.26         3.77 o                         
   1  11   8          5.06          5.17         2.68 o                         
   2  11   8         30.16         31.05         3.70 o                         
   3  11   8         79.40         86.02         4.65 o                         
   4  11   8        115.75        121.08         3.74 o                         
   5  11   8          2.64          4.83         3.77 o                         
   6  11   8          7.58         10.50         3.29 o                         
   7  11   8          1.43          1.12         4.34 o                         
   8  11   8          3.91          3.14         4.02 o                         
   0  12   8          1.73         -1.81         3.41 o                         
   1  12   8         60.36         61.29         2.60 o                         
   2  12   8          7.05          7.77         3.28 o                         
   3  12   8        101.35        104.53         4.04 o                         
   4  12   8         90.32         82.55         3.74 o                         
   5  12   8         10.49          6.35         3.56 o                         
   6  12   8         37.65         33.43         4.27 o                         
   7  12   8          0.00          1.02         3.99 o                         
   1  13   8         41.78         43.29         2.93 o                         
   2  13   8          0.90          4.10         2.93 o                         
   3  13   8          0.54          2.30         3.59 o                         
   4  13   8         45.68         37.07         4.00 o                         
   5  13   8         18.07         20.87         4.18 o                         
   6  13   8          3.08          3.28         3.75 o                         
   7  13   8          0.06          5.04         4.14 o                         
   0  14   8        252.99        221.71         5.00 o                         
   1  14   8         40.99         33.44         3.07 o                         
   2  14   8          6.95          9.82         3.07 o                         
   3  14   8          0.04          2.92         3.16 o                         
   4  14   8          8.83         12.60         3.90 o                         
   5  14   8         12.10         13.67         4.18 o                         
   6  14   8          0.06          3.90         3.95 o                         
   7  14   8          4.75          4.69         4.98 o                         
   1  15   8         15.40         21.60         3.37 o                         
   2  15   8         87.24         97.69         3.84 o                         
   3  15   8          6.11          7.90         3.14 o                         
   4  15   8          1.33          3.94         3.69 o                         
   5  15   8          1.56          5.38         3.87 o                         
   6  15   8          0.83          3.49         4.20 o                         
   0  16   8          7.50          6.83         5.24 o                         
   1  16   8         62.52         58.59         3.44 o                         
   2  16   8         20.84         25.38         3.72 o                         
   3  16   8          7.37          7.20         3.78 o                         
   4  16   8         30.10         33.88         3.73 o                         
   5  16   8          3.36          4.91         3.77 o                         
   6  16   8          4.86         10.02         4.13 o                         
   1  17   8          0.17          3.09         3.51 o                         
   2  17   8         18.06         16.34         4.04 o                         
   3  17   8          0.16          3.25         3.52 o                         
   4  17   8         13.84         12.10         3.75 o                         
   5  17   8          1.37          0.51         3.91 o                         
   0  18   8          0.12         -2.45         5.77 o                         
   1  18   8          0.01          1.22         3.95 o                         
   2  18   8          0.72         -0.40         3.73 o                         
   3  18   8         10.37          9.35         3.84 o                         
   4  18   8          6.75          8.13         3.98 o                         
   1  19   8          1.42          6.79         4.28 o                         
   2  19   8          3.14          1.83         3.97 o                         
   3  19   8          3.30         -0.09         4.22 o                         
   0  20   8         17.88         16.73         6.59 o                         
   1  20   8          3.67          5.57         4.91 o                         
   2  20   8          1.02          0.98        10.04 o                         
   1   1   9       1451.34       1332.85         8.61 o                         
   2   1   9          7.62          1.90         2.29 o                         
   3   1   9        193.45        256.58         3.50 o                         
   4   1   9        727.77        756.22         9.21 o                         
   5   1   9         14.86         22.57         2.76 o                         
   6   1   9          9.55         11.93         2.91 o                         
   7   1   9         40.48         39.30         3.12 o                         
   8   1   9          0.14          1.54         3.08 o                         
   9   1   9         23.20         21.40         3.49 o                         
   0   2   9       2079.91       1871.33        11.43 o                         
   1   2   9        186.44        198.10         3.10 o                         
   2   2   9        368.36        336.98         3.49 o                         
   3   2   9       2458.35       2391.97        19.49 o                         
   4   2   9         68.82         76.41         2.69 o                         
   5   2   9        217.65        215.72         3.14 o                         
   6   2   9         56.03         68.68         2.77 o                         
   7   2   9          3.89          6.41         2.63 o                         
   8   2   9         45.06         42.11         3.55 o                         
   9   2   9         13.06         11.89         3.52 o                         
   1   3   9        540.09        572.37         5.15 o                         
   2   3   9        267.30        260.02         3.55 o                         
   3   3   9        857.03        921.22        16.63 o                         
   4   3   9        764.09        758.89         8.19 o                         
   5   3   9          0.85          1.33         2.66 o                         
   6   3   9        116.60        126.13         4.44 o                         
   7   3   9          0.41          4.32         2.69 o                         
   8   3   9         52.93         49.21         3.62 o                         
   9   3   9          8.68         11.71         3.47 o                         
   0   4   9         69.96         65.10         3.81 o                         
   1   4   9         12.06         15.75         2.28 o                         
   2   4   9         99.25         99.29         2.58 o                         
   3   4   9         73.23         62.76         2.65 o                         
   4   4   9        135.47        143.25         3.25 o                         
   5   4   9          8.42         10.55         2.74 o                         
   6   4   9         42.53         43.82         2.90 o                         
   7   4   9         16.36         18.25         3.29 o                         
   8   4   9         42.01         52.43         3.68 o                         
   9   4   9         10.56          6.03         3.85 o                         
   1   5   9       1012.14        958.14         5.53 o                         
   2   5   9       1367.93       1374.70        13.49 o                         
   3   5   9         14.58         23.91         3.26 o                         
   4   5   9         11.88         15.33         2.81 o                         
   5   5   9         41.15         38.77         2.91 o                         
   6   5   9          8.17         12.87         2.58 o                         
   7   5   9          0.27          3.35         3.01 o                         
   8   5   9         25.94         20.34         4.07 o                         
   9   5   9          4.29          1.67         3.91 o                         
   0   6   9       1020.79       1056.72        22.76 o                         
   1   6   9        755.90        849.22         6.58 o                         
   2   6   9        630.72        668.38         7.65 o                         
   3   6   9         49.45         51.01         3.35 o                         
   4   6   9        122.33        131.94         3.36 o                         
   5   6   9          1.85          3.02         3.04 o                         
   6   6   9          2.46          4.64         2.51 o                         
   7   6   9         25.29         22.20         2.87 o                         
   8   6   9          0.97          7.13         3.40 o                         
   9   6   9         10.28          4.84         4.00 o                         
   1   7   9         38.40         31.54         2.68 o                         
   2   7   9          5.46         13.97         3.10 o                         
   3   7   9        133.36        141.27         4.63 o                         
   4   7   9        129.93        139.12         4.66 o                         
   5   7   9         52.86         51.13         3.16 o                         
   6   7   9          6.18          7.62         3.35 o                         
   7   7   9         86.69         94.62         3.74 o                         
   8   7   9          0.00         -1.42         3.30 o                         
   9   7   9          8.93          4.91         3.92 o                         
   0   8   9        385.54        429.37        11.10 o                         
   1   8   9        159.68        175.41         3.63 o                         
   2   8   9        193.12        201.58         3.47 o                         
   3   8   9        125.09        135.80         3.63 o                         
   4   8   9         10.61         17.12         3.23 o                         
   5   8   9        150.34        153.76         3.60 o                         
   6   8   9          2.34          0.76         3.00 o                         
   7   8   9        192.59        163.05         6.96 o                         
   8   8   9          2.71          6.75         3.94 o                         
   1   9   9        361.00        349.06         4.56 o                         
   2   9   9         38.77         36.02         3.61 o                         
   3   9   9        118.46        115.90         3.71 o                         
   4   9   9        191.50        198.43         3.94 o                         
   5   9   9          0.30         -0.93         3.03 o                         
   6   9   9         58.79         62.68         3.56 o                         
   7   9   9          7.69          6.63         3.82 o                         
   8   9   9          8.78          7.35         3.75 o                         
   0  10   9        247.00        241.68         6.56 o                         
   1  10   9        100.43        108.84         3.31 o                         
   2  10   9         16.90         16.71         3.23 o                         
   3  10   9         41.67         43.73         3.92 o                         
   4  10   9        146.26        144.74         4.11 o                         
   5  10   9         27.97         29.60         3.49 o                         
   6  10   9         92.07         79.34         3.69 o                         
   7  10   9         15.33         13.48         3.69 o                         
   8  10   9          0.08          2.15         3.86 o                         
   1  11   9        108.53        113.69         3.42 o                         
   2  11   9        199.55        181.41         6.59 o                         
   3  11   9         14.38         17.41         3.77 o                         
   4  11   9          3.70          7.95         3.35 o                         
   5  11   9          7.04          7.00         3.88 o                         
   6  11   9          0.15          0.50         4.09 o                         
   7  11   9          2.23          6.55         4.38 o                         
   8  11   9          0.44          5.96         4.39 o                         
   0  12   9          9.74          9.81         3.80 o                         
   1  12   9         33.60         32.90         2.88 o                         
   2  12   9        178.46        146.40         3.67 o                         
   3  12   9         64.54         66.66         3.95 o                         
   4  12   9         55.58         56.82         4.11 o                         
   5  12   9          2.15          6.51         3.53 o                         
   6  12   9          0.11          4.62         4.15 o                         
   7  12   9          1.85          4.51         3.70 o                         
   1  13   9         84.70         86.73         3.02 o                         
   2  13   9         89.97         77.43         3.55 o                         
   3  13   9          0.12          0.29         3.79 o                         
   4  13   9          1.12          4.98         3.52 o                         
   5  13   9         72.44         68.47         4.00 o                         
   6  13   9         18.07         14.53         3.99 o                         
   7  13   9          9.75         11.66         4.71 o                         
   0  14   9        161.32        149.35         4.55 o                         
   1  14   9         54.00         49.44         3.31 o                         
   2  14   9          6.56          6.40         3.46 o                         
   3  14   9          7.82         11.23         3.91 o                         
   4  14   9          2.39          4.64         3.29 o                         
   5  14   9          8.56          5.81         3.49 o                         
   6  14   9         22.59         22.07         4.18 o                         
   7  14   9          1.85          4.64         5.52 o                         
   1  15   9         12.19         11.23         3.30 o                         
   2  15   9          0.00          0.81         3.19 o                         
   3  15   9         14.42         16.83         3.37 o                         
   4  15   9         21.96         25.28         3.25 o                         
   5  15   9          0.45         -1.67         4.31 o                         
   6  15   9          2.13          4.20         4.21 o                         
   0  16   9          0.09          6.35         3.88 o                         
   1  16   9         22.97         18.09         3.03 o                         
   2  16   9          4.55          7.15         3.40 o                         
   3  16   9          2.55          6.64         3.77 o                         
   4  16   9         20.73         16.46         4.01 o                         
   5  16   9          1.17          5.58         3.83 o                         
   1  17   9         22.70         20.56         3.14 o                         
   2  17   9          3.82          8.30         3.96 o                         
   3  17   9         13.29         14.06         4.01 o                         
   4  17   9          8.09          9.26         4.16 o                         
   5  17   9          0.01         -3.75         4.08 o                         
   0  18   9          6.59          4.54         5.92 o                         
   1  18   9         23.72         26.44         3.98 o                         
   2  18   9          0.08          0.42         3.79 o                         
   3  18   9         22.66         18.91         4.31 o                         
   4  18   9          1.20          3.14         4.39 o                         
   1  19   9          0.26          2.18         4.59 o                         
   2  19   9         14.12         15.14         4.53 o                         
   3  19   9          4.25          8.17         4.58 o                         
   0  20   9          0.29          6.64         6.90 o                         
   1  20   9          0.29          7.15         4.98 o                         
   0   0  10       3368.86       3290.30        92.19 o                         
   1   0  10       5398.44       5045.58        43.32 o                         
   2   0  10       1534.06       1443.46        12.45 o                         
   3   0  10        286.60        293.02         4.64 o                         
   4   0  10        123.51        149.52         4.19 o                         
   5   0  10        268.59        277.81         8.58 o                         
   6   0  10         49.66         48.49         6.04 o                         
   7   0  10        262.02        253.81         5.32 o                         
   8   0  10         16.56         18.37         4.72 o                         
   9   0  10          5.53         10.17         5.23 o                         
   1   1  10       1485.77       1498.53         9.08 o                         
   2   1  10        524.95        524.63         3.80 o                         
   3   1  10        862.53        883.07        11.85 o                         
   4   1  10         49.54         56.02         2.62 o                         
   5   1  10         34.33         40.07         2.52 o                         
   6   1  10        180.47        177.68         3.74 o                         
   7   1  10          2.45          4.88         2.91 o                         
   8   1  10         44.77         48.97         3.46 o                         
   9   1  10          2.32          2.76         3.50 o                         
   0   2  10        140.88        138.52         4.01 o                         
   1   2  10       1588.31       1621.81         9.70 o                         
   2   2  10        145.06        132.24         2.77 o                         
   3   2  10        106.86        126.69         2.88 o                         
   4   2  10         16.77         26.68         2.29 o                         
   5   2  10         71.19         71.38         2.67 o                         
   6   2  10        170.19        174.84         3.16 o                         
   7   2  10          4.34          7.39         3.13 o                         
   8   2  10         81.71         75.76         3.36 o                         
   9   2  10         19.84         15.83         3.31 o                         
   1   3  10        704.04        749.44         4.68 o                         
   2   3  10         35.08         50.55         2.60 o                         
   3   3  10         92.62         83.65         2.92 o                         
   4   3  10        506.10        508.36         7.45 o                         
   5   3  10        213.86        203.96         3.44 o                         
   6   3  10         17.58         14.75         3.00 o                         
   7   3  10          0.21          3.75         3.26 o                         
   8   3  10          0.12          2.72         3.15 o                         
   9   3  10          8.67         11.04         3.38 o                         
   0   4  10         13.26          7.76         3.28 o                         
   1   4  10        282.51        255.34         3.03 o                         
   2   4  10        318.48        310.59         4.01 o                         
   3   4  10        109.97        114.63         2.68 o                         
   4   4  10        305.57        311.38         3.56 o                         
   5   4  10          0.90          1.37         2.73 o                         
   6   4  10         49.67         53.06         3.19 o                         
   7   4  10         13.53         18.67         2.84 o                         
   8   4  10         16.98         17.70         2.97 o                         
   9   4  10         10.57          4.80         3.56 o                         
   1   5  10        922.14        964.85         6.95 o                         
   2   5  10        953.45        901.93         6.50 o                         
   3   5  10        108.74        106.29         3.28 o                         
   4   5  10          6.11          7.69         3.06 o                         
   5   5  10         42.37         38.85         2.88 o                         
   6   5  10         21.20         21.58         2.86 o                         
   7   5  10          0.96          8.10         3.20 o                         
   8   5  10          1.99          4.29         3.30 o                         
   9   5  10          1.59          4.80         3.66 o                         
   0   6  10        275.97        227.36         8.39 o                         
   1   6  10         57.72         54.88         2.98 o                         
   2   6  10         21.61         22.82         2.65 o                         
   3   6  10         33.01         29.59         3.62 o                         
   4   6  10          0.01         -0.33         2.73 o                         
   5   6  10         32.24         30.24         2.79 o                         
   6   6  10         83.52         83.27         3.43 o                         
   7   6  10         13.87          9.75         3.05 o                         
   8   6  10         21.35         17.20         3.54 o                         
   9   6  10          1.45         -0.18         4.03 o                         
   1   7  10       1719.30       1678.81        10.87 o                         
   2   7  10          0.13          2.39         2.97 o                         
   3   7  10        263.86        264.51         6.68 o                         
   4   7  10        230.41        203.73         3.67 o                         
   5   7  10         65.64         72.68         3.53 o                         
   6   7  10         58.16         65.13         3.06 o                         
   7   7  10         65.28         73.72         3.81 o                         
   8   7  10          3.09         -0.38         3.56 o                         
   9   7  10         17.39          9.75         3.67 o                         
   0   8  10        379.03        380.43         9.76 o                         
   1   8  10        118.68        120.70         3.18 o                         
   2   8  10        491.09        482.91         8.26 o                         
   3   8  10        142.84        146.57         4.38 o                         
   4   8  10         54.24         51.24         3.21 o                         
   5   8  10         12.74         17.46         3.26 o                         
   6   8  10         19.76         16.99         3.27 o                         
   7   8  10         67.55         60.73         3.60 o                         
   8   8  10          0.53          3.74         3.56 o                         
   1   9  10          5.95          8.82         2.72 o                         
   2   9  10          8.30         14.00         3.10 o                         
   3   9  10        112.05         94.16         3.95 o                         
   4   9  10          0.23          1.49         3.68 o                         
   5   9  10        143.33        143.91         3.92 o                         
   6   9  10         63.07         65.33         4.20 o                         
   7   9  10          0.56          6.94         3.83 o                         
   8   9  10         21.57         16.45         3.54 o                         
   0  10  10        467.23        441.80         8.18 o                         
   1  10  10          2.15          3.90         2.82 o                         
   2  10  10         18.07         20.17         3.58 o                         
   3  10  10        241.33        229.91         4.41 o                         
   4  10  10          0.55          3.33         3.71 o                         
   5  10  10        108.72        105.05         4.27 o                         
   6  10  10          5.14          5.32         3.52 o                         
   7  10  10          9.41         12.14         4.37 o                         
   8  10  10          6.15          6.55         4.80 o                         
   1  11  10        166.66        176.24         5.10 o                         
   2  11  10          0.52         -1.63         3.60 o                         
   3  11  10        191.24        187.44         4.22 o                         
   4  11  10        176.56        158.47         4.88 o                         
   5  11  10         25.85         29.89         3.46 o                         
   6  11  10         11.53         14.51         4.14 o                         
   7  11  10          0.00          3.43         4.63 o                         
   8  11  10          0.38          3.26         4.38 o                         
   0  12  10          9.93         14.55         3.88 o                         
   1  12  10         28.32         22.99         2.66 o                         
   2  12  10         26.30         27.13         3.77 o                         
   3  12  10         58.82         56.75         3.56 o                         
   4  12  10         99.75        105.38         4.25 o                         
   5  12  10          5.47          7.92         4.06 o                         
   6  12  10         28.91         23.66         3.95 o                         
   7  12  10          9.35          3.30         4.16 o                         
   1  13  10         19.83         24.49         2.69 o                         
   2  13  10        121.15         98.47         4.88 o                         
   3  13  10         22.52         22.16         3.84 o                         
   4  13  10          0.11          4.46         4.03 o                         
   5  13  10          5.19          4.77         3.75 o                         
   6  13  10          1.87          4.58         4.49 o                         
   7  13  10          5.56          1.51         4.42 o                         
   0  14  10          2.97         -0.63         4.18 o                         
   1  14  10         11.38         11.53         2.80 o                         
   2  14  10         20.47         20.37         3.47 o                         
   3  14  10          5.04          4.84         3.55 o                         
   4  14  10          6.21          5.61         3.31 o                         
   5  14  10          0.26          9.09         4.32 o                         
   6  14  10          2.97         10.78         4.21 o                         
   1  15  10          0.11          2.38         2.93 o                         
   2  15  10         26.99         20.07         2.91 o                         
   3  15  10          0.10          1.10         3.59 o                         
   4  15  10          8.15          8.56         3.83 o                         
   5  15  10          1.14          4.40         4.50 o                         
   6  15  10          9.67         14.41         4.91 o                         
   0  16  10          0.28          7.16         4.67 o                         
   1  16  10          0.17          1.52         3.32 o                         
   2  16  10         18.64         24.97         3.80 o                         
   3  16  10          4.25          5.13         3.77 o                         
   4  16  10         10.31         11.43         3.72 o                         
   5  16  10         22.41         23.10         4.26 o                         
   1  17  10         11.60         11.72         3.57 o                         
   2  17  10          4.82          7.63         3.52 o                         
   3  17  10         13.80         15.61         3.71 o                         
   4  17  10          6.05          5.28         3.85 o                         
   5  17  10          0.04         -3.19         3.78 o                         
   0  18  10          3.05          6.62         6.17 o                         
   1  18  10         10.52         11.74         4.23 o                         
   2  18  10          0.11         -0.01         4.25 o                         
   3  18  10          3.34          2.56         4.28 o                         
   4  18  10          3.01          5.48         4.05 o                         
   1  19  10          0.08          2.24         4.31 o                         
   2  19  10          1.40          2.74         3.99 o                         
   3  19  10          1.92          6.53         4.51 o                         
   0  20  10          3.07          2.70         5.77 o                         
   1   1  11        442.71        459.00         3.82 o                         
   2   1  11       2342.19       2423.60        18.01 o                         
   3   1  11         35.58         38.04         2.67 o                         
   4   1  11         23.34         26.41         2.66 o                         
   5   1  11         76.35         78.77         3.31 o                         
   6   1  11         31.89         31.16         2.87 o                         
   7   1  11          0.96          1.98         2.92 o                         
   8   1  11          0.12          2.95         2.92 o                         
   9   1  11          0.02          1.17         3.50 o                         
   0   2  11         73.17         84.80         3.96 o                         
   1   2  11       7522.21       7725.42        51.69 o                         
   2   2  11         84.59         63.39         2.65 o                         
   3   2  11        658.63        598.97         5.79 o                         
   4   2  11        189.41        186.90         4.37 o                         
   5   2  11          0.05          1.24         2.67 o                         
   6   2  11        336.73        344.65         3.86 o                         
   7   2  11         50.39         59.92         3.41 o                         
   8   2  11         34.98         34.35         3.39 o                         
   9   2  11          5.56          6.81         3.84 o                         
   1   3  11        133.27        108.36         2.80 o                         
   2   3  11         52.83         52.65         2.53 o                         
   3   3  11        296.61        325.26         3.60 o                         
   4   3  11         60.03         59.95         2.68 o                         
   5   3  11          1.46          1.80         2.91 o                         
   6   3  11         33.04         33.61         2.91 o                         
   7   3  11         86.62         83.38         3.47 o                         
   8   3  11          7.99          7.23         3.01 o                         
   9   3  11         12.72         11.22         3.62 o                         
   0   4  11        248.77        309.59         4.20 o                         
   1   4  11          3.78          3.48         2.27 o                         
   2   4  11        162.48        169.19         3.09 o                         
   3   4  11        527.77        562.09         5.09 o                         
   4   4  11         52.67         48.96         2.52 o                         
   5   4  11          4.92          5.78         2.79 o                         
   6   4  11         15.54         13.25         2.80 o                         
   7   4  11         45.61         42.39         3.21 o                         
   8   4  11          0.46         -0.64         3.24 o                         
   9   4  11          0.91          2.63         3.19 o                         
   1   5  11         37.62         32.69         2.61 o                         
   2   5  11         33.55         24.69         2.51 o                         
   3   5  11          0.00          3.11         2.80 o                         
   4   5  11        155.23        176.06         3.61 o                         
   5   5  11          9.06          8.65         2.80 o                         
   6   5  11         85.22         87.18         3.00 o                         
   7   5  11         22.07         19.30         2.99 o                         
   8   5  11          1.19          2.40         3.54 o                         
   9   5  11          2.56          3.94         3.75 o                         
   0   6  11         81.60         82.69         4.10 o                         
   1   6  11        319.02        324.36         5.27 o                         
   2   6  11          1.11          5.67         3.08 o                         
   3   6  11        189.63        200.98         3.70 o                         
   4   6  11         61.50         69.74         3.18 o                         
   5   6  11          2.43          2.20         2.91 o                         
   6   6  11         28.55         26.94         3.34 o                         
   7   6  11         48.68         46.14         3.37 o                         
   8   6  11          0.20          3.80         3.11 o                         
   9   6  11          1.30          3.95         3.62 o                         
   1   7  11        238.49        211.34         3.20 o                         
   2   7  11         78.60         80.72         3.31 o                         
   3   7  11        151.45        132.51         3.98 o                         
   4   7  11         82.07         73.07         3.48 o                         
   5   7  11          5.14          7.13         3.44 o                         
   6   7  11         75.86         79.22         3.71 o                         
   7   7  11          0.16          4.57         3.09 o                         
   8   7  11          1.56          1.34         3.54 o                         
   0   8  11        322.79        297.81         4.99 o                         
   1   8  11         37.18         32.15         2.75 o                         
   2   8  11         14.83         11.11         2.91 o                         
   3   8  11        240.43        223.90         4.23 o                         
   4   8  11        118.22        123.00         4.03 o                         
   5   8  11          6.19          5.35         3.28 o                         
   6   8  11          3.39          5.12         3.34 o                         
   7   8  11          0.16          2.22         3.76 o                         
   8   8  11          0.42          2.01         4.09 o                         
   1   9  11         70.49         68.40         3.08 o                         
   2   9  11         34.23         27.98         2.71 o                         
   3   9  11         20.71         25.35         5.23 o                         
   4   9  11         60.05         70.54         3.86 o                         
   5   9  11        232.62        231.96         7.74 o                         
   6   9  11          1.44         -0.06         3.29 o                         
   7   9  11         22.52         23.78         3.91 o                         
   8   9  11         17.47         14.13         3.72 o                         
   0  10  11          8.47          7.65         3.77 o                         
   1  10  11         39.00         35.42         2.75 o                         
   2  10  11          1.81          6.66         2.94 o                         
   3  10  11        108.36        105.89         4.10 o                         
   4  10  11         16.82         12.81         3.13 o                         
   5  10  11          0.61          7.00         4.67 o                         
   6  10  11         10.30         16.81         3.70 o                         
   7  10  11          3.81          8.73         4.38 o                         
   8  10  11         17.36         12.70         4.32 o                         
   1  11  11          5.95          6.30         3.05 o                         
   2  11  11         13.69         16.33         3.65 o                         
   3  11  11        155.29        160.23         4.26 o                         
   4  11  11        131.28        132.54         7.36 o                         
   5  11  11         78.21         66.24         3.84 o                         
   6  11  11         21.70         20.60         3.44 o                         
   7  11  11          0.58          4.18         4.03 o                         
   0  12  11         29.42         27.60         4.04 o                         
   1  12  11         29.64         35.86         3.17 o                         
   2  12  11         16.66         20.08         4.76 o                         
   3  12  11          0.67          0.31         3.21 o                         
   4  12  11         29.93         30.07         4.03 o                         
   5  12  11         35.01         33.59         4.28 o                         
   6  12  11          6.62          6.38         3.47 o                         
   7  12  11         10.07         17.71         4.64 o                         
   1  13  11          5.95         12.26         3.09 o                         
   2  13  11         21.09         24.72         3.23 o                         
   3  13  11          9.98         12.47         3.88 o                         
   4  13  11         23.63         21.48         3.75 o                         
   5  13  11          1.26          4.24         3.44 o                         
   6  13  11          3.30          7.47         4.50 o                         
   7  13  11          0.81          1.02         4.89 o                         
   0  14  11         21.97         26.01         4.30 o                         
   1  14  11          0.03         -0.16         3.31 o                         
   2  14  11          0.16          2.51         2.95 o                         
   3  14  11          8.15          7.04         4.06 o                         
   4  14  11         23.24         30.68         4.60 o                         
   5  14  11          0.01         -0.67         3.94 o                         
   6  14  11          5.62          7.44         4.62 o                         
   1  15  11          4.87          7.58         3.54 o                         
   2  15  11          8.58          6.44         3.66 o                         
   3  15  11          5.05          6.67         3.66 o                         
   4  15  11          0.00          2.54         4.24 o                         
   5  15  11          0.00          1.09         3.72 o                         
   6  15  11          0.07          2.13         5.24 o                         
   0  16  11          0.06          1.54         4.65 o                         
   1  16  11          9.34         12.01         3.55 o                         
   2  16  11          6.88         11.03         3.49 o                         
   3  16  11         25.46         25.91         3.66 o                         
   4  16  11          0.12          4.05         3.74 o                         
   5  16  11         10.13         18.70         4.30 o                         
   1  17  11          3.70          4.10         3.93 o                         
   2  17  11         15.46         13.59         4.04 o                         
   3  17  11          3.10          3.58         4.20 o                         
   4  17  11          2.52          5.82         4.21 o                         
   0  18  11         42.28         39.48         5.91 o                         
   1  18  11          9.29         13.95         4.28 o                         
   2  18  11          1.80         -2.33         3.93 o                         
   3  18  11         14.10         14.63         4.35 o                         
   4  18  11          6.43          9.87         7.08 o                         
   1  19  11          8.45          8.70         4.57 o                         
   2  19  11          7.62          8.61         4.07 o                         
   0   0  12      14602.79      14788.42       581.87 o                         
   1   0  12        195.24        267.88         5.62 o                         
   2   0  12       2407.14       2498.42        24.07 o                         
   3   0  12       1697.98       1673.28        43.58 o                         
   4   0  12         82.56         96.09         4.54 o                         
   5   0  12        614.53        687.93        15.88 o                         
   6   0  12         75.38         82.81         8.14 o                         
   7   0  12        458.56        438.33        42.47 o                         
   8   0  12         15.56         13.93         4.29 o                         
   9   0  12         79.95         50.28         5.77 o                         
   1   1  12        259.67        240.04         3.24 o                         
   2   1  12         28.58         34.15         2.26 o                         
   3   1  12        235.63        239.02         4.98 o                         
   4   1  12        671.16        653.52         7.33 o                         
   5   1  12          0.49          3.40         2.89 o                         
   6   1  12         40.90         46.51         2.73 o                         
   7   1  12         21.92         24.05         2.83 o                         
   8   1  12         30.52         30.61         3.33 o                         
   9   1  12          3.38          2.42         3.79 o                         
   0   2  12         64.11         82.15         3.55 o                         
   1   2  12          0.77          3.72         2.58 o                         
   2   2  12        240.53        216.43         2.92 o                         
   3   2  12        264.94        248.83         3.80 o                         
   4   2  12        133.23        135.19         4.67 o                         
   5   2  12        174.37        169.65         4.39 o                         
   6   2  12          1.13          4.25         3.34 o                         
   7   2  12         50.68         51.67         3.15 o                         
   8   2  12          9.40          8.76         3.31 o                         
   9   2  12          4.24         -0.04         3.63 o                         
   1   3  12          0.02          0.87         2.30 o                         
   2   3  12          3.33          1.60         2.07 o                         
   3   3  12          8.92          8.61         2.60 o                         
   4   3  12        598.92        597.94         9.43 o                         
   5   3  12          0.42          0.04         2.54 o                         
   6   3  12         29.05         34.11         2.67 o                         
   7   3  12          0.94          4.83         2.99 o                         
   8   3  12          1.44          0.72         3.83 o                         
   9   3  12          2.86          7.14         4.14 o                         
   0   4  12          0.28         -0.45         3.01 o                         
   1   4  12          0.17          2.79         2.25 o                         
   2   4  12         10.04          6.40         2.11 o                         
   3   4  12        260.18        236.33         3.27 o                         
   4   4  12         26.74         22.86         3.01 o                         
   5   4  12          0.03          3.77         2.81 o                         
   6   4  12         11.87          9.39         2.52 o                         
   7   4  12         14.35         14.36         3.11 o                         
   8   4  12          1.95          3.60         3.32 o                         
   9   4  12          2.04          2.32         4.05 o                         
   1   5  12         15.85         14.11         2.15 o                         
   2   5  12          3.26          2.71         2.44 o                         
   3   5  12         39.98         51.17         2.92 o                         
   4   5  12          7.37         11.01         2.89 o                         
   5   5  12        114.10        112.68         3.46 o                         
   6   5  12          4.96          5.29         2.55 o                         
   7   5  12          2.14          5.32         2.69 o                         
   8   5  12          2.05          2.21         3.47 o                         
   9   5  12          4.58          4.67         3.76 o                         
   0   6  12        136.78        172.02         4.92 o                         
   1   6  12          0.15          1.76         2.44 o                         
   2   6  12         23.03         29.57         2.90 o                         
   3   6  12         39.65         45.26         3.04 o                         
   4   6  12        150.91        143.25         3.56 o                         
   5   6  12          0.64          5.38         3.27 o                         
   6   6  12          8.48         14.35         2.95 o                         
   7   6  12         19.35         16.43         3.65 o                         
   8   6  12         25.57         22.93         3.40 o                         
   1   7  12        100.33         97.36         2.97 o                         
   2   7  12         13.25         18.08         2.91 o                         
   3   7  12          0.10          0.61         3.52 o                         
   4   7  12        202.83        196.83         3.82 o                         
   5   7  12        163.87        159.53         3.72 o                         
   6   7  12         19.08         23.35         3.25 o                         
   7   7  12          0.05          2.50         3.06 o                         
   8   7  12          0.50          2.06         3.66 o                         
   0   8  12        332.54        316.25         5.72 o                         
   1   8  12        269.55        285.35         3.53 o                         
   2   8  12         60.88         61.84         3.06 o                         
   3   8  12         17.75         15.50         3.07 o                         
   4   8  12        128.26        121.91         4.45 o                         
   5   8  12         41.56         46.40         3.87 o                         
   6   8  12         50.92         51.57         3.76 o                         
   7   8  12         17.32         15.30         3.99 o                         
   8   8  12          3.10          6.46         4.20 o                         
   1   9  12         53.41         46.81         3.06 o                         
   2   9  12        209.73        199.95         4.71 o                         
   3   9  12        118.69        125.85         3.71 o                         
   4   9  12         21.91         20.94         3.12 o                         
   5   9  12          6.09          7.88         3.08 o                         
   6   9  12          6.81          8.61         2.85 o                         
   7   9  12          1.07          0.84         4.30 o                         
   8   9  12          4.38          6.68         4.23 o                         
   0  10  12          0.51          2.03         4.34 o                         
   1  10  12         90.26         89.64         3.21 o                         
   2  10  12         27.13         21.33         3.09 o                         
   3  10  12        548.87        534.80         9.66 o                         
   4  10  12         34.73         28.67         5.03 o                         
   5  10  12         56.23         55.03         3.61 o                         
   6  10  12          3.02          5.17         3.42 o                         
   7  10  12          7.66          5.61         4.42 o                         
   8  10  12          0.66          1.22         4.37 o                         
   1  11  12        168.42        161.56         3.54 o                         
   2  11  12         29.17         24.90         3.42 o                         
   3  11  12         49.93         54.90         4.07 o                         
   4  11  12          0.19         -0.03         3.59 o                         
   5  11  12          2.08          3.56         3.31 o                         
   6  11  12         12.43         10.45         4.35 o                         
   7  11  12          4.95          4.31         3.79 o                         
   0  12  12         46.68         43.69         3.80 o                         
   1  12  12         70.65         65.06         3.32 o                         
   2  12  12         22.22         25.15         3.52 o                         
   3  12  12         21.50         21.38         3.07 o                         
   4  12  12         75.35         81.32         5.78 o                         
   5  12  12          0.73          1.10         3.72 o                         
   6  12  12          0.06         -0.89         3.98 o                         
   7  12  12          0.89          3.53         4.25 o                         
   1  13  12         45.85         49.22         3.09 o                         
   2  13  12         31.27         34.22         3.94 o                         
   3  13  12          6.59         14.40         3.94 o                         
   4  13  12          1.05          2.84         5.09 o                         
   5  13  12         48.59         47.37         4.00 o                         
   6  13  12          3.47          4.36         4.04 o                         
   7  13  12          0.30         -0.80         3.68 o                         
   0  14  12         17.32         18.86         3.96 o                         
   1  14  12          3.65          6.41         2.83 o                         
   2  14  12          3.80          3.08         3.97 o                         
   3  14  12         17.10         15.30         3.80 o                         
   4  14  12          8.98         14.87         4.31 o                         
   5  14  12          0.70          5.08         4.44 o                         
   6  14  12          1.68          3.78         3.57 o                         
   1  15  12          5.44          7.99         3.51 o                         
   2  15  12          0.05         -1.37         3.13 o                         
   3  15  12          3.87          3.53         3.83 o                         
   4  15  12         23.71         31.86         3.94 o                         
   5  15  12          0.00          6.91         4.12 o                         
   6  15  12          2.54          4.67         4.88 o                         
   0  16  12         10.38         11.64         4.91 o                         
   1  16  12          5.48         10.06         3.30 o                         
   2  16  12          0.05          1.24         3.84 o                         
   3  16  12          0.99          4.26         3.76 o                         
   4  16  12          7.99         11.34         4.04 o                         
   5  16  12          0.30          0.12         4.87 o                         
   1  17  12          0.60         -0.95         4.07 o                         
   2  17  12          3.61          2.86         4.09 o                         
   3  17  12          0.03         -0.32         3.72 o                         
   4  17  12          5.54          7.10         3.65 o                         
   0  18  12         73.51         66.26         6.24 o                         
   1  18  12         11.71         15.70         4.39 o                         
   2  18  12          1.96          4.25         3.83 o                         
   3  18  12         10.30         12.59         4.12 o                         
   1  19  12          0.00          3.66         4.75 o                         
   2  19  12          3.41          7.20         4.30 o                         
   1   1  13        344.16        303.13         3.13 o                         
   2   1  13        777.15        711.49         7.78 o                         
   3   1  13         34.00         24.55         2.73 o                         
   4   1  13         66.91         67.28         2.78 o                         
   5   1  13        200.45        201.48         4.34 o                         
   6   1  13          2.40          4.51         2.62 o                         
   7   1  13          1.15          5.84         2.79 o                         
   8   1  13         34.19         34.22         3.45 o                         
   9   1  13          4.79          2.50         3.65 o                         
   0   2  13       1852.58       1774.04        20.88 o                         
   1   2  13         29.87         26.56         2.28 o                         
   2   2  13        242.89        230.23         2.77 o                         
   3   2  13         27.29         29.23         2.76 o                         
   4   2  13         57.43         55.67         2.47 o                         
   5   2  13        103.12         98.46         3.08 o                         
   6   2  13        103.84        114.62         3.40 o                         
   7   2  13          4.18          4.71         3.25 o                         
   8   2  13         18.81         17.44         3.53 o                         
   9   2  13          0.15          6.03         3.68 o                         
   1   3  13          8.83         19.48         2.57 o                         
   2   3  13         62.70         56.45         2.40 o                         
   3   3  13         72.48         74.63         3.06 o                         
   4   3  13          1.29          2.98         2.87 o                         
   5   3  13          0.05          5.83         2.76 o                         
   6   3  13         23.57         18.62         3.09 o                         
   7   3  13          2.78         10.99         3.05 o                         
   8   3  13          2.60          2.07         3.53 o                         
   9   3  13          0.64          3.93         3.78 o                         
   0   4  13        117.38        121.90         3.65 o                         
   1   4  13        458.13        391.96         3.37 o                         
   2   4  13         63.72         54.73         2.68 o                         
   3   4  13          7.31         10.99         2.74 o                         
   4   4  13          0.21          2.46         2.96 o                         
   5   4  13         18.50         20.40         2.70 o                         
   6   4  13          0.86          1.82         2.72 o                         
   7   4  13          5.30          5.30         3.29 o                         
   8   4  13          0.09         -2.35         3.16 o                         
   9   4  13          0.08          5.04         3.94 o                         
   1   5  13        211.91        223.41         3.16 o                         
   2   5  13        368.56        364.63         3.35 o                         
   3   5  13        182.73        181.18         3.49 o                         
   4   5  13         43.30         43.75         2.97 o                         
   5   5  13         67.95         72.72         3.42 o                         
   6   5  13         42.93         41.06         3.43 o                         
   7   5  13         16.92         15.08         2.79 o                         
   8   5  13          7.29          9.20         3.45 o                         
   0   6  13         59.63         55.60         3.97 o                         
   1   6  13         27.34         26.29         2.65 o                         
   2   6  13        173.81        167.40         2.89 o                         
   3   6  13          8.39          9.69         2.88 o                         
   4   6  13         33.37         37.36         3.22 o                         
   5   6  13         17.36         22.48         3.34 o                         
   6   6  13         18.14         17.32         3.50 o                         
   7   6  13         27.37         28.44         3.69 o                         
   8   6  13          0.16          3.62         3.39 o                         
   1   7  13         65.31         63.96         2.89 o                         
   2   7  13         53.67         46.63         3.03 o                         
   3   7  13          1.40          3.31         3.22 o                         
   4   7  13          4.67          8.67         3.34 o                         
   5   7  13         64.61         73.06         3.32 o                         
   6   7  13          5.09          7.96         3.03 o                         
   7   7  13          7.48          7.23         3.21 o                         
   8   7  13         15.85         14.05         3.28 o                         
   0   8  13          5.08         12.08         3.67 o                         
   1   8  13          0.23          2.49         2.78 o                         
   2   8  13        161.49        142.74         3.82 o                         
   3   8  13         23.05         28.21         3.87 o                         
   4   8  13         59.00         70.42         3.65 o                         
   5   8  13         25.99         26.64         3.43 o                         
   6   8  13          3.61          7.76         4.05 o                         
   7   8  13          0.13          6.16         3.68 o                         
   8   8  13          0.56          3.36         3.93 o                         
   1   9  13        159.72        151.97         3.82 o                         
   2   9  13        928.63        951.19         9.75 o                         
   3   9  13         20.94         20.89         3.45 o                         
   4   9  13         96.02         92.75         3.71 o                         
   5   9  13        221.44        211.47         5.05 o                         
   6   9  13         25.05         29.21         4.13 o                         
   7   9  13         32.26         30.12         4.12 o                         
   8   9  13          3.49          5.65         3.88 o                         
   0  10  13         26.60         17.58         3.54 o                         
   1  10  13       1127.25       1021.31         8.72 o                         
   2  10  13         21.82         20.26         3.13 o                         
   3  10  13          0.89          3.01         3.33 o                         
   4  10  13          0.08          0.87         3.86 o                         
   5  10  13          7.59         13.22         3.63 o                         
   6  10  13          0.06          4.43         4.22 o                         
   7  10  13          1.14          0.47         3.65 o                         
   1  11  13        332.33        316.23         4.20 o                         
   2  11  13        244.96        243.60         6.43 o                         
   3  11  13        239.28        211.16         6.42 o                         
   4  11  13         91.38         98.28         4.34 o                         
   5  11  13          6.35          4.56         3.61 o                         
   6  11  13          1.68          3.23         3.89 o                         
   7  11  13          7.35          5.78         3.91 o                         
   0  12  13        191.81        188.17         4.45 o                         
   1  12  13         34.40         29.57         3.20 o                         
   2  12  13         70.31         81.53         4.11 o                         
   3  12  13        376.50        362.73         7.58 o                         
   4  12  13          0.90          2.27         3.57 o                         
   5  12  13         11.97          7.78         3.74 o                         
   6  12  13         12.32         12.06         3.75 o                         
   7  12  13          7.73         12.36         4.89 o                         
   1  13  13          0.41          3.66         3.15 o                         
   2  13  13         14.23         14.36         4.08 o                         
   3  13  13         15.25         15.36         3.32 o                         
   4  13  13          8.69          1.05         4.15 o                         
   5  13  13          4.70          2.72         4.40 o                         
   6  13  13          0.13          6.39         4.66 o                         
   0  14  13          0.06          1.87         3.79 o                         
   1  14  13          0.38          5.54         2.96 o                         
   2  14  13          0.02          8.38         3.58 o                         
   3  14  13          7.44          9.21         4.15 o                         
   4  14  13          0.22          1.26         3.82 o                         
   5  14  13          0.78          0.75         4.07 o                         
   6  14  13          6.48         14.73         4.87 o                         
   1  15  13          7.02          6.95         3.45 o                         
   2  15  13         14.57         21.41         3.53 o                         
   3  15  13          0.05          1.45         3.56 o                         
   4  15  13          0.32          3.89         4.43 o                         
   5  15  13          0.01          0.24         4.79 o                         
   0  16  13         21.82         25.15         4.53 o                         
   1  16  13          1.64          4.27         4.12 o                         
   2  16  13          9.75         14.70         3.54 o                         
   3  16  13          4.67          5.23         3.62 o                         
   4  16  13          0.80         -0.83         4.18 o                         
   5  16  13          0.41          3.30         4.39 o                         
   1  17  13          1.64          1.39         3.58 o                         
   2  17  13         33.37         37.96         3.91 o                         
   3  17  13          2.91          8.22         4.26 o                         
   4  17  13          1.79          3.34         4.34 o                         
   0  18  13          0.11         -1.90         5.79 o                         
   1  18  13          0.33         -1.04         4.56 o                         
   2  18  13          0.02          0.26         4.29 o                         
   3  18  13          2.42          4.29         3.85 o                         
   1  19  13          1.39         -0.18         4.49 o                         
   0   0  14       2556.92       2797.71        13.97 o                         
   1   0  14          2.10          4.43         3.02 o                         
   2   0  14         44.92         68.65         3.71 o                         
   3   0  14         19.37         12.87         3.63 o                         
   4   0  14         58.43         54.72         3.70 o                         
   5   0  14        686.15        660.39        15.60 o                         
   6   0  14        211.95        222.75         7.19 o                         
   7   0  14         74.04         70.28         4.02 o                         
   8   0  14          0.50         -4.02         4.97 o                         
   9   0  14         34.22         17.34         5.12 o                         
   1   1  14         54.09         61.88         2.44 o                         
   2   1  14         11.66         15.41         2.29 o                         
   3   1  14         43.71         45.77         3.00 o                         
   4   1  14        217.61        206.81         3.42 o                         
   5   1  14         92.67         91.39         3.29 o                         
   6   1  14        209.73        211.42         5.62 o                         
   7   1  14         62.07         64.57         3.44 o                         
   8   1  14          0.21         -0.01         3.54 o                         
   9   1  14          2.27          3.80         4.06 o                         
   0   2  14        179.87        169.22         4.12 o                         
   1   2  14        353.72        398.21         3.36 o                         
   2   2  14        364.17        343.75         3.28 o                         
   3   2  14          1.74         10.00         2.87 o                         
   4   2  14        173.91        164.97         3.05 o                         
   5   2  14         70.92         69.24         2.65 o                         
   6   2  14         34.19         32.00         2.97 o                         
   7   2  14         48.88         57.01         3.41 o                         
   8   2  14         20.05         16.22         4.04 o                         
   9   2  14          2.91          6.05         4.08 o                         
   1   3  14          5.94          5.40         2.32 o                         
   2   3  14        262.37        258.25         3.06 o                         
   3   3  14        176.58        169.62         3.26 o                         
   4   3  14         24.36         28.48         2.64 o                         
   5   3  14          8.66         10.81         2.96 o                         
   6   3  14         13.30         16.13         3.08 o                         
   7   3  14          0.13          0.91         3.04 o                         
   8   3  14         10.71         13.95         3.46 o                         
   9   3  14          2.60         10.10         4.96 o                         
   0   4  14        322.02        285.24         4.35 o                         
   1   4  14         37.10         42.38         2.67 o                         
   2   4  14        141.30        129.43         2.65 o                         
   3   4  14          0.28          0.70         2.80 o                         
   4   4  14          5.71          9.81         2.84 o                         
   5   4  14        371.69        372.09         5.99 o                         
   6   4  14         23.21         23.09         2.84 o                         
   7   4  14          0.01          4.99         3.24 o                         
   8   4  14          4.28          2.98         3.48 o                         
   1   5  14         83.13         84.17         2.69 o                         
   2   5  14         35.65         30.84         2.63 o                         
   3   5  14          2.59          4.21         3.00 o                         
   4   5  14        314.66        308.95         3.49 o                         
   5   5  14        116.84        107.70         3.94 o                         
   6   5  14          0.08          5.68         3.31 o                         
   7   5  14          5.77          6.72         3.33 o                         
   8   5  14          2.76         -1.10         3.59 o                         
   0   6  14        796.94        794.87         7.16 o                         
   1   6  14          6.69          4.20         2.43 o                         
   2   6  14          9.88         12.36         2.38 o                         
   3   6  14         33.14         37.72         3.23 o                         
   4   6  14         85.96         95.98         3.24 o                         
   5   6  14         78.16         84.69         3.40 o                         
   6   6  14          7.51          7.36         3.20 o                         
   7   6  14          1.22          0.19         3.42 o                         
   8   6  14         12.92         11.07         4.05 o                         
   1   7  14         97.01         94.92         2.84 o                         
   2   7  14        720.42        685.99        12.12 o                         
   3   7  14        123.82        125.43         4.11 o                         
   4   7  14        185.21        190.48         7.66 o                         
   5   7  14         36.00         43.32         3.80 o                         
   6   7  14         11.98         11.29         3.75 o                         
   7   7  14          7.59          7.08         3.03 o                         
   8   7  14          1.52          2.06         3.80 o                         
   0   8  14       1156.76       1090.52        20.69 o                         
   1   8  14        216.30        191.14         3.63 o                         
   2   8  14        280.59        272.12         6.40 o                         
   3   8  14        593.32        568.90         5.06 o                         
   4   8  14          1.19          1.32         2.79 o                         
   5   8  14          1.38          7.12         3.50 o                         
   6   8  14          1.19         -2.16         3.33 o                         
   7   8  14          2.68          1.97         3.59 o                         
   8   8  14          3.72          6.78         3.73 o                         
   1   9  14         48.86         47.05         3.17 o                         
   2   9  14        365.65        365.79         3.91 o                         
   3   9  14         80.75         96.78         3.93 o                         
   4   9  14          3.26          7.34         3.84 o                         
   5   9  14          6.64          5.58         3.22 o                         
   6   9  14          7.03          8.35         5.82 o                         
   7   9  14         11.31         11.97         4.12 o                         
   8   9  14          9.03          8.46         4.91 o                         
   0  10  14         21.07         31.66         4.83 o                         
   1  10  14        822.65        830.58         5.05 o                         
   2  10  14         46.83         49.31         3.19 o                         
   3  10  14          4.39          3.67         2.86 o                         
   4  10  14         49.39         50.99         3.60 o                         
   5  10  14          5.62         11.74         4.13 o                         
   6  10  14          0.75          0.51         3.80 o                         
   7  10  14         13.59         10.13         3.53 o                         
   1  11  14         96.48         79.63         3.79 o                         
   2  11  14         39.89         38.87         3.23 o                         
   3  11  14          9.13         12.95         3.05 o                         
   4  11  14         82.04         87.13         5.08 o                         
   5  11  14          9.40          7.24         3.36 o                         
   6  11  14          0.06          5.14         3.59 o                         
   7  11  14          0.27         -0.69         4.23 o                         
   0  12  14        101.26         87.01         4.63 o                         
   1  12  14         91.78         92.20         3.97 o                         
   2  12  14         27.68         35.86         3.11 o                         
   3  12  14         20.21         18.37         4.04 o                         
   4  12  14         17.04         13.11         3.40 o                         
   5  12  14         27.93         25.05         4.43 o                         
   6  12  14         29.07         26.00         4.68 o                         
   7  12  14          1.07          3.97         4.05 o                         
   1  13  14         44.87         44.68         3.39 o                         
   2  13  14          0.98          5.49         3.54 o                         
   3  13  14         11.76         12.32         4.01 o                         
   4  13  14          9.81         10.52         4.20 o                         
   5  13  14         10.89         13.44         4.03 o                         
   6  13  14         11.16          2.13         5.20 o                         
   0  14  14         10.38         12.55         4.58 o                         
   1  14  14         24.36         27.28         3.17 o                         
   2  14  14          0.10          1.08         3.38 o                         
   3  14  14          0.16          4.21         3.76 o                         
   4  14  14          9.59         13.83         3.62 o                         
   5  14  14          8.02         11.53         4.60 o                         
   6  14  14          0.32          4.32         4.95 o                         
   1  15  14          2.70          2.58         3.32 o                         
   2  15  14         21.09         21.49         3.54 o                         
   3  15  14          0.42          0.77         4.31 o                         
   4  15  14         12.08         10.73         4.62 o                         
   5  15  14          0.45         -0.83         4.26 o                         
   0  16  14         10.52         13.43         4.66 o                         
   1  16  14          2.91          6.57         3.68 o                         
   2  16  14          1.51          6.51         4.01 o                         
   3  16  14          6.69          9.83         3.76 o                         
   4  16  14          7.19         10.22         4.72 o                         
   1  17  14          2.27          3.68         4.30 o                         
   2  17  14          5.04          7.58         4.31 o                         
   3  17  14          0.08          5.00         4.35 o                         
   4  17  14          0.00         -0.77         4.17 o                         
   0  18  14          0.57          1.74         4.73 o                         
   1  18  14          0.02          0.84         4.20 o                         
   2  18  14          0.95          5.79         4.57 o                         
   1   1  15         98.89         99.98         2.39 o                         
   2   1  15        410.69        415.27         3.29 o                         
   3   1  15         36.73         38.16         2.47 o                         
   4   1  15        104.28        109.08         3.13 o                         
   5   1  15         82.85         91.05         3.02 o                         
   6   1  15          5.85          9.04         2.46 o                         
   7   1  15         13.05         11.71         3.52 o                         
   8   1  15          3.08          5.84         3.40 o                         
   0   2  15        419.10        380.85         4.57 o                         
   1   2  15        380.91        297.33         3.23 o                         
   2   2  15        593.15        555.46         5.73 o                         
   3   2  15        285.86        293.61         3.22 o                         
   4   2  15        756.48        737.23         7.95 o                         
   5   2  15         56.69         47.47         3.09 o                         
   6   2  15         28.34         25.32         2.96 o                         
   7   2  15          7.53          8.80         3.26 o                         
   8   2  15          0.30          8.22         3.43 o                         
   1   3  15        283.36        295.41         3.15 o                         
   2   3  15          8.77          9.77         2.38 o                         
   3   3  15        527.46        477.16         7.96 o                         
   4   3  15          1.42          3.22         2.81 o                         
   5   3  15         33.47         44.53         2.75 o                         
   6   3  15          8.32          8.44         3.48 o                         
   7   3  15          3.55          3.74         3.26 o                         
   8   3  15          0.21          5.64         3.87 o                         
   0   4  15         62.70         70.34         3.86 o                         
   1   4  15        159.50        130.52         2.77 o                         
   2   4  15         27.79         31.43         2.14 o                         
   3   4  15        491.79        482.94         5.46 o                         
   4   4  15         18.04         26.06         2.68 o                         
   5   4  15         20.75         18.32         2.95 o                         
   6   4  15         47.35         46.92         3.40 o                         
   7   4  15          1.91          2.56         3.50 o                         
   8   4  15          4.20          4.39         3.84 o                         
   1   5  15         17.49         21.66         2.62 o                         
   2   5  15        412.52        411.80         6.22 o                         
   3   5  15         42.95         46.84         2.73 o                         
   4   5  15         67.75         70.41         3.07 o                         
   5   5  15          0.02          2.08         2.85 o                         
   6   5  15         38.81         37.57         3.04 o                         
   7   5  15          4.74          6.07         3.39 o                         
   8   5  15          0.69          3.32         3.48 o                         
   0   6  15        217.16        192.46         4.27 o                         
   1   6  15          3.05          5.12         2.41 o                         
   2   6  15        247.33        233.51         3.26 o                         
   3   6  15         48.29         45.86         2.67 o                         
   4   6  15         62.91         55.43         3.13 o                         
   5   6  15         74.88         68.71         3.32 o                         
   6   6  15         36.06         33.73         3.32 o                         
   7   6  15         17.43         14.25         3.31 o                         
   8   6  15          0.54          1.88         4.11 o                         
   1   7  15         31.11         33.20         2.39 o                         
   2   7  15         96.75         91.31         3.55 o                         
   3   7  15          3.32          3.55         3.39 o                         
   4   7  15         63.76         72.30         3.98 o                         
   5   7  15          5.30         11.26         3.47 o                         
   6   7  15        213.78        195.99         6.67 o                         
   7   7  15         20.65         15.86         4.07 o                         
   8   7  15         11.00          8.96         4.35 o                         
   0   8  15       2904.53       2816.51        19.08 o                         
   1   8  15        631.64        607.88         7.26 o                         
   2   8  15        291.48        289.26         3.73 o                         
   3   8  15         53.98         53.88         3.58 o                         
   4   8  15         53.88         64.22         4.00 o                         
   5   8  15          0.44          5.30         3.16 o                         
   6   8  15         12.44         15.50         4.17 o                         
   7   8  15          6.62          8.58         3.59 o                         
   8   8  15          3.81          3.45         4.86 o                         
   1   9  15          0.24          0.60         3.11 o                         
   2   9  15         10.44         15.65         3.37 o                         
   3   9  15          0.04          0.55         3.32 o                         
   4   9  15         47.38         45.78         3.58 o                         
   5   9  15         24.63         25.46         3.70 o                         
   6   9  15          1.68          4.63         3.80 o                         
   7   9  15          2.75         -1.71         3.66 o                         
   0  10  15        502.45        440.75         6.24 o                         
   1  10  15         82.83         84.99         2.95 o                         
   2  10  15         13.76          9.32         3.51 o                         
   3  10  15        127.54        125.96         4.21 o                         
   4  10  15         38.73         43.24         4.26 o                         
   5  10  15          9.33         12.41         3.39 o                         
   6  10  15          0.08          2.85         4.40 o                         
   7  10  15          1.95          4.93         4.18 o                         
   1  11  15          7.80         17.88         3.18 o                         
   2  11  15          3.69          7.01         3.15 o                         
   3  11  15         21.20         22.40         3.92 o                         
   4  11  15          1.66          2.98         3.55 o                         
   5  11  15          3.36          1.06         3.43 o                         
   6  11  15          0.97          3.67         4.42 o                         
   7  11  15          7.10          7.71         4.05 o                         
   0  12  15          8.56          4.20         3.32 o                         
   1  12  15         23.25         25.11         3.02 o                         
   2  12  15         22.56         23.08         3.07 o                         
   3  12  15          1.27          4.15         3.23 o                         
   4  12  15         52.57         53.56         4.30 o                         
   5  12  15          0.39          1.78         3.92 o                         
   6  12  15          6.69         13.90         4.18 o                         
   1  13  15          1.23          3.35         3.33 o                         
   2  13  15         34.88         27.56         4.19 o                         
   3  13  15          0.18          2.88         4.03 o                         
   4  13  15          6.93          4.76         4.27 o                         
   5  13  15         11.54         13.49         4.11 o                         
   6  13  15          5.39          7.03         3.96 o                         
   0  14  15         48.44         56.84         4.98 o                         
   1  14  15          9.85          9.57         2.72 o                         
   2  14  15         25.16         24.49         4.23 o                         
   3  14  15          2.74          3.30         4.24 o                         
   4  14  15          2.27          6.92         4.00 o                         
   5  14  15         15.85         25.43         4.74 o                         
   1  15  15          7.84          8.72         3.05 o                         
   2  15  15          1.34          1.66         3.83 o                         
   3  15  15          9.98         11.00         4.47 o                         
   4  15  15          0.43         -1.93         4.17 o                         
   5  15  15          1.81          9.63         4.97 o                         
   0  16  15          0.24          2.65         4.80 o                         
   1  16  15          0.14          2.91         3.00 o                         
   2  16  15          2.55          4.82         4.02 o                         
   3  16  15          1.58          1.02         3.84 o                         
   4  16  15          4.29          3.39         4.86 o                         
   1  17  15          5.24          9.12         4.11 o                         
   2  17  15          0.58          4.85         4.42 o                         
   3  17  15          0.15         -1.00         4.39 o                         
   0  18  15          0.02          2.27         5.49 o                         
   1  18  15          2.74          9.61         4.91 o                         
   2  18  15          0.32         -2.59         3.92 o                         
   0   0  16        211.60        235.62         5.83 o                         
   1   0  16         90.80        100.54         3.90 o                         
   2   0  16         50.96         59.81         3.75 o                         
   3   0  16        556.08        518.07         8.73 o                         
   4   0  16        220.07        224.52         5.05 o                         
   5   0  16          0.11         -0.36         3.25 o                         
   6   0  16         99.84         90.14         4.21 o                         
   7   0  16          2.06          6.70         4.79 o                         
   8   0  16          0.80          5.76         5.17 o                         
   1   1  16         22.10         28.25         2.40 o                         
   2   1  16        638.58        647.58         6.84 o                         
   3   1  16         24.64         17.86         2.69 o                         
   4   1  16        157.91        169.99         4.54 o                         
   5   1  16         55.47         62.13         2.93 o                         
   6   1  16          5.13          5.51         2.96 o                         
   7   1  16          8.55         10.00         3.19 o                         
   8   1  16          0.12         -0.12         3.84 o                         
   0   2  16        234.43        212.23         4.44 o                         
   1   2  16         22.22         25.63         2.60 o                         
   2   2  16        452.89        407.32         3.43 o                         
   3   2  16        153.99        161.03         2.87 o                         
   4   2  16        165.91        171.62         3.58 o                         
   5   2  16         58.54         60.66         2.78 o                         
   6   2  16         13.70         14.48         2.90 o                         
   7   2  16          1.97          6.55         3.48 o                         
   8   2  16          7.83         12.41         3.75 o                         
   1   3  16        724.24        670.31         5.99 o                         
   2   3  16          0.48          4.33         2.26 o                         
   3   3  16        557.99        534.23         8.64 o                         
   4   3  16          2.87          5.19         2.64 o                         
   5   3  16         69.80         70.38         2.84 o                         
   6   3  16         55.21         60.37         3.22 o                         
   7   3  16          8.33         14.87         3.32 o                         
   8   3  16          1.18          5.52         3.70 o                         
   0   4  16         23.87         23.97         3.80 o                         
   1   4  16         33.20         40.67         2.53 o                         
   2   4  16          0.13          0.65         2.34 o                         
   3   4  16        916.09        864.35         8.88 o                         
   4   4  16        115.44        104.49         2.99 o                         
   5   4  16         33.89         39.29         3.10 o                         
   6   4  16         18.29         17.41         3.15 o                         
   7   4  16          1.64          1.04         3.57 o                         
   8   4  16          0.94          6.37         3.76 o                         
   1   5  16         27.31         28.67         2.37 o                         
   2   5  16        170.51        166.91         3.06 o                         
   3   5  16          0.19          3.84         2.66 o                         
   4   5  16        114.08        112.08         3.58 o                         
   5   5  16         40.85         38.55         3.39 o                         
   6   5  16         11.24         12.59         3.00 o                         
   7   5  16          1.71          4.99         3.19 o                         
   8   5  16          0.00          5.66         3.94 o                         
   0   6  16         11.80          8.67         3.23 o                         
   1   6  16         25.05         30.28         2.27 o                         
   2   6  16        400.81        383.13         3.51 o                         
   3   6  16         73.99         76.22         2.82 o                         
   4   6  16        511.47        539.71         8.27 o                         
   5   6  16          7.31         10.15         3.23 o                         
   6   6  16          7.52          6.48         3.10 o                         
   7   6  16          7.29          8.33         3.80 o                         
   8   6  16         11.26          8.70         3.94 o                         
   1   7  16          3.08          6.92         2.76 o                         
   2   7  16        219.56        215.47         3.74 o                         
   3   7  16         83.96         81.62         3.09 o                         
   4   7  16          0.20          9.88         3.79 o                         
   5   7  16          0.00          7.25         3.47 o                         
   6   7  16          2.45          7.45         3.42 o                         
   7   7  16          0.04          3.66         4.13 o                         
   8   7  16         10.95          8.62         4.48 o                         
   0   8  16        673.22        660.05         9.06 o                         
   1   8  16        219.09        227.26         3.91 o                         
   2   8  16         23.46         28.14         3.14 o                         
   3   8  16          0.00          2.10         3.72 o                         
   4   8  16          1.06          2.94         3.42 o                         
   5   8  16         11.93         11.51         3.95 o                         
   6   8  16          0.64          1.05         3.34 o                         
   7   8  16          6.39          5.79         3.59 o                         
   1   9  16          7.28         11.36         3.00 o                         
   2   9  16        345.25        314.70         3.91 o                         
   3   9  16         24.23         26.90         3.83 o                         
   4   9  16         21.70         19.16         3.11 o                         
   5   9  16         30.08         36.09         4.17 o                         
   6   9  16          4.68          3.20         4.29 o                         
   7   9  16          5.58          3.21         3.71 o                         
   0  10  16        177.75        161.12         4.77 o                         
   1  10  16         25.79         20.05         2.72 o                         
   2  10  16          0.02         -0.94         2.98 o                         
   3  10  16          3.92         11.51         3.10 o                         
   4  10  16          6.29          8.44         3.97 o                         
   5  10  16          0.37          5.18         4.12 o                         
   6  10  16          0.07         -0.55         4.63 o                         
   7  10  16          8.55          6.62         4.27 o                         
   1  11  16         19.38         24.69         3.42 o                         
   2  11  16         36.06         32.85         3.27 o                         
   3  11  16         53.33         58.90         3.79 o                         
   4  11  16         13.50         12.41         3.63 o                         
   5  11  16          3.34          2.96         3.94 o                         
   6  11  16         22.97         24.04         4.18 o                         
   7  11  16          0.14          7.23         4.41 o                         
   0  12  16         84.00         80.21         5.50 o                         
   1  12  16        129.95        124.44         3.87 o                         
   2  12  16          7.59          7.41         3.55 o                         
   3  12  16         10.93         14.09         4.04 o                         
   4  12  16          7.16          1.87         4.18 o                         
   5  12  16          4.63          6.95         3.36 o                         
   6  12  16         11.51          6.87         4.84 o                         
   1  13  16          7.83          7.51         3.11 o                         
   2  13  16         26.08         24.44         3.34 o                         
   3  13  16          3.32          7.22         3.76 o                         
   4  13  16          6.89          8.11         4.19 o                         
   5  13  16         14.04         15.03         4.29 o                         
   6  13  16          1.49          1.69         4.94 o                         
   0  14  16          6.21          5.01         4.10 o                         
   1  14  16         29.87         39.31         3.29 o                         
   2  14  16          1.37          2.80         3.77 o                         
   3  14  16          0.00         -0.33         3.89 o                         
   4  14  16         16.87         12.24         4.49 o                         
   5  14  16          1.10          4.43         4.83 o                         
   1  15  16          0.36          4.45         3.58 o                         
   2  15  16          5.14          6.42         3.64 o                         
   3  15  16         11.38         13.90         4.18 o                         
   4  15  16          0.63          4.93         4.68 o                         
   5  15  16          0.21          1.41         4.49 o                         
   0  16  16          0.13          3.69         7.65 o                         
   1  16  16          4.66          5.37         3.90 o                         
   2  16  16          1.35          6.95         3.57 o                         
   3  16  16         14.58         13.78         4.77 o                         
   4  16  16          6.16          8.99         5.00 o                         
   1  17  16          0.01          3.97         4.69 o                         
   2  17  16          4.40          2.41         4.09 o                         
   3  17  16          9.34         13.57         4.67 o                         
   0  18  16          0.33          2.19         5.65 o                         
   1  18  16          4.38          6.92         4.49 o                         
   1   1  17         32.39         28.93         2.58 o                         
   2   1  17         21.73         23.43         2.52 o                         
   3   1  17          0.84          5.97         2.30 o                         
   4   1  17          0.12          2.71         2.72 o                         
   5   1  17         59.12         59.90         3.23 o                         
   6   1  17         27.71         30.26         2.97 o                         
   7   1  17          6.19         15.22         3.28 o                         
   8   1  17          8.57          7.68         3.49 o                         
   0   2  17       1786.77       1839.86        16.09 o                         
   1   2  17         18.45         15.82         2.37 o                         
   2   2  17        185.24        164.60         2.96 o                         
   3   2  17        200.84        207.53         4.19 o                         
   4   2  17         54.40         45.89         3.17 o                         
   5   2  17          0.65          5.70         2.87 o                         
   6   2  17          2.97          3.44         3.06 o                         
   7   2  17          0.02          7.87         3.25 o                         
   8   2  17          0.44          4.29         3.82 o                         
   1   3  17        546.13        497.90         3.71 o                         
   2   3  17         21.21         24.22         2.43 o                         
   3   3  17        516.68        524.06         6.39 o                         
   4   3  17         28.58         28.61         2.87 o                         
   5   3  17          4.00          4.57         2.59 o                         
   6   3  17          2.09          4.52         3.03 o                         
   7   3  17          0.26          1.88         3.55 o                         
   8   3  17          1.52          3.63         3.58 o                         
   0   4  17         97.31        103.78         3.99 o                         
   1   4  17        904.19        884.25         8.26 o                         
   2   4  17        293.98        304.89         3.22 o                         
   3   4  17        412.49        401.84         3.45 o                         
   4   4  17        151.93        133.79         4.31 o                         
   5   4  17         43.87         41.02         2.78 o                         
   6   4  17          3.18          6.06         3.41 o                         
   7   4  17          1.14          7.46         3.07 o                         
   8   4  17          0.18         -0.89         3.25 o                         
   1   5  17        350.69        350.37         3.31 o                         
   2   5  17        111.16        111.75         2.85 o                         
   3   5  17         83.04         90.58         2.71 o                         
   4   5  17          1.62          2.82         2.85 o                         
   5   5  17         52.93         55.69         3.11 o                         
   6   5  17         19.30         19.93         3.06 o                         
   7   5  17         43.64         36.37         3.59 o                         
   8   5  17          7.12          4.82         3.75 o                         
   0   6  17        466.82        432.68         6.50 o                         
   1   6  17        270.65        251.66         3.16 o                         
   2   6  17        273.73        264.72         3.52 o                         
   3   6  17        128.34        112.37         2.92 o                         
   4   6  17          6.62          8.04         3.07 o                         
   5   6  17         35.07         43.32         3.98 o                         
   6   6  17         11.57         14.45         3.73 o                         
   7   6  17         12.29         12.27         3.66 o                         
   8   6  17          6.81          4.30         4.37 o                         
   1   7  17         69.83         64.60         2.82 o                         
   2   7  17          7.08          9.87         2.58 o                         
   3   7  17        166.28        167.58         3.78 o                         
   4   7  17          0.29          1.28         3.86 o                         
   5   7  17         62.57         57.31         3.77 o                         
   6   7  17          2.89          5.24         3.46 o                         
   7   7  17          6.40          4.32         3.92 o                         
   0   8  17        126.73        137.96         5.09 o                         
   1   8  17        263.18        246.65         3.64 o                         
   2   8  17         78.50         71.85         3.24 o                         
   3   8  17          2.69          8.44         2.91 o                         
   4   8  17         41.30         54.33         3.66 o                         
   5   8  17         17.88         10.80         3.31 o                         
   6   8  17          0.03          2.32         3.77 o                         
   7   8  17          0.73          2.22         4.73 o                         
   1   9  17         48.84         59.49         3.33 o                         
   2   9  17         74.33         75.59         3.32 o                         
   3   9  17          0.25          9.38         3.41 o                         
   4   9  17          0.00          0.40         3.95 o                         
   5   9  17          0.01          5.56         3.75 o                         
   6   9  17          5.70          1.43         3.97 o                         
   7   9  17          0.07         -1.28         4.87 o                         
   0  10  17        108.27         93.12         4.94 o                         
   1  10  17         28.95         19.96         3.17 o                         
   2  10  17          6.01         14.07         3.12 o                         
   3  10  17         15.82         21.25         3.04 o                         
   4  10  17          1.10          8.42         4.11 o                         
   5  10  17         22.41         27.12         4.41 o                         
   6  10  17          0.69          2.06         4.46 o                         
   7  10  17          0.02          1.74         4.35 o                         
   1  11  17          6.73          5.76         3.33 o                         
   2  11  17         95.03        104.35         3.68 o                         
   3  11  17         84.29         86.46         4.25 o                         
   4  11  17          0.24          0.31         3.30 o                         
   5  11  17         13.31         12.56         3.93 o                         
   6  11  17          6.01         11.36         3.85 o                         
   0  12  17         23.95         13.62         5.04 o                         
   1  12  17         15.01         10.21         3.08 o                         
   2  12  17         35.85         36.80         3.71 o                         
   3  12  17          4.23          7.91         4.02 o                         
   4  12  17          8.18          2.38         4.16 o                         
   5  12  17         18.50         15.61         3.76 o                         
   6  12  17         20.54         16.01         4.86 o                         
   1  13  17          0.24          4.05         3.26 o                         
   2  13  17         17.98         20.32         3.29 o                         
   3  13  17          2.41         -1.05         3.88 o                         
   4  13  17          2.61          3.71         3.98 o                         
   5  13  17         24.08         16.57         4.52 o                         
   0  14  17         84.00         79.21         4.76 o                         
   1  14  17          8.45          7.83         2.87 o                         
   2  14  17         15.44         17.25         3.59 o                         
   3  14  17         19.32         19.01         4.10 o                         
   4  14  17         16.04         14.29         3.83 o                         
   5  14  17          7.13         10.93         3.92 o                         
   1  15  17          2.92          1.51         3.24 o                         
   2  15  17          2.95         -1.32         4.05 o                         
   3  15  17          5.40          7.79         4.23 o                         
   4  15  17          1.14          3.35         4.13 o                         
   0  16  17          0.69         10.29         6.60 o                         
   1  16  17         16.73         22.68         3.69 o                         
   2  16  17          1.64          7.34         4.37 o                         
   3  16  17          0.37          2.00         4.33 o                         
   1  17  17          0.03          2.10         4.45 o                         
   2  17  17          0.95          1.21         4.18 o                         
   0   0  18         56.23         59.33         4.53 o                         
   1   0  18          0.78          0.73         3.66 o                         
   2   0  18        294.43        319.55         7.98 o                         
   3   0  18        120.30        118.19         3.67 o                         
   4   0  18          8.98         10.83         4.35 o                         
   5   0  18         16.77         14.72         3.98 o                         
   6   0  18          1.55          2.07         3.91 o                         
   7   0  18         92.20         71.86         5.19 o                         
   8   0  18          2.15          0.88         4.63 o                         
   1   1  18         78.80         73.00         2.39 o                         
   2   1  18         60.71         65.82         2.51 o                         
   3   1  18         66.99         60.48         2.50 o                         
   4   1  18         25.14         27.73         2.70 o                         
   5   1  18          3.70          2.30         3.18 o                         
   6   1  18         17.57         15.96         3.28 o                         
   7   1  18          0.13          3.74         2.99 o                         
   8   1  18          1.26          3.60         3.34 o                         
   0   2  18        106.59        121.13         3.95 o                         
   1   2  18        208.49        211.45         2.96 o                         
   2   2  18        166.12        180.50         2.90 o                         
   3   2  18        256.86        247.45         3.76 o                         
   4   2  18         16.45         19.32         4.10 o                         
   5   2  18         96.38         93.54         3.04 o                         
   6   2  18          4.57          7.41         3.39 o                         
   7   2  18          4.99          5.66         3.30 o                         
   8   2  18          1.41          5.07         3.93 o                         
   1   3  18        231.70        210.67         3.00 o                         
   2   3  18         95.86        108.61         2.89 o                         
   3   3  18        362.90        346.52         3.56 o                         
   4   3  18         24.61         28.57         2.70 o                         
   5   3  18          2.03          8.60         2.98 o                         
   6   3  18          0.05          1.49         3.40 o                         
   7   3  18          4.93          4.49         3.39 o                         
   8   3  18          8.42          9.02         3.64 o                         
   0   4  18        123.66        108.96         4.08 o                         
   1   4  18       1688.75       1603.50         9.76 o                         
   2   4  18        180.17        185.08         3.43 o                         
   3   4  18         31.52         28.31         2.80 o                         
   4   4  18         77.29         73.99         3.34 o                         
   5   4  18          1.53          6.66         3.05 o                         
   6   4  18          7.95          8.55         2.98 o                         
   7   4  18          1.11          0.90         3.73 o                         
   8   4  18          3.63          4.06         3.68 o                         
   1   5  18          0.92          3.52         2.52 o                         
   2   5  18       1047.75       1019.20         9.68 o                         
   3   5  18        112.18        123.77         3.07 o                         
   4   5  18         79.17         78.93         3.27 o                         
   5   5  18        232.70        224.19         6.90 o                         
   6   5  18          0.92          7.88         3.70 o                         
   7   5  18         26.03         21.05         3.21 o                         
   8   5  18          1.36          0.47         4.33 o                         
   0   6  18         78.49         85.89         3.42 o                         
   1   6  18         34.06         36.21         2.60 o                         
   2   6  18        475.24        482.34         8.98 o                         
   3   6  18        211.16        208.34         4.58 o                         
   4   6  18        228.00        197.10         7.14 o                         
   5   6  18         24.56         21.43         3.38 o                         
   6   6  18          6.64          9.84         3.50 o                         
   7   6  18          1.08         -1.18         3.75 o                         
   1   7  18        136.09        133.18         3.14 o                         
   2   7  18          0.25          4.66         2.65 o                         
   3   7  18         11.21         16.27         3.08 o                         
   4   7  18         69.56         74.94         5.27 o                         
   5   7  18          6.96          1.08         3.38 o                         
   6   7  18         36.59         33.91         4.41 o                         
   7   7  18          0.29          0.97         4.52 o                         
   0   8  18         67.59         51.00         5.31 o                         
   1   8  18        199.40        200.84         3.77 o                         
   2   8  18         68.88         72.91         3.54 o                         
   3   8  18         58.25         57.96         3.23 o                         
   4   8  18          8.24          8.21         3.22 o                         
   5   8  18          0.10          4.44         3.62 o                         
   6   8  18          2.39          2.85         4.37 o                         
   7   8  18          4.02          6.30         4.75 o                         
   1   9  18         41.06         43.92         2.86 o                         
   2   9  18         31.42         38.67         3.51 o                         
   3   9  18         36.68         33.85         3.61 o                         
   4   9  18         41.10         35.94         3.60 o                         
   5   9  18          0.85          0.62         3.74 o                         
   6   9  18          0.11          4.81         3.70 o                         
   7   9  18          0.65          2.59         4.86 o                         
   0  10  18         15.95         18.43         4.05 o                         
   1  10  18          6.67          5.79         3.20 o                         
   2  10  18         39.00         45.41         3.59 o                         
   3  10  18         39.84         47.38         3.68 o                         
   4  10  18         34.63         28.37         3.78 o                         
   5  10  18          7.34         10.16         3.84 o                         
   6  10  18          0.06          7.78         4.55 o                         
   1  11  18          5.04          5.92         3.34 o                         
   2  11  18          7.62          8.29         3.28 o                         
   3  11  18         33.09         30.79         4.07 o                         
   4  11  18         10.23          7.49         4.24 o                         
   5  11  18          1.92         10.24         3.62 o                         
   6  11  18          0.64          8.17         4.22 o                         
   0  12  18         11.24         13.87         4.32 o                         
   1  12  18         28.72         31.47         3.77 o                         
   2  12  18          3.71          2.37         3.08 o                         
   3  12  18          5.06          6.43         3.72 o                         
   4  12  18         26.47         32.45         4.00 o                         
   5  12  18         12.44         10.56         4.21 o                         
   6  12  18          2.22          9.25         4.91 o                         
   1  13  18          0.00          0.39         3.48 o                         
   2  13  18          6.68         10.95         3.45 o                         
   3  13  18          3.07          0.29         3.87 o                         
   4  13  18          0.57         -0.67         4.04 o                         
   5  13  18          1.21          4.71         4.84 o                         
   0  14  18         32.73         32.60         5.46 o                         
   1  14  18          5.11          8.96         3.64 o                         
   2  14  18          8.94         10.80         3.69 o                         
   3  14  18          2.90          3.39         4.15 o                         
   4  14  18          5.76         11.79         4.79 o                         
   5  14  18          2.45          6.05         5.66 o                         
   1  15  18          0.73          4.81         3.53 o                         
   2  15  18          1.34          1.18         3.74 o                         
   3  15  18          3.81          4.26         4.28 o                         
   4  15  18         17.59         20.10         5.01 o                         
   0  16  18         22.35         24.49         6.59 o                         
   1  16  18          5.07          8.64         4.31 o                         
   2  16  18          4.13          1.25         4.48 o                         
   3  16  18          2.23          0.38         4.97 o                         
   1  17  18          7.55         12.55         5.03 o                         
   2  17  18          0.24          1.89         5.89 o                         
   1   1  19        123.27        119.14         2.85 o                         
   2   1  19        101.45         86.83         2.81 o                         
   3   1  19         24.68         24.94         2.51 o                         
   4   1  19         37.66         41.90         3.27 o                         
   5   1  19        197.22        196.82         7.43 o                         
   6   1  19         14.01         13.52         2.97 o                         
   7   1  19         28.49         24.92         3.45 o                         
   8   1  19          1.28          3.56         3.87 o                         
   0   2  19         59.98         79.00         3.54 o                         
   1   2  19        600.31        572.17         4.33 o                         
   2   2  19        133.14        127.87         2.90 o                         
   3   2  19          0.82          2.89         2.30 o                         
   4   2  19          8.14          4.30         2.77 o                         
   5   2  19        227.90        228.78         3.90 o                         
   6   2  19          1.19          1.70         3.12 o                         
   7   2  19          0.19          2.07         3.18 o                         
   8   2  19          3.27          6.50         3.92 o                         
   1   3  19         17.85         15.69         2.33 o                         
   2   3  19         11.35         12.93         2.28 o                         
   3   3  19         46.75         51.50         2.54 o                         
   4   3  19         24.86         36.74         2.95 o                         
   5   3  19          0.05          3.09         3.02 o                         
   6   3  19         22.46         21.43         2.73 o                         
   7   3  19          5.03          6.59         3.23 o                         
   8   3  19          1.49          3.89         3.78 o                         
   0   4  19       1746.13       1794.84        17.45 o                         
   1   4  19        864.56        822.85         5.09 o                         
   2   4  19         95.60         96.27         2.89 o                         
   3   4  19        321.56        312.97         5.59 o                         
   4   4  19          1.91          1.76         3.01 o                         
   5   4  19         23.83         21.60         3.37 o                         
   6   4  19         14.91         18.67         3.31 o                         
   7   4  19         17.66         14.75         3.70 o                         
   1   5  19         97.55         90.25         2.87 o                         
   2   5  19          1.16          2.23         2.61 o                         
   3   5  19        103.18         98.55         3.08 o                         
   4   5  19        136.44        130.14         3.12 o                         
   5   5  19         40.71         36.23         3.26 o                         
   6   5  19         37.28         36.50         3.59 o                         
   7   5  19         17.65         18.38         3.78 o                         
   0   6  19         41.17         41.14         4.33 o                         
   1   6  19        817.71        827.78         8.18 o                         
   2   6  19          0.19          4.41         2.46 o                         
   3   6  19        483.09        492.15         7.67 o                         
   4   6  19        173.67        164.48         4.96 o                         
   5   6  19          0.06         -2.65         3.35 o                         
   6   6  19          2.55          2.81         3.32 o                         
   7   6  19          0.00          0.48         3.89 o                         
   1   7  19         37.45         38.61         2.51 o                         
   2   7  19         80.55         96.43         3.05 o                         
   3   7  19          2.63          6.58         2.90 o                         
   4   7  19          2.19          5.08         4.01 o                         
   5   7  19         17.89         22.67         3.70 o                         
   6   7  19         30.01         32.30         4.40 o                         
   7   7  19          6.77         10.09         4.70 o                         
   0   8  19        214.51        225.33         8.42 o                         
   1   8  19         83.34         88.57         3.46 o                         
   2   8  19         33.44         32.32         3.24 o                         
   3   8  19         33.29         30.50         3.08 o                         
   4   8  19          0.12          2.07         4.34 o                         
   5   8  19          2.62          6.55         3.70 o                         
   6   8  19          7.31         10.67         4.45 o                         
   7   8  19          0.62          5.74         3.89 o                         
   1   9  19         16.53         20.50         2.60 o                         
   2   9  19          0.27          2.20         3.04 o                         
   3   9  19         13.87         12.74         3.01 o                         
   4   9  19          5.46         -2.32         3.64 o                         
   5   9  19          2.85          1.14         3.71 o                         
   6   9  19          0.05          6.00         4.55 o                         
   0  10  19          4.27          8.04         4.18 o                         
   1  10  19          7.86          8.35         3.16 o                         
   2  10  19         28.63         29.87         3.04 o                         
   3  10  19          0.16          2.62         3.87 o                         
   4  10  19          0.18          2.66         3.80 o                         
   5  10  19         11.04         11.27         4.35 o                         
   6  10  19          2.70          3.83         4.29 o                         
   1  11  19          8.03          2.74         3.09 o                         
   2  11  19          5.27          3.78         3.85 o                         
   3  11  19         26.67         31.71         4.72 o                         
   4  11  19          7.49         11.15         3.85 o                         
   5  11  19          0.00          4.82         4.07 o                         
   6  11  19          3.75         13.01         4.39 o                         
   0  12  19         25.89         31.17         4.60 o                         
   1  12  19          2.73          1.11         3.51 o                         
   2  12  19          0.00          5.33         3.25 o                         
   3  12  19          1.92          2.39         3.30 o                         
   4  12  19          0.23          4.03         3.33 o                         
   5  12  19          5.32         13.98         4.67 o                         
   1  13  19          5.97          7.16         3.95 o                         
   2  13  19          0.88          3.45         3.46 o                         
   3  13  19          3.23          3.23         4.00 o                         
   4  13  19          1.67          1.88         4.02 o                         
   5  13  19          0.09          0.24         4.96 o                         
   0  14  19         19.88         25.52         5.54 o                         
   1  14  19          0.63          4.88         3.38 o                         
   2  14  19          4.27          5.17         3.66 o                         
   3  14  19          1.21          5.15         4.60 o                         
   4  14  19          2.83          6.52         4.36 o                         
   1  15  19          0.02          1.59         3.59 o                         
   2  15  19          3.81         11.93         4.72 o                         
   3  15  19          1.03          5.14         4.40 o                         
   0  16  19         12.81         33.74         9.66 o                         
   1  16  19         38.42         38.68         3.91 o                         
   2  16  19          5.50          2.01         4.29 o                         
   0   0  20         31.36         22.49         5.53 o                         
   1   0  20        143.23        120.34         4.73 o                         
   2   0  20         11.60         12.94         3.30 o                         
   3   0  20         31.93         35.38         3.24 o                         
   4   0  20        449.87        437.32        13.27 o                         
   5   0  20         11.97         17.03         4.55 o                         
   6   0  20          0.98          3.21         4.17 o                         
   7   0  20         38.14         36.44         5.49 o                         
   1   1  20        113.54        120.61         3.04 o                         
   2   1  20         23.13         24.08         2.47 o                         
   3   1  20         80.88         76.82         2.83 o                         
   4   1  20         39.99         39.15         3.03 o                         
   5   1  20          6.30         10.86         2.81 o                         
   6   1  20          4.40          7.27         3.45 o                         
   7   1  20          1.07         -3.26         3.72 o                         
   0   2  20        313.47        272.07         5.91 o                         
   1   2  20         33.73         36.79         2.48 o                         
   2   2  20          6.27          6.07         2.49 o                         
   3   2  20         10.99         11.40         2.53 o                         
   4   2  20         68.15         67.30         3.33 o                         
   5   2  20         20.42         22.37         3.26 o                         
   6   2  20          0.14          0.46         3.14 o                         
   7   2  20          1.55          3.74         3.76 o                         
   1   3  20        146.87        144.32         2.88 o                         
   2   3  20         62.22         78.72         2.66 o                         
   3   3  20        375.35        381.70         3.75 o                         
   4   3  20          4.81          8.84         2.58 o                         
   5   3  20         27.54         27.71         3.35 o                         
   6   3  20          9.33         10.16         3.57 o                         
   7   3  20          1.35          4.41         3.30 o                         
   0   4  20        370.82        372.77        13.41 o                         
   1   4  20          2.36         -0.05         2.70 o                         
   2   4  20         55.22         45.44         2.74 o                         
   3   4  20          0.34          2.92         2.41 o                         
   4   4  20         33.02         27.82         3.10 o                         
   5   4  20         59.22         58.78         3.52 o                         
   6   4  20          0.11          0.65         3.35 o                         
   7   4  20          2.17          8.34         3.59 o                         
   1   5  20        130.68        133.26         2.69 o                         
   2   5  20         11.77          9.30         2.57 o                         
   3   5  20         42.19         42.47         2.88 o                         
   4   5  20          8.00         11.34         2.84 o                         
   5   5  20         23.74         30.88         2.89 o                         
   6   5  20          2.03          3.37         3.81 o                         
   7   5  20         16.80         13.10         3.86 o                         
   0   6  20        403.23        406.40         7.19 o                         
   1   6  20        679.18        680.11         5.59 o                         
   2   6  20         42.17         40.58         2.63 o                         
   3   6  20          2.38          4.54         2.82 o                         
   4   6  20          6.95          6.98         3.09 o                         
   5   6  20          0.03         -0.41         3.70 o                         
   6   6  20         10.77          9.15         3.28 o                         
   7   6  20          0.01          4.19         4.36 o                         
   1   7  20          9.74         11.92         2.66 o                         
   2   7  20         10.39         11.79         2.76 o                         
   3   7  20         53.04         54.95         2.72 o                         
   4   7  20         11.94          8.61         3.70 o                         
   5   7  20         28.26         25.10         5.37 o                         
   6   7  20          5.66          7.78         4.46 o                         
   7   7  20          3.91         -1.39         4.01 o                         
   0   8  20        262.29        258.73         4.95 o                         
   1   8  20         31.50         32.12         3.04 o                         
   2   8  20          4.08          2.65         2.83 o                         
   3   8  20         18.11         14.33         3.57 o                         
   4   8  20         15.72         12.45         4.12 o                         
   5   8  20          5.08          4.51         3.88 o                         
   6   8  20          4.40          8.14         4.09 o                         
   1   9  20         37.02         40.93         3.06 o                         
   2   9  20          1.59          2.10         3.23 o                         
   3   9  20          5.08          8.19         3.58 o                         
   4   9  20          8.77          6.50         3.73 o                         
   5   9  20          8.46          7.58         3.87 o                         
   6   9  20          1.42          1.65         4.11 o                         
   0  10  20          4.13         10.72         4.08 o                         
   1  10  20          1.71          3.97         3.58 o                         
   2  10  20         17.63         23.37         3.34 o                         
   3  10  20          0.44         -0.12         3.40 o                         
   4  10  20          2.79          6.14         3.77 o                         
   5  10  20          0.36          8.48         4.43 o                         
   6  10  20          8.80          8.53         4.39 o                         
   1  11  20         12.20         12.51         3.15 o                         
   2  11  20         16.17         17.69         3.32 o                         
   3  11  20          3.39          5.04         3.87 o                         
   4  11  20          1.18          8.76         3.92 o                         
   5  11  20          2.35          2.20         3.52 o                         
   0  12  20         62.41         60.55         4.79 o                         
   1  12  20          9.75         11.93         3.59 o                         
   2  12  20          3.26          9.18         3.44 o                         
   3  12  20         22.89         22.74         4.47 o                         
   4  12  20          2.04          5.22         4.58 o                         
   5  12  20          2.45          8.26         4.76 o                         
   1  13  20          1.07          4.52         3.59 o                         
   2  13  20          9.16         16.95         4.09 o                         
   3  13  20          2.90          6.06         4.15 o                         
   4  13  20          0.47          6.18         4.19 o                         
   0  14  20         14.42         16.93         5.93 o                         
   1  14  20          1.75          4.29         3.26 o                         
   2  14  20         18.25         19.51         4.30 o                         
   3  14  20          4.81          7.94         3.92 o                         
   4  14  20          3.44          5.72         4.12 o                         
   1  15  20          9.15          6.01         3.84 o                         
   2  15  20         38.07         36.65         4.50 o                         
   3  15  20          3.22          4.96         4.47 o                         
   0  16  20          6.31          7.26         6.87 o                         
   1  16  20          3.05          5.52         4.01 o                         
   2  16  20         20.98         17.31         5.67 o                         
   1   1  21          9.82          8.27         2.62 o                         
   2   1  21        188.86        209.44         3.03 o                         
   3   1  21         96.70        100.94         2.82 o                         
   4   1  21         35.88         33.71         3.36 o                         
   5   1  21          9.88          9.59         3.32 o                         
   6   1  21         62.41         51.95         3.48 o                         
   7   1  21          8.78         10.61         3.31 o                         
   0   2  21         54.48         58.19         3.46 o                         
   1   2  21         88.81         87.94         2.79 o                         
   2   2  21        182.53        182.96         3.10 o                         
   3   2  21         15.68         11.39         2.82 o                         
   4   2  21          2.58          3.43         2.95 o                         
   5   2  21          3.00          6.76         3.09 o                         
   6   2  21         13.18         13.05         3.55 o                         
   7   2  21          0.59          2.02         3.56 o                         
   1   3  21         23.05         30.20         2.46 o                         
   2   3  21        353.14        318.45         3.35 o                         
   3   3  21          2.20          5.60         2.83 o                         
   4   3  21         22.71         27.88         3.06 o                         
   5   3  21          9.76          8.49         3.47 o                         
   6   3  21         44.03         43.42         3.22 o                         
   7   3  21          4.28          3.35         3.34 o                         
   0   4  21         94.18         82.85         4.17 o                         
   1   4  21        145.15        133.44         2.84 o                         
   2   4  21         23.42         20.05         2.28 o                         
   3   4  21         41.69         36.42         3.04 o                         
   4   4  21          6.08         13.94         2.73 o                         
   5   4  21         25.38         26.03         3.28 o                         
   6   4  21          0.00          3.78         3.38 o                         
   7   4  21         25.53         22.40         4.21 o                         
   1   5  21          0.36          2.39         2.57 o                         
   2   5  21        337.27        332.76         3.55 o                         
   3   5  21          0.00          2.01         2.98 o                         
   4   5  21         23.01         25.36         3.44 o                         
   5   5  21         10.56         11.89         2.85 o                         
   6   5  21          0.19          5.13         3.85 o                         
   7   5  21          2.56          5.57         3.53 o                         
   0   6  21        398.38        418.92         8.61 o                         
   1   6  21         81.30         80.23         2.66 o                         
   2   6  21          4.88          6.77         2.66 o                         
   3   6  21         58.99         63.05         3.05 o                         
   4   6  21         20.39         25.42         3.04 o                         
   5   6  21         92.40         92.55         3.95 o                         
   6   6  21          0.69          8.42         3.83 o                         
   7   6  21          5.18          4.36         3.88 o                         
   1   7  21         44.61         50.08         2.81 o                         
   2   7  21         65.00         57.11         2.87 o                         
   3   7  21         33.04         33.23         2.83 o                         
   4   7  21          2.84          5.27         4.11 o                         
   5   7  21          5.08          3.14         3.89 o                         
   6   7  21          8.14          6.08         3.84 o                         
   0   8  21        119.55        109.09         4.24 o                         
   1   8  21          0.08          0.26         2.78 o                         
   2   8  21        155.26        143.65         3.48 o                         
   3   8  21         44.99         48.07         4.42 o                         
   4   8  21         15.55         16.02         3.78 o                         
   5   8  21          1.37         -0.34         3.62 o                         
   6   8  21          0.80          0.47         4.63 o                         
   1   9  21          3.82         10.32         3.22 o                         
   2   9  21         39.58         38.96         3.03 o                         
   3   9  21         26.75         30.15         3.26 o                         
   4   9  21          5.51          8.06         3.52 o                         
   5   9  21          4.15          8.00         3.90 o                         
   6   9  21          2.83          2.14         4.34 o                         
   0  10  21          9.55         12.73         3.70 o                         
   1  10  21          1.86          2.44         3.02 o                         
   2  10  21         22.97         22.69         3.90 o                         
   3  10  21          5.77          3.78         4.26 o                         
   4  10  21          1.49          8.85         3.84 o                         
   5  10  21          0.06          1.96         4.12 o                         
   6  10  21          0.13         -0.47         5.90 o                         
   1  11  21          0.52          1.61         3.48 o                         
   2  11  21          9.28          6.18         3.21 o                         
   3  11  21          8.84         16.51         3.87 o                         
   4  11  21          8.96         12.58         4.06 o                         
   5  11  21          1.97          7.07         4.36 o                         
   0  12  21          2.81          6.39         5.42 o                         
   1  12  21          0.37          0.08         3.38 o                         
   2  12  21          0.90          6.68         3.89 o                         
   3  12  21          1.34          3.77         3.74 o                         
   4  12  21          4.53          7.14         3.79 o                         
   5  12  21          0.35          5.24         4.02 o                         
   1  13  21          3.12          6.90         3.40 o                         
   2  13  21          0.03          2.62         3.48 o                         
   3  13  21          5.95          8.29         4.67 o                         
   4  13  21          1.58          3.24         4.36 o                         
   0  14  21         33.28         33.10         5.73 o                         
   1  14  21          0.11         11.98         5.90 o                         
   2  14  21          0.92          2.28         4.20 o                         
   3  14  21          8.72         17.86         5.01 o                         
   1  15  21          3.49          6.14         3.96 o                         
   2  15  21         31.59         30.28         4.72 o                         
   0  16  21         45.69         54.44         8.80 o                         
   0   0  22          0.67         -4.44         5.35 o                         
   1   0  22        111.33        104.59         4.12 o                         
   2   0  22         16.92         13.32         3.25 o                         
   3   0  22         42.92         40.59         3.97 o                         
   4   0  22        161.32        160.73         8.55 o                         
   5   0  22         78.15         86.45         4.55 o                         
   6   0  22          0.04          4.52         4.44 o                         
   7   0  22          1.75          5.72         4.88 o                         
   1   1  22          8.50         11.27         2.67 o                         
   2   1  22         13.32         17.58         2.60 o                         
   3   1  22          2.70          6.35         2.70 o                         
   4   1  22         32.48         30.21         3.09 o                         
   5   1  22          0.06          2.99         3.37 o                         
   6   1  22          0.48          3.38         3.35 o                         
   7   1  22          4.65          6.30         3.64 o                         
   0   2  22         12.45         12.24         3.36 o                         
   1   2  22         12.58         11.73         2.53 o                         
   2   2  22         33.30         40.56         2.61 o                         
   3   2  22         69.33         58.26         2.62 o                         
   4   2  22         20.89         19.96         3.31 o                         
   5   2  22         79.66         77.83         3.61 o                         
   6   2  22         57.75         57.48         3.91 o                         
   7   2  22          1.47         -0.29         3.42 o                         
   1   3  22          3.55          8.72         2.41 o                         
   2   3  22          3.16          8.89         2.57 o                         
   3   3  22         70.68         71.01         2.80 o                         
   4   3  22         57.07         54.11         3.14 o                         
   5   3  22         32.96         30.61         3.60 o                         
   6   3  22         14.23         18.10         3.74 o                         
   7   3  22          0.13          2.28         3.85 o                         
   0   4  22       1026.15        968.85         6.23 o                         
   1   4  22         23.58         23.31         2.58 o                         
   2   4  22         11.18         10.67         2.33 o                         
   3   4  22        105.07        109.06         3.91 o                         
   4   4  22         26.50         29.11         3.32 o                         
   5   4  22         18.12         14.06         3.36 o                         
   6   4  22          3.57          4.65         3.40 o                         
   7   4  22          2.89          3.99         3.61 o                         
   1   5  22          7.72          8.21         2.54 o                         
   2   5  22         33.91         36.05         2.50 o                         
   3   5  22          3.48          3.08         2.55 o                         
   4   5  22          0.88          3.57         3.20 o                         
   5   5  22          2.28          2.71         3.34 o                         
   6   5  22          6.15          4.95         3.71 o                         
   7   5  22          0.03          2.96         7.03 o                         
   0   6  22          8.27          9.35         3.90 o                         
   1   6  22         63.81         56.72         2.78 o                         
   2   6  22         48.73         46.92         2.83 o                         
   3   6  22         21.30         25.40         3.01 o                         
   4   6  22          3.94          6.05         3.00 o                         
   5   6  22          4.44          8.02         3.68 o                         
   6   6  22          0.13          1.55         4.28 o                         
   1   7  22          8.07         10.98         2.70 o                         
   2   7  22          0.79          4.06         2.62 o                         
   3   7  22         38.56         40.12         2.74 o                         
   4   7  22          8.68          8.21         4.28 o                         
   5   7  22          9.94         14.11         4.03 o                         
   6   7  22          0.12         -1.69         3.81 o                         
   0   8  22          0.48          2.56         4.10 o                         
   1   8  22          0.34          5.97         2.57 o                         
   2   8  22         85.04         85.97         3.56 o                         
   3   8  22         55.86         60.07         3.84 o                         
   4   8  22         19.74         18.33         4.36 o                         
   5   8  22         16.65         17.50         3.51 o                         
   6   8  22          1.51          5.32         4.23 o                         
   1   9  22          1.68          8.56         2.98 o                         
   2   9  22          6.92          9.93         3.18 o                         
   3   9  22          7.75          2.18         3.79 o                         
   4   9  22          0.43          3.09         4.21 o                         
   5   9  22          7.94         11.09         3.85 o                         
   6   9  22          0.78         -2.32         5.15 o                         
   0  10  22         26.14         28.09         5.27 o                         
   1  10  22          1.86          4.78         3.61 o                         
   2  10  22          0.90          1.36         3.48 o                         
   3  10  22         11.19         12.27         3.84 o                         
   4  10  22         11.28         11.31         4.09 o                         
   5  10  22          5.59         11.71         4.84 o                         
   1  11  22          1.99          1.02         3.97 o                         
   2  11  22          2.06          1.69         3.93 o                         
   3  11  22          3.62          3.56         3.99 o                         
   4  11  22          0.27          3.34         3.52 o                         
   5  11  22          6.10          3.20         4.39 o                         
   0  12  22          0.24          4.66         4.62 o                         
   1  12  22          0.04         -0.64         3.28 o                         
   2  12  22          0.02          7.37         3.74 o                         
   3  12  22          3.28          4.18         4.17 o                         
   4  12  22          4.50         -0.16         4.79 o                         
   1  13  22          0.08          1.78         3.32 o                         
   2  13  22          5.72          6.50         3.82 o                         
   3  13  22          2.74          5.33         5.44 o                         
   4  13  22          1.31          5.84         7.21 o                         
   0  14  22         25.94         25.49         6.77 o                         
   1  14  22          7.07          6.15         3.65 o                         
   2  14  22          1.90          5.06         3.99 o                         
   3  14  22          0.14          2.37         5.59 o                         
   1  15  22         12.12         13.87         4.42 o                         
   1   1  23          2.70          6.89         2.50 o                         
   2   1  23         34.04         31.79         2.50 o                         
   3   1  23          7.84         10.15         2.63 o                         
   4   1  23         25.54         22.83         2.78 o                         
   5   1  23         42.87         34.01         3.14 o                         
   6   1  23          3.14          5.49         3.47 o                         
   7   1  23         24.25         19.83         4.17 o                         
   0   2  23          0.88          0.94         3.71 o                         
   1   2  23        219.16        189.74         3.16 o                         
   2   2  23         48.55         50.52         2.58 o                         
   3   2  23         29.98         32.15         2.87 o                         
   4   2  23         32.90         35.12         3.45 o                         
   5   2  23          0.12          2.99         3.15 o                         
   6   2  23         64.36         65.51         3.73 o                         
   7   2  23          0.01          4.32         3.85 o                         
   1   3  23         10.83          8.69         2.59 o                         
   2   3  23         24.67         27.06         2.46 o                         
   3   3  23          5.54          7.64         2.86 o                         
   4   3  23          3.60          4.83         3.44 o                         
   5   3  23          6.60          8.66         3.02 o                         
   6   3  23          1.60          7.56         3.46 o                         
   0   4  23         94.31         85.59         4.31 o                         
   1   4  23          5.16          5.72         2.39 o                         
   2   4  23          4.77          4.47         2.57 o                         
   3   4  23          8.91         10.38         2.72 o                         
   4   4  23         13.44         20.26         3.26 o                         
   5   4  23          5.64          7.51         3.13 o                         
   6   4  23          0.04          0.83         3.36 o                         
   1   5  23         25.94         22.98         2.55 o                         
   2   5  23         78.36         74.20         2.86 o                         
   3   5  23          0.12         -0.15         2.66 o                         
   4   5  23          1.18          3.20         2.74 o                         
   5   5  23          0.11          4.66         3.43 o                         
   6   5  23          0.23          4.95         4.11 o                         
   0   6  23        108.10         91.80         3.94 o                         
   1   6  23         44.15         44.72         3.03 o                         
   2   6  23         51.86         49.10         2.94 o                         
   3   6  23          8.39         13.60         2.81 o                         
   4   6  23          8.75         13.56         3.63 o                         
   5   6  23          4.33          1.96         3.45 o                         
   6   6  23          0.01          0.39         4.03 o                         
   1   7  23         32.23         31.35         2.78 o                         
   2   7  23          3.73          6.79         2.64 o                         
   3   7  23         62.43         58.81         3.22 o                         
   4   7  23         19.24         16.36         3.94 o                         
   5   7  23          0.15          1.51         4.56 o                         
   6   7  23          3.89          7.40         4.41 o                         
   0   8  23         60.15         63.74         3.64 o                         
   1   8  23          1.24          3.47         2.85 o                         
   2   8  23         34.13         29.86         3.52 o                         
   3   8  23          5.54          7.87         3.83 o                         
   4   8  23         48.70         45.79         4.11 o                         
   5   8  23          2.60          8.74         3.98 o                         
   6   8  23         11.90         12.40         7.10 o                         
   1   9  23          4.06          6.38         3.53 o                         
   2   9  23         12.16         15.35         3.05 o                         
   3   9  23          0.16          4.85         3.54 o                         
   4   9  23         16.41         19.12         4.13 o                         
   5   9  23          4.43          7.70         4.71 o                         
   0  10  23          7.05          3.56         5.25 o                         
   1  10  23          1.69          3.22         3.44 o                         
   2  10  23          0.00          0.94         3.31 o                         
   3  10  23          0.72         -1.00         3.38 o                         
   4  10  23         28.50         23.55         4.33 o                         
   5  10  23          1.13          8.36         3.98 o                         
   1  11  23          7.17         10.71         3.31 o                         
   2  11  23         12.57         13.63         3.42 o                         
   3  11  23         14.17         20.32         4.35 o                         
   4  11  23          8.70          6.87         4.26 o                         
   0  12  23          0.03          1.23         5.64 o                         
   1  12  23          0.00          4.39         3.25 o                         
   2  12  23          4.22          4.70         3.76 o                         
   3  12  23          0.00          1.87         4.21 o                         
   4  12  23         14.16         15.05         4.24 o                         
   1  13  23          0.41          1.57         3.34 o                         
   2  13  23         12.70         11.49         3.88 o                         
   3  13  23          5.96          2.64         4.50 o                         
   0  14  23          0.19          1.47         6.86 o                         
   1  14  23          5.05          6.26         4.11 o                         
   2  14  23          4.10          1.78         3.84 o                         
   0   0  24          0.01         -0.20         5.39 o                         
   1   0  24         62.46         61.65         3.92 o                         
   2   0  24         43.87         37.86         3.61 o                         
   3   0  24        145.44        129.28         3.84 o                         
   4   0  24         59.79         63.41         5.98 o                         
   5   0  24         22.08         17.92         5.35 o                         
   6   0  24         90.35         80.21         9.84 o                         
   1   1  24          0.02          3.26         2.50 o                         
   2   1  24         13.97         18.06         2.65 o                         
   3   1  24         28.35         28.59         2.60 o                         
   4   1  24         38.07         49.34         3.35 o                         
   5   1  24         17.62         18.39         3.41 o                         
   6   1  24          3.37         10.38         3.97 o                         
   0   2  24         39.95         40.99         3.98 o                         
   1   2  24        104.55         97.48         2.88 o                         
   2   2  24         19.37         20.85         2.59 o                         
   3   2  24          0.49          4.51         2.44 o                         
   4   2  24          0.48          1.60         2.93 o                         
   5   2  24          1.01          9.27         3.37 o                         
   6   2  24          0.04          3.94         3.28 o                         
   1   3  24          3.22          4.57         2.49 o                         
   2   3  24         16.86         25.63         2.57 o                         
   3   3  24         18.62         14.31         2.80 o                         
   4   3  24          3.63          4.40         2.98 o                         
   5   3  24          6.08          3.64         3.30 o                         
   6   3  24          0.21          4.37         3.95 o                         
   0   4  24         14.46         27.39         5.00 o                         
   1   4  24          0.45          3.95         2.60 o                         
   2   4  24         13.69         17.30         2.89 o                         
   3   4  24          4.78          5.89         2.62 o                         
   4   4  24          1.82          2.12         3.04 o                         
   5   4  24          0.77          0.19         3.23 o                         
   6   4  24          2.40          5.92         3.28 o                         
   1   5  24          4.56          5.58         2.85 o                         
   2   5  24        106.26        111.02         3.03 o                         
   3   5  24         36.28         41.33         3.15 o                         
   4   5  24          6.15          7.46         3.58 o                         
   5   5  24          0.12          6.12         3.56 o                         
   6   5  24          6.54          5.89         4.38 o                         
   0   6  24         37.90         46.62         5.18 o                         
   1   6  24         18.09         16.63         2.75 o                         
   2   6  24          3.45          2.97         2.80 o                         
   3   6  24         35.97         42.74         3.30 o                         
   4   6  24          0.63          4.02         3.37 o                         
   5   6  24         14.13         11.32         3.90 o                         
   6   6  24          5.37          3.82         3.79 o                         
   1   7  24         68.22         83.79         3.19 o                         
   2   7  24         26.12         25.07         2.98 o                         
   3   7  24         15.01         15.28         3.16 o                         
   4   7  24         12.15         20.71         4.48 o                         
   5   7  24          0.17          6.26         4.21 o                         
   0   8  24         76.94         83.62         4.64 o                         
   1   8  24          3.47          2.60         2.90 o                         
   2   8  24         37.37         33.51         3.22 o                         
   3   8  24          0.20          1.55         3.10 o                         
   4   8  24         21.06         18.82         4.62 o                         
   5   8  24          0.80          2.61         3.87 o                         
   1   9  24          0.75          4.20         3.39 o                         
   2   9  24         23.74         22.36         3.37 o                         
   3   9  24          1.52          5.05         3.36 o                         
   4   9  24          9.06         18.85         4.69 o                         
   5   9  24          3.36          1.64         4.99 o                         
   0  10  24          2.21          1.69         4.10 o                         
   1  10  24         20.39         18.27         3.31 o                         
   2  10  24         34.67         31.53         3.74 o                         
   3  10  24         41.88         39.71         3.94 o                         
   4  10  24         29.41         24.74         4.41 o                         
   1  11  24         18.33         19.43         4.38 o                         
   2  11  24          5.03          3.80         4.17 o                         
   3  11  24          6.25          9.91         4.69 o                         
   4  11  24          0.02         -0.28         4.46 o                         
   0  12  24         12.20         14.65         5.95 o                         
   1  12  24          1.33          5.78         4.45 o                         
   2  12  24          0.81          6.76         3.83 o                         
   3  12  24          0.54          8.75         4.95 o                         
   1  13  24          2.24          4.78         3.89 o                         
   2  13  24          1.22          5.11         3.81 o                         
   0  14  24          1.41         -1.56         7.13 o                         
   1  14  24         29.36         22.64         6.37 o                         
   1   1  25          0.01          4.27         2.83 o                         
   2   1  25          1.61          1.53         2.66 o                         
   3   1  25          5.29          7.53         2.73 o                         
   4   1  25          6.56         12.98         3.54 o                         
   5   1  25         35.84         32.51         3.53 o                         
   6   1  25          3.67          8.12         3.76 o                         
   0   2  25          1.05          0.46         3.57 o                         
   1   2  25          6.38          9.47         2.67 o                         
   2   2  25          0.37          1.18         2.52 o                         
   3   2  25          2.33          2.64         2.89 o                         
   4   2  25          5.29          7.45         3.31 o                         
   5   2  25          1.20          1.71         3.00 o                         
   6   2  25          8.05          8.22         3.44 o                         
   1   3  25         50.43         49.62         2.79 o                         
   2   3  25          3.64          4.73         2.87 o                         
   3   3  25          8.46         10.06         3.02 o                         
   4   3  25          4.80          9.23         3.64 o                         
   5   3  25          0.56          2.58         3.10 o                         
   6   3  25          0.01          5.60         4.13 o                         
   0   4  25          3.85          6.95         4.00 o                         
   1   4  25         14.76         17.62         2.57 o                         
   2   4  25          0.29          3.36         2.95 o                         
   3   4  25          0.00          1.72         2.80 o                         
   4   4  25          1.98          1.45         3.32 o                         
   5   4  25          0.05          3.12         3.55 o                         
   6   4  25          0.29          2.15         3.16 o                         
   1   5  25         43.73         39.89         3.00 o                         
   2   5  25          2.79          3.91         2.77 o                         
   3   5  25          0.47          5.36         3.17 o                         
   4   5  25          3.52          1.69         3.72 o                         
   5   5  25         12.53         11.63         4.01 o                         
   0   6  25         23.04         17.66         4.37 o                         
   1   6  25          3.57          5.06         2.63 o                         
   2   6  25          7.33         11.25         2.76 o                         
   3   6  25          2.21          8.73         3.32 o                         
   4   6  25         17.99         14.05         3.82 o                         
   5   6  25          0.76          8.41         4.05 o                         
   1   7  25          1.25          0.73         2.68 o                         
   2   7  25          1.85          1.37         2.97 o                         
   3   7  25          0.00          1.11         2.94 o                         
   4   7  25          0.06          0.57         3.46 o                         
   5   7  25          2.63          6.60         4.28 o                         
   0   8  25          2.57          4.64         4.66 o                         
   1   8  25         72.95         94.57         4.25 o                         
   2   8  25         20.57         22.26         3.11 o                         
   3   8  25          0.76          2.11         3.65 o                         
   4   8  25          6.97          1.89         4.26 o                         
   5   8  25          0.92          7.52         4.02 o                         
   1   9  25         37.06         43.11         3.93 o                         
   2   9  25        134.24        153.32         4.60 o                         
   3   9  25          0.27          0.73         3.38 o                         
   4   9  25         30.39         26.33         4.39 o                         
   0  10  25         11.99         19.60         5.55 o                         
   1  10  25          3.16          9.73         3.42 o                         
   2  10  25         13.45         20.71         3.94 o                         
   3  10  25          2.27          0.39         3.27 o                         
   4  10  25          0.05          3.66         4.41 o                         
   1  11  25          1.48          2.67         3.50 o                         
   2  11  25          0.02          1.58         3.29 o                         
   3  11  25          0.03          6.26         4.36 o                         
   0  12  25          0.17          0.81         4.56 o                         
   1  12  25          9.93          7.90         4.09 o                         
   2  12  25          8.54          6.94         4.07 o                         
   1  13  25          4.76          6.06         3.59 o                         
   0   0  26          0.28          5.75         4.53 o                         
   1   0  26          0.99          6.65         3.99 o                         
   2   0  26         33.29         29.61         4.20 o                         
   3   0  26         10.71         15.63         3.83 o                         
   4   0  26         34.29         36.75         5.26 o                         
   5   0  26          3.79          4.87         4.75 o                         
   6   0  26          0.43          9.62         7.15 o                         
   1   1  26         27.73         25.51         2.90 o                         
   2   1  26          7.84          8.85         2.77 o                         
   3   1  26          9.89         11.06         2.86 o                         
   4   1  26         35.14         35.67         3.32 o                         
   5   1  26         11.75         16.34         3.87 o                         
   6   1  26         10.05         22.16         7.13 o                         
   0   2  26         93.79         91.17         4.24 o                         
   1   2  26          2.77          3.21         2.84 o                         
   2   2  26          3.94          3.72         2.79 o                         
   3   2  26          0.63          2.59         2.65 o                         
   4   2  26          5.10          8.72         3.65 o                         
   5   2  26         11.34         11.25         3.85 o                         
   1   3  26         27.54         25.41         2.60 o                         
   2   3  26         15.97         20.28         2.78 o                         
   3   3  26          1.45          1.55         2.91 o                         
   4   3  26          0.45         -0.27         3.57 o                         
   5   3  26          5.12         -0.19         3.73 o                         
   0   4  26          0.29          5.14         3.63 o                         
   1   4  26          0.04         -1.59         2.71 o                         
   2   4  26          2.76          4.30         2.69 o                         
   3   4  26         14.81         14.11         2.92 o                         
   4   4  26          0.28          5.21         3.24 o                         
   5   4  26          2.09          4.69         3.36 o                         
   1   5  26          0.25          2.36         2.85 o                         
   2   5  26          0.51          3.54         3.14 o                         
   3   5  26          9.59         13.76         3.06 o                         
   4   5  26          0.68          5.41         3.85 o                         
   5   5  26          0.73          1.31         3.45 o                         
   0   6  26          6.62         15.65         3.59 o                         
   1   6  26          3.14          2.84         2.53 o                         
   2   6  26          3.11          8.15         3.03 o                         
   3   6  26          6.24          9.29         3.23 o                         
   4   6  26          1.87          3.26         3.38 o                         
   5   6  26          1.38          9.11         4.76 o                         
   1   7  26         13.23         19.98         3.32 o                         
   2   7  26          0.26          1.50         3.27 o                         
   3   7  26          0.02          2.88         3.55 o                         
   4   7  26          0.31          5.70         3.84 o                         
   0   8  26         67.85         74.81         4.49 o                         
   1   8  26          0.40          2.09         3.28 o                         
   2   8  26          0.07         -1.66         3.44 o                         
   3   8  26         13.57         14.28         3.82 o                         
   4   8  26         33.03         35.53         5.03 o                         
   1   9  26          0.62          1.93         3.08 o                         
   2   9  26          5.08          1.36         4.18 o                         
   3   9  26          0.11          2.18         3.59 o                         
   4   9  26          0.71          3.34         5.03 o                         
   0  10  26        123.71        127.59         7.02 o                         
   1  10  26         24.69         33.95         4.12 o                         
   2  10  26         17.20         17.72         3.66 o                         
   3  10  26          1.38          5.96         4.02 o                         
   1  11  26          1.44         -0.35         3.93 o                         
   2  11  26          0.45          1.46         3.99 o                         
   0  12  26         20.75         19.36         5.54 o                         
   1  12  26          0.82          1.51         4.61 o                         
   1   1  27          1.04          3.42         2.80 o                         
   2   1  27          8.49         13.20         2.88 o                         
   3   1  27         27.88         27.37         2.97 o                         
   4   1  27          1.36          3.49         3.47 o                         
   5   1  27          2.87          2.95         3.49 o                         
   0   2  27          0.12         -1.12         4.11 o                         
   1   2  27          1.40          3.04         2.78 o                         
   2   2  27          2.63          4.98         2.71 o                         
   3   2  27          9.35         10.05         2.92 o                         
   4   2  27          9.12         14.39         3.81 o                         
   5   2  27          0.55          1.24         4.03 o                         
   1   3  27          4.35          4.74         2.79 o                         
   2   3  27         12.80         15.37         2.64 o                         
   3   3  27         28.50         34.81         3.03 o                         
   4   3  27          2.13         -0.83         3.61 o                         
   5   3  27         25.45         25.81         3.50 o                         
   0   4  27          3.55          3.64         3.89 o                         
   1   4  27          5.34          6.10         2.84 o                         
   2   4  27          2.60          3.80         2.73 o                         
   3   4  27          3.38          4.69         2.80 o                         
   4   4  27          0.32          1.14         3.39 o                         
   5   4  27          0.56          3.98         3.57 o                         
   1   5  27          9.15          9.27         2.98 o                         
   2   5  27          0.37          5.41         3.19 o                         
   3   5  27          7.95          6.98         2.73 o                         
   4   5  27          0.51          5.57         3.44 o                         
   5   5  27          1.01          2.83         5.82 o                         
   0   6  27         12.78         17.70         4.47 o                         
   1   6  27          1.11          0.56         2.82 o                         
   2   6  27          0.31          6.29         3.24 o                         
   3   6  27          1.57         -1.40         3.15 o                         
   4   6  27          6.66          9.48         3.81 o                         
   1   7  27          7.23          6.34         2.84 o                         
   2   7  27          0.90          2.79         3.36 o                         
   3   7  27          5.82          8.07         3.44 o                         
   4   7  27          0.16         -2.29         4.05 o                         
   0   8  27          0.95          1.92         4.23 o                         
   1   8  27         31.51         33.33         3.36 o                         
   2   8  27          0.79          1.20         3.64 o                         
   3   8  27          0.91          0.55         3.89 o                         
   4   8  27          0.23         -3.78         7.01 o                         
   1   9  27          5.36          8.14         3.50 o                         
   2   9  27          3.39          3.26         3.86 o                         
   3   9  27          0.69          6.57         4.06 o                         
   0  10  27         17.69         12.89         5.15 o                         
   1  10  27          1.43          3.22         3.26 o                         
   2  10  27          1.85          3.22         3.81 o                         
   1  11  27          0.51          6.68         3.85 o                         
   0   0  28          0.01         -2.44         6.19 o                         
   1   0  28         80.02         90.17         4.20 o                         
   2   0  28          7.99          8.83         4.33 o                         
   3   0  28          0.33          5.79         4.04 o                         
   4   0  28          3.28         -4.81         4.81 o                         
   5   0  28          0.24          0.56         7.19 o                         
   1   1  28          0.22          0.19         2.71 o                         
   2   1  28          0.35          4.49         2.91 o                         
   3   1  28         16.91         11.78         2.96 o                         
   4   1  28          0.86          0.66         3.40 o                         
   5   1  28          4.84          3.90         4.50 o                         
   0   2  28          3.33          6.72         4.19 o                         
   1   2  28          0.01          4.35         2.83 o                         
   2   2  28          6.59         10.68         3.00 o                         
   3   2  28         24.56         24.23         3.27 o                         
   4   2  28          0.50          3.70         3.57 o                         
   5   2  28          1.45          1.28         9.91 o                         
   1   3  28         22.52         21.92         2.78 o                         
   2   3  28          0.26          4.31         3.21 o                         
   3   3  28         12.50         12.04         3.40 o                         
   4   3  28          6.17          3.97         4.07 o                         
   0   4  28          7.42         13.13         4.42 o                         
   1   4  28          1.76          5.06         3.15 o                         
   2   4  28          4.20          3.76         2.89 o                         
   3   4  28         11.22         10.74         3.40 o                         
   4   4  28          4.67          4.33         3.49 o                         
   1   5  28          1.88          5.51         2.73 o                         
   2   5  28         14.86         21.69         2.96 o                         
   3   5  28          0.04          0.92         3.35 o                         
   4   5  28          0.03          3.75         3.77 o                         
   0   6  28          0.00          3.94         4.67 o                         
   1   6  28          0.00          2.96         3.06 o                         
   2   6  28          0.72          3.81         3.00 o                         
   3   6  28          8.13          9.04         3.42 o                         
   4   6  28          4.34          6.75         3.90 o                         
   1   7  28          1.94          4.27         3.21 o                         
   2   7  28          7.87         11.29         3.13 o                         
   3   7  28         19.56         15.36         3.39 o                         
   0   8  28         39.87         45.85         5.00 o                         
   1   8  28         13.42         13.61         3.14 o                         
   2   8  28          3.50          9.63         3.12 o                         
   3   8  28          1.31          7.09         3.69 o                         
   1   9  28          1.23          2.84         3.42 o                         
   2   9  28          4.40          8.26         3.77 o                         
   0  10  28         20.05         14.18         6.33 o                         
   1  10  28          0.17          3.01         4.43 o                         
   1   1  29          7.08         13.96         3.18 o                         
   2   1  29         10.65          7.93         3.14 o                         
   3   1  29          3.70          5.80         3.21 o                         
   4   1  29          0.50          3.17         3.66 o                         
   0   2  29          0.83          3.98         3.97 o                         
   1   2  29          3.69          7.83         3.00 o                         
   2   2  29          2.28          4.15         2.94 o                         
   3   2  29          3.79          7.43         2.99 o                         
   4   2  29          1.33          6.45         4.03 o                         
   1   3  29         34.78         40.35         3.22 o                         
   2   3  29          0.13          4.95         3.07 o                         
   3   3  29         10.60         11.31         3.28 o                         
   4   3  29          0.45          1.01         3.61 o                         
   0   4  29         11.26         21.18         4.73 o                         
   1   4  29          1.15          3.53         3.07 o                         
   2   4  29          3.95          6.60         3.04 o                         
   3   4  29          0.00          2.85         3.65 o                         
   4   4  29          2.16          5.01         7.11 o                         
   1   5  29         11.03         12.82         3.16 o                         
   2   5  29          3.22          5.49         3.33 o                         
   3   5  29          0.55          2.83         3.65 o                         
   0   6  29          0.11          5.11         4.92 o                         
   1   6  29          0.06          2.12         3.48 o                         
   2   6  29         16.24         14.65         3.48 o                         
   3   6  29          0.03          6.26         3.52 o                         
   1   7  29          5.05          4.95         3.22 o                         
   2   7  29          9.65         14.04         3.61 o                         
   3   7  29          2.37          3.08        10.13 o                         
   0   8  29         16.85         15.57         4.65 o                         
   1   8  29          0.57          3.48         3.40 o                         
   2   8  29          0.25          3.52         3.66 o                         
   1   9  29          2.58         -2.96         5.34 o                         
   0   0  30          9.19         20.43         6.68 o                         
   1   0  30          3.45          5.94         4.65 o                         
   2   0  30          1.74          4.01         4.68 o                         
   3   0  30          3.81          3.76         4.89 o                         
   1   1  30          0.31          0.52         3.26 o                         
   2   1  30          0.56          4.07         2.97 o                         
   3   1  30          0.34          2.48         3.46 o                         
   0   2  30         18.05         18.20         4.73 o                         
   1   2  30          3.05          5.66         3.12 o                         
   2   2  30          6.18          5.02         3.19 o                         
   3   2  30          4.76          3.27         3.29 o                         
   1   3  30          1.52          3.70         3.09 o                         
   2   3  30          0.90          5.42         3.25 o                         
   3   3  30          1.16          2.26         3.36 o                         
   0   4  30          6.68         12.37         4.67 o                         
   1   4  30         35.72         38.46         3.43 o                         
   2   4  30          6.46          6.50         3.29 o                         
   3   4  30          2.54          1.78         3.33 o                         
   1   5  30          0.41          2.13         2.90 o                         
   2   5  30         17.11         16.27         3.41 o                         
   0   6  30          2.99          9.55         4.79 o                         
   1   6  30          0.87          2.53         3.54 o                         
   2   6  30         11.38          8.69         3.48 o                         
   1   7  30          0.33         -2.12         3.32 o                         
   1   1  31          0.22         -0.47         3.23 o                         
   2   1  31          9.08          9.24         3.18 o                         
   0   2  31          3.47          0.43         4.21 o                         
   1   2  31          1.92          5.96         3.21 o                         
   2   2  31          0.80          7.56         3.27 o                         
   1   3  31          1.08          0.89         3.18 o                         
   2   3  31          0.03          5.97         3.31 o                         
   0   4  31         40.64         38.21         5.07 o                         
   1   4  31          1.71          3.90         3.46 o                         
   2   4  31         15.64         17.70         4.18 o                         
   1   5  31         12.91         15.85         3.29 o                         
   0   6  31          7.32          6.02         6.11 o                         
   0   0  32          0.94          2.13         5.84 o                         
   1   0  32         12.22         13.75         5.02 o                         
   1   1  32          0.03          1.16         3.80 o                         
   0   2  32         15.26         15.39         4.65 o                         
   1   2  32          0.37          5.88         5.05 o                         
                                                                                
